# Supplementary material for: Exploration and exploitation of homologous series of bis(acrylamido)alkanes containing pyridyl and phenyl groups: β-sheet versus two-dimensional layers in solid-state photochemical [2 + 2] reactions
Source: IUCrJ. 2015 Jul 31;2(Pt 5):523–33. doi: 10.1107/S2052252515009987 (PMC4547820; doi:10.1107/S2052252515009987)
Supplement: Supplementary file 1 [file m-02-00523-sup1.cif]

 
data_1a 
_publcif_datablock.id '{435e4e4f-9555-4d81-a10e-b9b1763f966e}'

_audit_update_record
;
2015-07-30 # Formatted by IUCr publCIF system
;
_database_code_depnum_ccdc_archive 'CCDC 1055532'
#==============================================================================

# PROCESSING SUMMARY (IUCr Office Use Only)

_journal_date_recd_electronic      2015-03-25
_journal_date_to_coeditor         ?
_journal_date_from_coeditor       ?
_journal_date_accepted     2015-05-22
_journal_date_printers_first      ?
_journal_date_printers_final      ?
_journal_date_proofs_out          ?
_journal_date_proofs_in           ?
_journal_coeditor_name            ?
_journal_coeditor_code      YC5005SUP1
_journal_coeditor_notes
; ?
;
_journal_paper_category      FA
_journal_techeditor_code      M150998
_iucr_compatibility_tag          ACTA95
_journal_techeditor_notes  
;
;
_journal_coden_ASTM               ?
_journal_name_full                ?
_journal_year                     ?
_journal_volume                   ?
_journal_issue                    ?
_journal_page_first               ?
_journal_page_last                ?
_journal_suppl_publ_number        ?
_journal_suppl_publ_pages         ?

#==============================================================================

_audit_creation_method            SHELXL-97 
_chemical_name_systematic 
; 
 ? 
; 
_chemical_name_common             ? 
_chemical_melting_point           ? 
_chemical_formula_moiety          'C18 H16 N2 O2' 
_chemical_formula_sum 
 'C18 H16 N2 O2' 
_chemical_formula_weight          292.33 

loop_ 
 _atom_type_symbol 
 _atom_type_description 
 _atom_type_scat_dispersion_real 
 _atom_type_scat_dispersion_imag 
 _atom_type_scat_source 
 'C'  'C'   0.0033   0.0016 
 'International Tables Vol C Tables 4.2.6.8 and 6.1.1.4' 
 'H'  'H'   0.0000   0.0000 
 'International Tables Vol C Tables 4.2.6.8 and 6.1.1.4' 
 'N'  'N'   0.0061   0.0033 
 'International Tables Vol C Tables 4.2.6.8 and 6.1.1.4' 
 'O'  'O'   0.0106   0.0060 
 'International Tables Vol C Tables 4.2.6.8 and 6.1.1.4' 

_symmetry_cell_setting            Monoclinic 
_symmetry_space_group_name_H-M    C2/c 

loop_ 
 _symmetry_equiv_pos_as_xyz 
 'x, y, z' 
 '-x, y, -z+1/2' 
 'x+1/2, y+1/2, z' 
 '-x+1/2, y+1/2, -z+1/2' 
 '-x, -y, -z' 
 'x, -y, z-1/2' 
 '-x+1/2, -y+1/2, -z' 
 'x+1/2, -y+1/2, z-1/2' 

_cell_length_a                    18.451(9) 
_cell_length_b                    10.540(5) 
_cell_length_c                    8.157(4) 
_cell_angle_alpha                 90.00 
_cell_angle_beta                  98.824(12) 
_cell_angle_gamma                 90.00 
_cell_volume                      1567.6(13) 
_cell_formula_units_Z             4 
_cell_measurement_temperature     293(2) 
_cell_measurement_reflns_used     ? 
_cell_measurement_theta_min       2.23 
_cell_measurement_theta_max       25.00 

_exptl_crystal_description        'block' 
_exptl_crystal_colour             white 
_exptl_crystal_size_max           0.22 
_exptl_crystal_size_mid           0.15 
_exptl_crystal_size_min           0.10 
_exptl_crystal_density_meas       ? 
_exptl_crystal_density_diffrn     1.239 
_exptl_crystal_density_method     'not measured' 
_exptl_crystal_F_000              616 
_exptl_absorpt_coefficient_mu     0.082 
_exptl_absorpt_correction_type    empirical 
_exptl_absorpt_correction_T_min   0.985 
_exptl_absorpt_correction_T_max   0.992 
_exptl_absorpt_process_details    Sadabs 

_exptl_special_details 
; 
 ? 
; 

_diffrn_ambient_temperature       293(2) 
_diffrn_radiation_wavelength      0.71073 
_diffrn_radiation_type            MoK\a 
_diffrn_radiation_source          'fine-focus sealed tube' 
_diffrn_radiation_monochromator   graphite 
_diffrn_measurement_device_type   'Bruker CCD APEX-2'
_diffrn_measurement_method        hemisphere 
_diffrn_detector_area_resol_mean  ? 
_diffrn_standards_number          ? 
_diffrn_standards_interval_count  ? 
_diffrn_standards_interval_time   ? 
_diffrn_standards_decay_%         ? 
_diffrn_reflns_number             7785 
_diffrn_reflns_av_R_equivalents   0.0643 
_diffrn_reflns_av_sigmaI/netI     0.0433 
_diffrn_reflns_limit_h_min        -21 
_diffrn_reflns_limit_h_max        21 
_diffrn_reflns_limit_k_min        -12 
_diffrn_reflns_limit_k_max        12 
_diffrn_reflns_limit_l_min        -9 
_diffrn_reflns_limit_l_max        9 
_diffrn_reflns_theta_min          2.23 
_diffrn_reflns_theta_max          25.00 
_reflns_number_total              1377 
_reflns_number_gt                 775 
_reflns_threshold_expression      >2sigma(I) 

_computing_data_collection        ? 
_computing_cell_refinement        ? 
_computing_data_reduction         ? 
_computing_structure_solution     'SHELXS-97 (Sheldrick, 1990)' 
_computing_structure_refinement   'SHELXL-97 (Sheldrick, 1997)' 
_computing_molecular_graphics     ? 
_computing_publication_material   ? 

_refine_special_details 
;
Refinement of <i>F</i>^2^ against ALL reflections. The weighted <i>R</i>-factor
<i>wR</i> and goodness of fit <i>S</i> are based on <i>F</i>^2^, conventional
<i>R</i>-factors <i>R</i> are based on <i>F</i>, with <i>F</i> set to zero for
negative <i>F</i>^2^. The threshold expression of <i>F</i>^2^ >
\s(<i>F</i>^2^) is used only for calculating <i>R</i>-factors(gt) <i>etc</i>.
and is not relevant to the choice of reflections for refinement.
<i>R</i>-factors based on <i>F</i>^2^ are statistically about twice as large
as those based on <i>F</i>, and <i>R</i>- factors based on ALL data will be
even larger.
; 

_refine_ls_structure_factor_coef  Fsqd  
_refine_ls_matrix_type            full 
_refine_ls_weighting_scheme       calc  
_refine_ls_weighting_details 
 'calc w=1/[\s^2^(Fo^2^)+(0.1000P)^2^+0.0000P] where P=(Fo^2^+2Fc^2^)/3' 
_atom_sites_solution_primary      direct 
_atom_sites_solution_secondary    difmap 
_atom_sites_solution_hydrogens    geom 
_refine_ls_hydrogen_treatment     mixed 
_refine_ls_extinction_method      SHELXL 
_refine_ls_extinction_coef        0.010(3) 
_refine_ls_extinction_expression 
 'Fc^*^=kFc[1+0.001xFc^2^\l^3^/sin(2\q)]^-1/4^' 
_refine_ls_number_reflns          1377 
_refine_ls_number_parameters      101 
_refine_ls_number_restraints      0 
_refine_ls_R_factor_all           0.1061 
_refine_ls_R_factor_gt            0.0549 
_refine_ls_wR_factor_ref          0.1930 
_refine_ls_wR_factor_gt           0.1549 
_refine_ls_goodness_of_fit_ref    1.098 
_refine_ls_restrained_S_all       1.098 
_refine_ls_shift/su_max           0.000 
_refine_ls_shift/su_mean          0.000 

loop_ 
 _atom_site_label 
 _atom_site_type_symbol 
 _atom_site_fract_x 
 _atom_site_fract_y 
 _atom_site_fract_z 
 _atom_site_U_iso_or_equiv 
 _atom_site_adp_type 
 _atom_site_occupancy 
 _atom_site_symmetry_multiplicity 
 _atom_site_calc_flag 
 _atom_site_refinement_flags 
 _atom_site_disorder_assembly 
 _atom_site_disorder_group 
C11 C 0.29320(13) 0.1397(2) 0.3674(3) 0.0535(7) Uani 1 1 d . . . 
C12 C 0.31705(16) 0.0734(3) 0.5099(4) 0.0767(10) Uani 1 1 d . . . 
H12 H 0.2837 0.0235 0.5559 0.092 Uiso 1 1 calc R . . 
C13 C 0.38838(16) 0.0781(4) 0.5870(4) 0.0885(12) Uani 1 1 d . . . 
H13 H 0.4028 0.0311 0.6829 0.106 Uiso 1 1 calc R . . 
C14 C 0.43840(16) 0.1518(3) 0.5235(5) 0.0802(10) Uani 1 1 d . . . 
H14 H 0.4871 0.1547 0.5744 0.096 Uiso 1 1 calc R . . 
C15 C 0.41553(15) 0.2205(3) 0.3847(4) 0.0778(10) Uani 1 1 d . . . 
H15 H 0.4490 0.2720 0.3416 0.093 Uiso 1 1 calc R . . 
C16 C 0.34386(15) 0.2158(3) 0.3057(4) 0.0681(9) Uani 1 1 d . . . 
H16 H 0.3296 0.2640 0.2107 0.082 Uiso 1 1 calc R . . 
C17 C 0.21756(14) 0.1355(2) 0.2808(3) 0.0544(8) Uani 1 1 d . . . 
H17 H 0.2075 0.1839 0.1847 0.065 Uiso 1 1 calc R . . 
C18 C 0.16157(13) 0.0706(2) 0.3239(3) 0.0522(7) Uani 1 1 d . . . 
H18 H 0.1687 0.0219 0.4201 0.063 Uiso 1 1 calc R . . 
C19 C 0.08865(13) 0.0747(2) 0.2220(3) 0.0487(7) Uani 1 1 d . . . 
O11 O 0.07633(9) 0.12526(18) 0.0847(2) 0.0639(7) Uani 1 1 d . . . 
N21 N 0.03594(10) 0.0154(2) 0.2903(2) 0.0557(7) Uani 1 1 d . . . 
H21 H 0.0469 -0.0226 0.3842 0.067 Uiso 1 1 calc R . . 

loop_ 
 _atom_site_aniso_label 
 _atom_site_aniso_U_11 
 _atom_site_aniso_U_22 
 _atom_site_aniso_U_33 
 _atom_site_aniso_U_23 
 _atom_site_aniso_U_13 
 _atom_site_aniso_U_12 
C11 0.0421(15) 0.0630(17) 0.0538(16) -0.0037(13) 0.0018(12) -0.0005(13) 
C12 0.0461(18) 0.097(2) 0.082(2) 0.0215(18) -0.0058(15) -0.0161(15) 
C13 0.057(2) 0.102(3) 0.097(3) 0.032(2) -0.0181(18) -0.0147(18) 
C14 0.0464(18) 0.087(2) 0.102(3) -0.003(2) -0.0070(17) -0.0051(17) 
C15 0.0503(19) 0.076(2) 0.108(3) -0.007(2) 0.0150(18) -0.0194(16) 
C16 0.0615(19) 0.0664(19) 0.0742(19) 0.0068(15) 0.0035(15) -0.0075(15) 
C17 0.0487(16) 0.0618(18) 0.0503(15) -0.0058(13) 0.0003(12) 0.0012(13) 
C18 0.0429(16) 0.0663(17) 0.0440(15) -0.0052(12) -0.0043(12) 0.0055(12) 
C19 0.0420(15) 0.0592(16) 0.0411(14) -0.0094(12) -0.0051(11) 0.0047(12) 
O11 0.0557(12) 0.0826(15) 0.0483(12) 0.0032(10) -0.0083(9) 0.0018(10) 
N21 0.0361(11) 0.0785(16) 0.0467(13) 0.0045(11) -0.0115(9) -0.0017(10) 

_geom_special_details 
;
All e.s.d.'s (except the e.s.d. in the dihedral angle between two l.s. planes)
are estimated using the full covariance matrix. The cell e.s.d.'s are taken
into account individually in the estimation of e.s.d.'s in distances, angles
and torsion angles; correlations between e.s.d.'s in cell parameters are only
used when they are defined by crystal symmetry. An approximate (isotropic)
treatment of cell e.s.d.'s is used for estimating e.s.d.'s involving l.s.
planes.
; 

loop_ 
 _geom_bond_atom_site_label_1 
 _geom_bond_atom_site_label_2 
 _geom_bond_distance 
 _geom_bond_site_symmetry_2 
 _geom_bond_publ_flag 
C11 C12 1.370(4) . ? 
C11 C16 1.384(3) . ? 
C11 C17 1.465(4) . ? 
C12 C13 1.370(4) . ? 
C13 C14 1.367(4) . ? 
C14 C15 1.356(4) . ? 
C15 C16 1.380(4) . ? 
C17 C18 1.330(3) . ? 
C18 C19 1.470(3) . ? 
C19 O11 1.229(3) . ? 
C19 N21 1.347(3) . ? 
N21 N21 1.387(4) 2 ? 

loop_ 
 _geom_angle_atom_site_label_1 
 _geom_angle_atom_site_label_2 
 _geom_angle_atom_site_label_3 
 _geom_angle 
 _geom_angle_site_symmetry_1 
 _geom_angle_site_symmetry_3 
 _geom_angle_publ_flag 
C12 C11 C16 117.2(3) . . ? 
C12 C11 C17 123.5(3) . . ? 
C16 C11 C17 119.3(3) . . ? 
C11 C12 C13 122.1(3) . . ? 
C14 C13 C12 120.3(3) . . ? 
C15 C14 C13 118.5(3) . . ? 
C14 C15 C16 121.6(3) . . ? 
C15 C16 C11 120.2(3) . . ? 
C18 C17 C11 127.5(3) . . ? 
C17 C18 C19 121.1(3) . . ? 
O11 C19 N21 122.3(2) . . ? 
O11 C19 C18 123.6(2) . . ? 
N21 C19 C18 114.1(2) . . ? 
C19 N21 N21 120.2(2) . 2 ? 

_diffrn_measured_fraction_theta_max    0.996 
_diffrn_reflns_theta_full              25.00 
_diffrn_measured_fraction_theta_full   0.996 
_refine_diff_density_max    0.182 
_refine_diff_density_min   -0.161 
_refine_diff_density_rms    0.041 
data_1b
_publcif_datablock.id '{36174883-26d3-4204-9a09-36e491c8062e}'

_database_code_depnum_ccdc_archive 'CCDC 1055533'

_audit_creation_method            SHELXL-97 
_chemical_name_systematic 
; 
 ? 
; 
_chemical_name_common             ? 
_chemical_melting_point           ? 
_chemical_formula_moiety          'C20 H20 N2 O2' 
_chemical_formula_sum 
 'C20 H20 N2 O2' 
_chemical_formula_weight          320.38 

loop_ 
 _atom_type_symbol 
 _atom_type_description 
 _atom_type_scat_dispersion_real 
 _atom_type_scat_dispersion_imag 
 _atom_type_scat_source 
 'C'  'C'   0.0033   0.0016 
 'International Tables Vol C Tables 4.2.6.8 and 6.1.1.4' 
 'H'  'H'   0.0000   0.0000 
 'International Tables Vol C Tables 4.2.6.8 and 6.1.1.4' 
 'N'  'N'   0.0061   0.0033 
 'International Tables Vol C Tables 4.2.6.8 and 6.1.1.4' 
 'O'  'O'   0.0106   0.0060 
 'International Tables Vol C Tables 4.2.6.8 and 6.1.1.4' 

_symmetry_cell_setting            Monoclinic 
_symmetry_space_group_name_H-M    P2(1)/c 

loop_ 
 _symmetry_equiv_pos_as_xyz 
 'x, y, z' 
 '-x, y+1/2, -z+1/2' 
 '-x, -y, -z' 
 'x, -y-1/2, z-1/2' 

_cell_length_a                    17.899(3) 
_cell_length_b                    4.8544(9) 
_cell_length_c                    9.5259(16) 
_cell_angle_alpha                 90.00 
_cell_angle_beta                  101.847(4) 
_cell_angle_gamma                 90.00 
_cell_volume                      810.1(2) 
_cell_formula_units_Z             2 
_cell_measurement_temperature     273(2) 
_cell_measurement_reflns_used     1579 
_cell_measurement_theta_min       1.16 
_cell_measurement_theta_max       26.00 

_exptl_crystal_description        'block' 
_exptl_crystal_colour             white 
_exptl_crystal_size_max           0.22 
_exptl_crystal_size_mid           0.17 
_exptl_crystal_size_min           0.11 
_exptl_crystal_density_meas       ? 
_exptl_crystal_density_diffrn     1.313 
_exptl_crystal_density_method     'not measured' 
_exptl_crystal_F_000              340 
_exptl_absorpt_coefficient_mu     0.086 
_exptl_absorpt_correction_type    empirical 
_exptl_absorpt_correction_T_min   0.983 
_exptl_absorpt_correction_T_max   0.991
_exptl_absorpt_process_details    sadabs 

_exptl_special_details 
; 
 ? 
; 

_diffrn_ambient_temperature       273(2) 
_diffrn_radiation_wavelength      0.71073 
_diffrn_radiation_type            MoK\a 
_diffrn_radiation_source          'fine-focus sealed tube' 
_diffrn_radiation_monochromator   graphite 
_diffrn_measurement_device_type   'Bruker CCD APEX-2'
_diffrn_measurement_method        hemisphere 
_diffrn_detector_area_resol_mean  ? 
_diffrn_standards_number          ? 
_diffrn_standards_interval_count  ? 
_diffrn_standards_interval_time   ? 
_diffrn_standards_decay_%         ? 
_diffrn_reflns_number             6423 
_diffrn_reflns_av_R_equivalents   0.0366 
_diffrn_reflns_av_sigmaI/netI     0.0351 
_diffrn_reflns_limit_h_min        -22 
_diffrn_reflns_limit_h_max        22 
_diffrn_reflns_limit_k_min        -5 
_diffrn_reflns_limit_k_max        5 
_diffrn_reflns_limit_l_min        -11 
_diffrn_reflns_limit_l_max        11 
_diffrn_reflns_theta_min          1.16 
_diffrn_reflns_theta_max          26.00 
_reflns_number_total              1579 
_reflns_number_gt                 1244 
_reflns_threshold_expression      >2sigma(I) 

_computing_data_collection        ? 
_computing_cell_refinement        ? 
_computing_data_reduction         ? 
_computing_structure_solution     'SHELXS-97 (Sheldrick, 1990)' 
_computing_structure_refinement   'SHELXL-97 (Sheldrick, 1997)' 
_computing_molecular_graphics     ? 
_computing_publication_material   ? 

_refine_special_details 
;
Refinement of <i>F</i>^2^ against ALL reflections. The weighted <i>R</i>-factor
<i>wR</i> and goodness of fit <i>S</i> are based on <i>F</i>^2^, conventional
<i>R</i>-factors <i>R</i> are based on <i>F</i>, with <i>F</i> set to zero for
negative <i>F</i>^2^. The threshold expression of <i>F</i>^2^ >
\s(<i>F</i>^2^) is used only for calculating <i>R</i>-factors(gt) <i>etc</i>.
and is not relevant to the choice of reflections for refinement.
<i>R</i>-factors based on <i>F</i>^2^ are statistically about twice as large
as those based on <i>F</i>, and <i>R</i>- factors based on ALL data will be
even larger.
; 

_refine_ls_structure_factor_coef  Fsqd  
_refine_ls_matrix_type            full 
_refine_ls_weighting_scheme       calc  
_refine_ls_weighting_details 
 'calc w=1/[\s^2^(Fo^2^)+(0.0100P)^2^+0.9374P] where P=(Fo^2^+2Fc^2^)/3' 
_atom_sites_solution_primary      direct 
_atom_sites_solution_secondary    difmap 
_atom_sites_solution_hydrogens    geom 
_refine_ls_hydrogen_treatment     mixed 
_refine_ls_extinction_method      SHELXL 
_refine_ls_extinction_coef        0.0086(11) 
_refine_ls_extinction_expression 
 'Fc^*^=kFc[1+0.001xFc^2^\l^3^/sin(2\q)]^-1/4^' 
_refine_ls_number_reflns          1579 
_refine_ls_number_parameters      110 
_refine_ls_number_restraints      0 
_refine_ls_R_factor_all           0.0551 
_refine_ls_R_factor_gt            0.0373 
_refine_ls_wR_factor_ref          0.1071 
_refine_ls_wR_factor_gt           0.0707 
_refine_ls_goodness_of_fit_ref    1.214 
_refine_ls_restrained_S_all       1.214 
_refine_ls_shift/su_max           0.000 
_refine_ls_shift/su_mean          0.000 

loop_ 
 _atom_site_label 
 _atom_site_type_symbol 
 _atom_site_fract_x 
 _atom_site_fract_y 
 _atom_site_fract_z 
 _atom_site_U_iso_or_equiv 
 _atom_site_adp_type 
 _atom_site_occupancy 
 _atom_site_symmetry_multiplicity 
 _atom_site_calc_flag 
 _atom_site_refinement_flags 
 _atom_site_disorder_assembly 
 _atom_site_disorder_group 
C7 C 0.26742(11) 0.2184(5) 0.7661(2) 0.0168(5) Uani 1 1 d . . . 
H7 H 0.2641 0.4049 0.7433 0.020 Uiso 1 1 calc R . . 
C8 C 0.32637(11) 0.0795(5) 0.7378(2) 0.0152(5) Uani 1 1 d . . . 
H8 H 0.3322 -0.1050 0.7641 0.018 Uiso 1 1 calc R . . 
C9 C 0.38338(11) 0.2092(5) 0.6654(2) 0.0145(5) Uani 1 1 d . . . 
N1 N 0.42726(9) 0.0302(4) 0.61157(17) 0.0150(4) Uani 1 1 d . . . 
H10 H 0.4210 -0.1435 0.6226 0.018 Uiso 1 1 calc R . . 
C11 C 0.48509(11) 0.1220(5) 0.5351(2) 0.0159(5) Uani 1 1 d . . . 
H11A H 0.5267 0.2094 0.6015 0.019 Uiso 1 1 calc . . . 
H11B H 0.4633 0.2560 0.4628 0.019 Uiso 1 1 calc . . . 
O1 O 0.38996(8) 0.4614(3) 0.65419(15) 0.0190(4) Uani 1 1 d . . . 
C1 C 0.08866(12) -0.1368(5) 0.9407(2) 0.0207(5) Uani 1 1 d . . . 
H1 H 0.0493 -0.2168 0.9768 0.025 Uiso 1 1 calc R . . 
C2 C 0.16255(12) -0.2346(5) 0.9828(2) 0.0210(5) Uani 1 1 d . . . 
H2 H 0.1728 -0.3792 1.0479 0.025 Uiso 1 1 calc R . . 
C3 C 0.22127(11) -0.1179(5) 0.9283(2) 0.0180(5) Uani 1 1 d . . . 
H3 H 0.2707 -0.1850 0.9570 0.022 Uiso 1 1 calc R . . 
C4 C 0.20683(11) 0.0993(5) 0.8308(2) 0.0158(5) Uani 1 1 d . . . 
C5 C 0.13232(12) 0.1988(5) 0.7911(2) 0.0199(5) Uani 1 1 d . . . 
H5 H 0.1219 0.3464 0.7279 0.024 Uiso 1 1 calc R . . 
C6 C 0.07364(12) 0.0795(5) 0.8453(2) 0.0215(5) Uani 1 1 d . . . 
H6 H 0.0241 0.1456 0.8171 0.026 Uiso 1 1 calc R . . 

loop_ 
 _atom_site_aniso_label 
 _atom_site_aniso_U_11 
 _atom_site_aniso_U_22 
 _atom_site_aniso_U_33 
 _atom_site_aniso_U_23 
 _atom_site_aniso_U_13 
 _atom_site_aniso_U_12 
C7 0.0190(10) 0.0140(12) 0.0176(10) -0.0004(9) 0.0044(8) -0.0018(9) 
C8 0.0173(10) 0.0122(12) 0.0163(10) 0.0007(9) 0.0038(8) -0.0021(9) 
C9 0.0141(9) 0.0141(12) 0.0144(9) 0.0000(9) 0.0006(7) -0.0018(9) 
N1 0.0177(8) 0.0086(10) 0.0206(9) 0.0011(7) 0.0085(7) -0.0014(8) 
C11 0.0171(10) 0.0140(12) 0.0178(10) 0.0021(9) 0.0064(8) -0.0005(9) 
O1 0.0209(8) 0.0118(9) 0.0259(8) 0.0005(7) 0.0085(6) -0.0016(7) 
C1 0.0198(10) 0.0247(14) 0.0202(10) -0.0030(10) 0.0103(8) -0.0052(10) 
C2 0.0251(11) 0.0224(13) 0.0163(10) 0.0028(9) 0.0066(8) -0.0002(10) 
C3 0.0165(10) 0.0206(13) 0.0167(10) -0.0009(9) 0.0032(8) 0.0016(10) 
C4 0.0182(10) 0.0150(12) 0.0151(9) -0.0053(9) 0.0053(8) -0.0017(9) 
C5 0.0217(11) 0.0181(13) 0.0210(10) 0.0021(9) 0.0070(8) 0.0040(10) 
C6 0.0167(10) 0.0252(14) 0.0237(11) -0.0029(10) 0.0070(8) 0.0034(10) 

_geom_special_details 
;
All e.s.d.'s (except the e.s.d. in the dihedral angle between two l.s. planes)
are estimated using the full covariance matrix. The cell e.s.d.'s are taken
into account individually in the estimation of e.s.d.'s in distances, angles
and torsion angles; correlations between e.s.d.'s in cell parameters are only
used when they are defined by crystal symmetry. An approximate (isotropic)
treatment of cell e.s.d.'s is used for estimating e.s.d.'s involving l.s.
planes.
; 

loop_ 
 _geom_bond_atom_site_label_1 
 _geom_bond_atom_site_label_2 
 _geom_bond_distance 
 _geom_bond_site_symmetry_2 
 _geom_bond_publ_flag 
C7 C8 1.326(3) . ? 
C7 C4 1.471(3) . ? 
C7 H7 0.9300 . ? 
C8 C9 1.484(3) . ? 
C8 H8 0.9300 . ? 
C9 O1 1.237(3) . ? 
C9 N1 1.342(3) . ? 
N1 C11 1.452(2) . ? 
N1 H10 0.8600 . ? 
C11 C11 1.511(4) 3_656 ? 
C11 H11A 0.9700 . ? 
C11 H11B 0.9700 . ? 
C1 C6 1.379(3) . ? 
C1 C2 1.385(3) . ? 
C1 H1 0.9300 . ? 
C2 C3 1.385(3) . ? 
C2 H2 0.9300 . ? 
C3 C4 1.394(3) . ? 
C3 H3 0.9300 . ? 
C4 C5 1.396(3) . ? 
C5 C6 1.388(3) . ? 
C5 H5 0.9300 . ? 
C6 H6 0.9300 . ? 

loop_ 
 _geom_angle_atom_site_label_1 
 _geom_angle_atom_site_label_2 
 _geom_angle_atom_site_label_3 
 _geom_angle 
 _geom_angle_site_symmetry_1 
 _geom_angle_site_symmetry_3 
 _geom_angle_publ_flag 
C8 C7 C4 124.8(2) . . ? 
C8 C7 H7 117.6 . . ? 
C4 C7 H7 117.6 . . ? 
C7 C8 C9 122.0(2) . . ? 
C7 C8 H8 119.0 . . ? 
C9 C8 H8 119.0 . . ? 
O1 C9 N1 122.29(18) . . ? 
O1 C9 C8 123.17(19) . . ? 
N1 C9 C8 114.53(19) . . ? 
C9 N1 C11 121.77(18) . . ? 
C9 N1 H10 119.1 . . ? 
C11 N1 H10 119.1 . . ? 
N1 C11 C11 109.6(2) . 3_656 ? 
N1 C11 H11A 109.8 . . ? 
C11 C11 H11A 109.8 3_656 . ? 
N1 C11 H11B 109.8 . . ? 
C11 C11 H11B 109.8 3_656 . ? 
H11A C11 H11B 108.2 . . ? 
C6 C1 C2 119.8(2) . . ? 
C6 C1 H1 120.1 . . ? 
C2 C1 H1 120.1 . . ? 
C3 C2 C1 120.3(2) . . ? 
C3 C2 H2 119.8 . . ? 
C1 C2 H2 119.8 . . ? 
C2 C3 C4 120.5(2) . . ? 
C2 C3 H3 119.7 . . ? 
C4 C3 H3 119.7 . . ? 
C3 C4 C5 118.58(19) . . ? 
C3 C4 C7 121.65(19) . . ? 
C5 C4 C7 119.7(2) . . ? 
C6 C5 C4 120.6(2) . . ? 
C6 C5 H5 119.7 . . ? 
C4 C5 H5 119.7 . . ? 
C1 C6 C5 120.2(2) . . ? 
C1 C6 H6 119.9 . . ? 
C5 C6 H6 119.9 . . ? 

_diffrn_measured_fraction_theta_max    1.000 
_diffrn_reflns_theta_full              26.00 
_diffrn_measured_fraction_theta_full   1.000 
_refine_diff_density_max    0.240 
_refine_diff_density_min   -0.247 
_refine_diff_density_rms    0.064 

data_1d
_publcif_datablock.id '{e05100c1-93d9-4041-9e10-fba32c15d8ac}'

_database_code_depnum_ccdc_archive 'CCDC 1055534'

_audit_creation_method            SHELXL-97 
_chemical_name_systematic 
; 
 ? 
; 
_chemical_name_common             ? 
_chemical_melting_point           ? 
_chemical_formula_moiety          'C24 H28 N2 O2' 
_chemical_formula_sum 
 'C24 H28 N2 O2' 
_chemical_formula_weight          376.48 

loop_ 
 _atom_type_symbol 
 _atom_type_description 
 _atom_type_scat_dispersion_real 
 _atom_type_scat_dispersion_imag 
 _atom_type_scat_source 
 'C'  'C'   0.0033   0.0016 
 'International Tables Vol C Tables 4.2.6.8 and 6.1.1.4' 
 'H'  'H'   0.0000   0.0000 
 'International Tables Vol C Tables 4.2.6.8 and 6.1.1.4' 
 'N'  'N'   0.0061   0.0033 
 'International Tables Vol C Tables 4.2.6.8 and 6.1.1.4' 
 'O'  'O'   0.0106   0.0060 
 'International Tables Vol C Tables 4.2.6.8 and 6.1.1.4' 

_symmetry_cell_setting            Monoclinic
_symmetry_space_group_name_H-M    P2(1)/c 

loop_ 
 _symmetry_equiv_pos_as_xyz 
 'x, y, z' 
 '-x, y+1/2, -z+1/2' 
 '-x, -y, -z' 
 'x, -y-1/2, z-1/2' 

_cell_length_a                    20.243(5) 
_cell_length_b                    4.9756(14) 
_cell_length_c                    20.839(6) 
_cell_angle_alpha                 90.00 
_cell_angle_beta                  99.148(8) 
_cell_angle_gamma                 90.00 
_cell_volume                      2072.2(10) 
_cell_formula_units_Z             4 
_cell_measurement_temperature     293(2) 
_cell_measurement_reflns_used     1665 
_cell_measurement_theta_min       2.04
_cell_measurement_theta_max        25.00 

_exptl_crystal_description        'plate like'
_exptl_crystal_colour             white
_exptl_crystal_size_max           0.32 
_exptl_crystal_size_mid           0.21 
_exptl_crystal_size_min           0.18 
_exptl_crystal_density_meas       ? 
_exptl_crystal_density_diffrn     1.207 
_exptl_crystal_density_method     'not measured' 
_exptl_crystal_F_000              808 
_exptl_absorpt_coefficient_mu     0.077 
_exptl_absorpt_correction_type    empirical
_exptl_absorpt_correction_T_min   0.985
_exptl_absorpt_correction_T_max   0.986
_exptl_absorpt_process_details    sadabs

_exptl_special_details 
; 
 ? 
; 

_diffrn_ambient_temperature       293(2) 
_diffrn_radiation_wavelength      0.71073 
_diffrn_radiation_type            MoK\a 
_diffrn_radiation_source          'fine-focus sealed tube' 
_diffrn_radiation_monochromator   graphite 
_diffrn_measurement_device_type   'Bruker CCD APEX-2'
_diffrn_measurement_method        hemisphere
_diffrn_detector_area_resol_mean  ? 
_diffrn_standards_number          ? 
_diffrn_standards_interval_count  ? 
_diffrn_standards_interval_time   ? 
_diffrn_standards_decay_%         ? 
_diffrn_reflns_number             21630 
_diffrn_reflns_av_R_equivalents   0.1227 
_diffrn_reflns_av_sigmaI/netI     0.0815 
_diffrn_reflns_limit_h_min        -24 
_diffrn_reflns_limit_h_max        24 
_diffrn_reflns_limit_k_min        -5 
_diffrn_reflns_limit_k_max        5 
_diffrn_reflns_limit_l_min        -23 
_diffrn_reflns_limit_l_max        24 
_diffrn_reflns_theta_min          2.04 
_diffrn_reflns_theta_max          25.00 
_reflns_number_total              3439 
_reflns_number_gt                 1665 
_reflns_threshold_expression      >2sigma(I) 

_computing_data_collection        ? 
_computing_cell_refinement        ? 
_computing_data_reduction         ? 
_computing_structure_solution     'SHELXS-97 (Sheldrick, 1990)' 
_computing_structure_refinement   'SHELXL-97 (Sheldrick, 1997)' 
_computing_molecular_graphics     ? 
_computing_publication_material   ? 

_refine_special_details 
;
Refinement of <i>F</i>^2^ against ALL reflections. The weighted <i>R</i>-factor
<i>wR</i> and goodness of fit <i>S</i> are based on <i>F</i>^2^, conventional
<i>R</i>-factors <i>R</i> are based on <i>F</i>, with <i>F</i> set to zero for
negative <i>F</i>^2^. The threshold expression of <i>F</i>^2^ >
\s(<i>F</i>^2^) is used only for calculating <i>R</i>-factors(gt) <i>etc</i>.
and is not relevant to the choice of reflections for refinement.
<i>R</i>-factors based on <i>F</i>^2^ are statistically about twice as large
as those based on <i>F</i>, and <i>R</i>- factors based on ALL data will be
even larger.
; 

_refine_ls_structure_factor_coef  Fsqd  
_refine_ls_matrix_type            full 
_refine_ls_weighting_scheme       calc  
_refine_ls_weighting_details 
 'calc w=1/[\s^2^(Fo^2^)+(0.1000P)^2^+0.0000P] where P=(Fo^2^+2Fc^2^)/3' 
_atom_sites_solution_primary      direct 
_atom_sites_solution_secondary    difmap 
_atom_sites_solution_hydrogens    geom 
_refine_ls_hydrogen_treatment     mixed 
_refine_ls_extinction_method      none 
_refine_ls_extinction_coef        ? 
_refine_ls_number_reflns          3439 
_refine_ls_number_parameters      253 
_refine_ls_number_restraints      0 
_refine_ls_R_factor_all           0.1751 
_refine_ls_R_factor_gt            0.0785 
_refine_ls_wR_factor_ref          0.2013 
_refine_ls_wR_factor_gt           0.1635 
_refine_ls_goodness_of_fit_ref    0.950 
_refine_ls_restrained_S_all       0.950 
_refine_ls_shift/su_max           0.000 
_refine_ls_shift/su_mean          0.000 

loop_ 
 _atom_site_label 
 _atom_site_type_symbol 
 _atom_site_fract_x 
 _atom_site_fract_y 
 _atom_site_fract_z 
 _atom_site_U_iso_or_equiv 
 _atom_site_adp_type 
 _atom_site_occupancy 
 _atom_site_symmetry_multiplicity 
 _atom_site_calc_flag 
 _atom_site_refinement_flags 
 _atom_site_disorder_assembly 
 _atom_site_disorder_group 
O11 O 0.16814(14) 0.8440(5) 0.31534(13) 0.0701(9) Uani 1 1 d . . . 
C11 C 0.31957(17) 0.5752(8) 0.47170(17) 0.0496(10) Uani 1 1 d . . . 
C12 C 0.3636(2) 0.3761(10) 0.4615(2) 0.0873(15) Uani 1 1 d . . . 
H12 H 0.3567 0.2789 0.4229 0.105 Uiso 1 1 calc R . . 
C13 C 0.4182(2) 0.3192(11) 0.5082(3) 0.1016(18) Uani 1 1 d . . . 
H13 H 0.4478 0.1841 0.5007 0.122 Uiso 1 1 calc R . . 
C14 C 0.4291(2) 0.4584(12) 0.5649(2) 0.0903(16) Uani 1 1 d . . . 
H14 H 0.4657 0.4193 0.5964 0.108 Uiso 1 1 calc R . . 
C15 C 0.3858(3) 0.6547(13) 0.5747(2) 0.1003(18) Uani 1 1 d . . . 
H15 H 0.3927 0.7512 0.6134 0.120 Uiso 1 1 calc R . . 
C16 C 0.3318(2) 0.7138(10) 0.5286(2) 0.0784(14) Uani 1 1 d . . . 
H16 H 0.3030 0.8514 0.5363 0.094 Uiso 1 1 calc R . . 
C17 C 0.26320(17) 0.6471(7) 0.42176(17) 0.0492(9) Uani 1 1 d . . . 
H17 H 0.2448 0.8165 0.4256 0.059 Uiso 1 1 calc R . . 
C18 C 0.23513(18) 0.5011(7) 0.37177(17) 0.0523(10) Uani 1 1 d . . . 
H18 H 0.2495 0.3248 0.3685 0.063 Uiso 1 1 calc R . . 
C19 C 0.18211(18) 0.6045(8) 0.32079(17) 0.0480(9) Uani 1 1 d . . . 
O21 O -0.18393(13) -0.4679(5) -0.06957(13) 0.0716(9) Uani 1 1 d . . . 
C21 C -0.33587(19) -0.1893(8) -0.22411(17) 0.0547(10) Uani 1 1 d . . . 
C22 C -0.3266(2) 0.0151(9) -0.26633(19) 0.0695(12) Uani 1 1 d . . . 
H22 H -0.2860 0.1065 -0.2609 0.083 Uiso 1 1 calc R . . 
C23 C -0.3760(2) 0.0858(10) -0.3160(2) 0.0800(14) Uani 1 1 d . . . 
H23 H -0.3691 0.2276 -0.3432 0.096 Uiso 1 1 calc R . . 
C24 C -0.4357(2) -0.0507(10) -0.3260(2) 0.0758(14) Uani 1 1 d . . . 
H24 H -0.4687 -0.0055 -0.3607 0.091 Uiso 1 1 calc R . . 
C25 C -0.4462(2) -0.2517(10) -0.2850(2) 0.0819(14) Uani 1 1 d . . . 
H25 H -0.4871 -0.3411 -0.2904 0.098 Uiso 1 1 calc R . . 
C26 C -0.3964(2) -0.3228(9) -0.2354(2) 0.0810(14) Uani 1 1 d . . . 
H26 H -0.4037 -0.4653 -0.2085 0.097 Uiso 1 1 calc R . . 
C27 C -0.28519(18) -0.2705(7) -0.16984(18) 0.0552(10) Uani 1 1 d . . . 
H27 H -0.2868 -0.4483 -0.1564 0.066 Uiso 1 1 calc R . . 
C28 C -0.23715(17) -0.1197(7) -0.13755(17) 0.0513(10) Uani 1 1 d . . . 
H28 H -0.2330 0.0577 -0.1504 0.062 Uiso 1 1 calc R . . 
C29 C -0.19003(17) -0.2248(8) -0.08177(18) 0.0519(10) Uani 1 1 d . . . 
N31 N 0.15168(14) 0.4220(6) 0.27998(13) 0.0507(8) Uani 1 1 d . . . 
H31 H 0.1623 0.2559 0.2866 0.061 Uiso 1 1 calc R . . 
N32 N -0.15478(14) -0.0403(6) -0.04425(14) 0.0538(8) Uani 1 1 d . . . 
H32 H -0.1598 0.1261 -0.0551 0.065 Uiso 1 1 calc R . . 
C31 C 0.10147(18) 0.4888(7) 0.22482(17) 0.0533(10) Uani 1 1 d . . . 
H31A H 0.1228 0.5774 0.1921 0.064 Uiso 1 1 calc . . . 
H31B H 0.0697 0.6139 0.2386 0.064 Uiso 1 1 calc . . . 
C32 C 0.06463(17) 0.2459(7) 0.19545(17) 0.0519(10) Uani 1 1 d . . . 
H32A H 0.0964 0.1207 0.1819 0.062 Uiso 1 1 calc . . . 
H32B H 0.0432 0.1577 0.2282 0.062 Uiso 1 1 calc . . . 
C33 C 0.01243(18) 0.3140(7) 0.13789(17) 0.0536(10) Uani 1 1 d . . . 
H33A H 0.0335 0.4119 0.1064 0.064 Uiso 1 1 calc . . . 
H33B H -0.0207 0.4312 0.1521 0.064 Uiso 1 1 calc . . . 
C34 C -0.02279(17) 0.0675(7) 0.10498(17) 0.0516(10) Uani 1 1 d . . . 
H34A H 0.0104 -0.0520 0.0917 0.062 Uiso 1 1 calc . . . 
H34B H -0.0449 -0.0280 0.1362 0.062 Uiso 1 1 calc . . . 
C35 C -0.07410(17) 0.1373(7) 0.04596(17) 0.0504(10) Uani 1 1 d . . . 
H35A H -0.1074 0.2563 0.0592 0.061 Uiso 1 1 calc . . . 
H35B H -0.0521 0.2327 0.0147 0.061 Uiso 1 1 calc . . . 
C36 C -0.10849(17) -0.1082(7) 0.01383(17) 0.0509(10) Uani 1 1 d . . . 
H36A H -0.0750 -0.2316 0.0026 0.061 Uiso 1 1 calc . . . 
H36B H -0.1326 -0.1986 0.0443 0.061 Uiso 1 1 calc . . . 

loop_ 
 _atom_site_aniso_label 
 _atom_site_aniso_U_11 
 _atom_site_aniso_U_22 
 _atom_site_aniso_U_33 
 _atom_site_aniso_U_23 
 _atom_site_aniso_U_13 
 _atom_site_aniso_U_12 
O11 0.077(2) 0.0424(18) 0.081(2) 0.0017(15) -0.0183(16) 0.0035(14) 
C11 0.044(2) 0.057(3) 0.045(2) 0.002(2) -0.0007(18) -0.0105(19) 
C12 0.089(3) 0.085(4) 0.077(3) -0.020(3) -0.022(3) 0.022(3) 
C13 0.085(4) 0.100(4) 0.106(4) -0.009(4) -0.024(3) 0.033(3) 
C14 0.073(3) 0.106(4) 0.079(4) 0.022(3) -0.026(3) -0.008(3) 
C15 0.083(4) 0.155(5) 0.057(3) -0.024(3) -0.008(3) 0.003(4) 
C16 0.069(3) 0.101(4) 0.061(3) -0.020(3) -0.003(3) 0.002(3) 
C17 0.049(2) 0.046(2) 0.052(2) -0.0045(19) 0.0065(19) -0.0014(18) 
C18 0.055(2) 0.040(2) 0.058(2) 0.006(2) -0.002(2) 0.0024(19) 
C19 0.052(2) 0.042(2) 0.048(2) -0.0010(19) 0.0020(19) 0.0004(19) 
O21 0.082(2) 0.0348(17) 0.085(2) 0.0029(14) -0.0250(16) -0.0017(14) 
C21 0.062(3) 0.049(2) 0.050(2) -0.005(2) 0.001(2) 0.006(2) 
C22 0.061(3) 0.082(3) 0.063(3) 0.012(3) 0.003(2) 0.002(2) 
C23 0.086(3) 0.084(3) 0.067(3) 0.024(3) 0.006(3) 0.002(3) 
C24 0.070(3) 0.105(4) 0.048(3) 0.008(3) -0.004(2) 0.022(3) 
C25 0.064(3) 0.099(4) 0.075(3) 0.010(3) -0.015(3) -0.007(3) 
C26 0.082(3) 0.069(3) 0.079(3) 0.019(3) -0.029(3) -0.017(3) 
C27 0.063(3) 0.038(2) 0.060(2) 0.0050(19) -0.006(2) 0.001(2) 
C28 0.052(2) 0.036(2) 0.062(2) 0.0001(19) -0.0038(19) -0.0025(18) 
C29 0.047(2) 0.043(2) 0.064(3) 0.002(2) 0.002(2) 0.0012(19) 
N31 0.0564(19) 0.0383(19) 0.0519(18) -0.0042(15) -0.0079(16) 0.0074(15) 
N32 0.0546(19) 0.0328(18) 0.066(2) -0.0028(16) -0.0150(16) -0.0034(15) 
C31 0.061(2) 0.041(2) 0.053(2) 0.0029(19) -0.0030(19) -0.0013(19) 
C32 0.056(2) 0.046(2) 0.051(2) -0.0009(18) 0.0012(19) -0.0042(19) 
C33 0.061(2) 0.043(2) 0.052(2) -0.0008(19) -0.0063(19) 0.0013(19) 
C34 0.046(2) 0.049(2) 0.056(2) -0.001(2) -0.0018(18) -0.0037(18) 
C35 0.051(2) 0.042(2) 0.055(2) -0.0016(18) -0.0029(19) 0.0008(18) 
C36 0.050(2) 0.041(2) 0.058(2) -0.0016(19) -0.0019(19) 0.0025(17) 

_geom_special_details 
;
All e.s.d.'s (except the e.s.d. in the dihedral angle between two l.s. planes)
are estimated using the full covariance matrix. The cell e.s.d.'s are taken
into account individually in the estimation of e.s.d.'s in distances, angles
and torsion angles; correlations between e.s.d.'s in cell parameters are only
used when they are defined by crystal symmetry. An approximate (isotropic)
treatment of cell e.s.d.'s is used for estimating e.s.d.'s involving l.s.
planes.
; 

loop_ 
 _geom_bond_atom_site_label_1 
 _geom_bond_atom_site_label_2 
 _geom_bond_distance 
 _geom_bond_site_symmetry_2 
 _geom_bond_publ_flag 
O11 C19 1.226(4) . ? 
C11 C16 1.360(5) . ? 
C11 C12 1.372(5) . ? 
C11 C17 1.462(5) . ? 
C12 C13 1.380(6) . ? 
C13 C14 1.357(6) . ? 
C14 C15 1.350(7) . ? 
C15 C16 1.366(6) . ? 
C17 C18 1.322(4) . ? 
C18 C19 1.477(5) . ? 
C19 N31 1.327(4) . ? 
O21 C29 1.238(4) . ? 
C21 C26 1.381(5) . ? 
C21 C22 1.377(5) . ? 
C21 C27 1.458(5) . ? 
C22 C23 1.365(5) . ? 
C23 C24 1.374(6) . ? 
C24 C25 1.354(6) . ? 
C25 C26 1.371(5) . ? 
C27 C28 1.324(4) . ? 
C28 C29 1.477(5) . ? 
C29 N32 1.336(4) . ? 
N31 C31 1.447(4) . ? 
N32 C36 1.448(4) . ? 
C31 C32 1.499(5) . ? 
C32 C33 1.505(5) . ? 
C33 C34 1.525(5) . ? 
C34 C35 1.518(5) . ? 
C35 C36 1.509(5) . ? 

loop_ 
 _geom_angle_atom_site_label_1 
 _geom_angle_atom_site_label_2 
 _geom_angle_atom_site_label_3 
 _geom_angle 
 _geom_angle_site_symmetry_1 
 _geom_angle_site_symmetry_3 
 _geom_angle_publ_flag 
C16 C11 C12 117.9(4) . . ? 
C16 C11 C17 120.7(4) . . ? 
C12 C11 C17 121.3(4) . . ? 
C11 C12 C13 120.4(4) . . ? 
C14 C13 C12 120.6(5) . . ? 
C15 C14 C13 118.8(5) . . ? 
C14 C15 C16 121.0(5) . . ? 
C15 C16 C11 121.3(5) . . ? 
C18 C17 C11 128.0(4) . . ? 
C17 C18 C19 123.2(4) . . ? 
O11 C19 N31 121.9(3) . . ? 
O11 C19 C18 122.4(4) . . ? 
N31 C19 C18 115.6(3) . . ? 
C26 C21 C22 117.0(4) . . ? 
C26 C21 C27 119.7(4) . . ? 
C22 C21 C27 123.3(4) . . ? 
C23 C22 C21 121.1(4) . . ? 
C22 C23 C24 120.6(4) . . ? 
C25 C24 C23 119.5(4) . . ? 
C24 C25 C26 119.8(4) . . ? 
C25 C26 C21 122.0(4) . . ? 
C28 C27 C21 127.3(4) . . ? 
C27 C28 C29 122.0(3) . . ? 
O21 C29 N32 121.6(4) . . ? 
O21 C29 C28 122.6(3) . . ? 
N32 C29 C28 115.8(3) . . ? 
C19 N31 C31 123.2(3) . . ? 
C29 N32 C36 122.9(3) . . ? 
N31 C31 C32 112.4(3) . . ? 
C33 C32 C31 112.6(3) . . ? 
C32 C33 C34 113.3(3) . . ? 
C35 C34 C33 113.0(3) . . ? 
C36 C35 C34 112.5(3) . . ? 
N32 C36 C35 111.9(3) . . ? 

_diffrn_measured_fraction_theta_max    0.945 
_diffrn_reflns_theta_full              25.00 
_diffrn_measured_fraction_theta_full   0.945 
_refine_diff_density_max    0.181 
_refine_diff_density_min   -0.184 
_refine_diff_density_rms    0.048 

data_2a
_publcif_datablock.id '{7091ef25-4be5-43e8-9e59-30c3c56cf919}'

_database_code_depnum_ccdc_archive 'CCDC 1055535'

_audit_creation_method            SHELXL-97 
_chemical_name_systematic 
; 
 ? 
; 
_chemical_name_common             ? 
_chemical_melting_point           ? 
_chemical_formula_moiety          'C16 H14 N4 O2' 
_chemical_formula_sum 
 'C16 H14 N4 O2' 
_chemical_formula_weight          294.31 

loop_ 
 _atom_type_symbol 
 _atom_type_description 
 _atom_type_scat_dispersion_real 
 _atom_type_scat_dispersion_imag 
 _atom_type_scat_source 
 'C'  'C'   0.0033   0.0016 
 'International Tables Vol C Tables 4.2.6.8 and 6.1.1.4' 
 'H'  'H'   0.0000   0.0000 
 'International Tables Vol C Tables 4.2.6.8 and 6.1.1.4' 
 'N'  'N'   0.0061   0.0033 
 'International Tables Vol C Tables 4.2.6.8 and 6.1.1.4' 
 'O'  'O'   0.0106   0.0060 
 'International Tables Vol C Tables 4.2.6.8 and 6.1.1.4' 

_symmetry_cell_setting            Monoclinic
_symmetry_space_group_name_H-M    P21/n 

loop_ 
 _symmetry_equiv_pos_as_xyz 
 'x, y, z' 
 '-x+1/2, y+1/2, -z+1/2' 
 '-x, -y, -z' 
 'x-1/2, -y-1/2, z-1/2' 

_cell_length_a                    4.7315(10) 
_cell_length_b                    9.213(2) 
_cell_length_c                    16.390(4) 
_cell_angle_alpha                 90.00 
_cell_angle_beta                  97.020(6) 
_cell_angle_gamma                 90.00 
_cell_volume                      709.1(3) 
_cell_formula_units_Z             2 
_cell_measurement_temperature     100(2) 
_cell_measurement_reflns_used      1426
_cell_measurement_theta_min        2.50
_cell_measurement_theta_max       26.36

_exptl_crystal_description        'needle'
_exptl_crystal_colour             yellow
_exptl_crystal_size_max           0.23
_exptl_crystal_size_mid           0.16
_exptl_crystal_size_min           0.11
_exptl_crystal_density_meas       ? 
_exptl_crystal_density_diffrn     1.378 
_exptl_crystal_density_method     'not measured' 
_exptl_crystal_F_000              308 
_exptl_absorpt_coefficient_mu     0.095 
_exptl_absorpt_correction_type    empirical 
_exptl_absorpt_correction_T_min   0.982
_exptl_absorpt_correction_T_max   0.990
_exptl_absorpt_process_details    sadabs

_exptl_special_details 
; 
 ? 
; 

_diffrn_ambient_temperature       100(2) 
_diffrn_radiation_wavelength      0.71073 
_diffrn_radiation_type            MoK\a 
_diffrn_radiation_source          'fine-focus sealed tube' 
_diffrn_radiation_monochromator   graphite 
_diffrn_measurement_device_type   'Bruker CCD APEX-2'
_diffrn_measurement_method        hemisphere
_diffrn_detector_area_resol_mean  ? 
_diffrn_standards_number          ? 
_diffrn_standards_interval_count  ? 
_diffrn_standards_interval_time   ? 
_diffrn_standards_decay_%         ? 
_diffrn_reflns_number             8536 
_diffrn_reflns_av_R_equivalents   0.0448 
_diffrn_reflns_av_sigmaI/netI     0.0328 
_diffrn_reflns_limit_h_min        -5 
_diffrn_reflns_limit_h_max        5 
_diffrn_reflns_limit_k_min        -11 
_diffrn_reflns_limit_k_max        11 
_diffrn_reflns_limit_l_min        -18 
_diffrn_reflns_limit_l_max        19 
_diffrn_reflns_theta_min          2.50 
_diffrn_reflns_theta_max          26.36 
_reflns_number_total              1426 
_reflns_number_gt                 1121 
_reflns_threshold_expression      >2sigma(I) 

_computing_data_collection        ? 
_computing_cell_refinement        ? 
_computing_data_reduction         ? 
_computing_structure_solution     'SHELXS-97 (Sheldrick, 1990)' 
_computing_structure_refinement   'SHELXL-97 (Sheldrick, 1997)' 
_computing_molecular_graphics     ? 
_computing_publication_material   ? 

_refine_special_details 
;
Refinement of <i>F</i>^2^ against ALL reflections. The weighted <i>R</i>-factor
<i>wR</i> and goodness of fit <i>S</i> are based on <i>F</i>^2^, conventional
<i>R</i>-factors <i>R</i> are based on <i>F</i>, with <i>F</i> set to zero for
negative <i>F</i>^2^. The threshold expression of <i>F</i>^2^ >
\s(<i>F</i>^2^) is used only for calculating <i>R</i>-factors(gt) <i>etc</i>.
and is not relevant to the choice of reflections for refinement.
<i>R</i>-factors based on <i>F</i>^2^ are statistically about twice as large
as those based on <i>F</i>, and <i>R</i>- factors based on ALL data will be
even larger.
; 

_refine_ls_structure_factor_coef  Fsqd  
_refine_ls_matrix_type            full 
_refine_ls_weighting_scheme       calc  
_refine_ls_weighting_details 
 'calc w=1/[\s^2^(Fo^2^)+(0.1000P)^2^+0.0000P] where P=(Fo^2^+2Fc^2^)/3' 
_atom_sites_solution_primary      direct 
_atom_sites_solution_secondary    difmap 
_atom_sites_solution_hydrogens    geom 
_refine_ls_hydrogen_treatment     mixed 
_refine_ls_extinction_method      none 
_refine_ls_extinction_coef        ? 
_refine_ls_number_reflns          1426 
_refine_ls_number_parameters      100 
_refine_ls_number_restraints      0 
_refine_ls_R_factor_all           0.0536 
_refine_ls_R_factor_gt            0.0401 
_refine_ls_wR_factor_ref          0.1319 
_refine_ls_wR_factor_gt           0.1211 
_refine_ls_goodness_of_fit_ref    0.969 
_refine_ls_restrained_S_all       0.969 
_refine_ls_shift/su_max           0.000 
_refine_ls_shift/su_mean          0.000 

loop_ 
 _atom_site_label 
 _atom_site_type_symbol 
 _atom_site_fract_x 
 _atom_site_fract_y 
 _atom_site_fract_z 
 _atom_site_U_iso_or_equiv 
 _atom_site_adp_type 
 _atom_site_occupancy 
 _atom_site_symmetry_multiplicity 
 _atom_site_calc_flag 
 _atom_site_refinement_flags 
 _atom_site_disorder_assembly 
 _atom_site_disorder_group 
O11 O 0.1033(2) 0.84218(10) 0.97965(7) 0.0269(3) Uani 1 1 d . . . 
N11 N 0.5765(3) 0.47208(12) 0.81372(8) 0.0240(3) Uani 1 1 d . . . 
C11 C 0.3809(3) 0.45491(14) 0.86617(9) 0.0195(4) Uani 1 1 d . . . 
C12 C 0.6391(3) 0.35610(16) 0.77069(11) 0.0289(4) Uani 1 1 d . . . 
H12 H 0.7725 0.3669 0.7339 0.035 Uiso 1 1 calc R . . 
C13 C 0.5175(3) 0.22029(16) 0.77740(10) 0.0287(4) Uani 1 1 d . . . 
H13 H 0.5689 0.1425 0.7462 0.034 Uiso 1 1 calc R . . 
C14 C 0.3192(3) 0.20367(15) 0.83128(10) 0.0285(4) Uani 1 1 d . . . 
H14 H 0.2338 0.1140 0.8373 0.034 Uiso 1 1 calc R . . 
C15 C 0.2479(3) 0.32260(14) 0.87673(10) 0.0246(4) Uani 1 1 d . . . 
H15 H 0.1138 0.3140 0.9135 0.030 Uiso 1 1 calc R . . 
C16 C 0.3054(3) 0.58361(15) 0.91124(9) 0.0201(4) Uani 1 1 d . . . 
H16 H 0.1402 0.5792 0.9366 0.024 Uiso 1 1 calc R . . 
C17 C 0.4544(3) 0.70650(14) 0.91884(9) 0.0193(4) Uani 1 1 d . . . 
H17 H 0.6264 0.7130 0.8970 0.023 Uiso 1 1 calc R . . 
C18 C 0.3481(3) 0.83227(13) 0.96160(9) 0.0192(4) Uani 1 1 d . . . 
N21 N 0.5390(2) 0.94039(11) 0.97844(7) 0.0190(3) Uani 1 1 d . . . 
H21 H 0.7055 0.9351 0.9626 0.023 Uiso 1 1 calc R . . 

loop_ 
 _atom_site_aniso_label 
 _atom_site_aniso_U_11 
 _atom_site_aniso_U_22 
 _atom_site_aniso_U_33 
 _atom_site_aniso_U_23 
 _atom_site_aniso_U_13 
 _atom_site_aniso_U_12 
O11 0.0166(6) 0.0199(5) 0.0456(8) -0.0065(4) 0.0091(5) -0.0006(4) 
N11 0.0236(7) 0.0230(6) 0.0259(7) -0.0037(5) 0.0052(6) 0.0016(5) 
C11 0.0173(7) 0.0198(7) 0.0205(8) 0.0001(5) -0.0014(6) 0.0012(5) 
C12 0.0282(9) 0.0306(9) 0.0283(9) -0.0051(7) 0.0057(7) 0.0050(6) 
C13 0.0327(9) 0.0235(8) 0.0281(9) -0.0086(6) -0.0034(7) 0.0075(6) 
C14 0.0330(9) 0.0184(7) 0.0317(10) -0.0003(6) -0.0053(7) -0.0008(6) 
C15 0.0259(8) 0.0214(7) 0.0260(9) -0.0007(6) 0.0011(7) -0.0005(6) 
C16 0.0170(8) 0.0211(7) 0.0226(8) 0.0005(6) 0.0040(6) 0.0022(5) 
C17 0.0158(7) 0.0188(7) 0.0236(8) -0.0006(6) 0.0038(6) 0.0015(5) 
C18 0.0152(7) 0.0184(7) 0.0240(8) 0.0006(6) 0.0019(6) -0.0001(5) 
N21 0.0138(6) 0.0157(6) 0.0291(8) -0.0030(5) 0.0087(5) 0.0009(4) 

_geom_special_details 
;
All e.s.d.'s (except the e.s.d. in the dihedral angle between two l.s. planes)
are estimated using the full covariance matrix. The cell e.s.d.'s are taken
into account individually in the estimation of e.s.d.'s in distances, angles
and torsion angles; correlations between e.s.d.'s in cell parameters are only
used when they are defined by crystal symmetry. An approximate (isotropic)
treatment of cell e.s.d.'s is used for estimating e.s.d.'s involving l.s.
planes.
; 

loop_ 
 _geom_bond_atom_site_label_1 
 _geom_bond_atom_site_label_2 
 _geom_bond_distance 
 _geom_bond_site_symmetry_2 
 _geom_bond_publ_flag 
O11 C18 1.2332(17) . ? 
N11 C12 1.3334(18) . ? 
N11 C11 1.3471(19) . ? 
C11 C15 1.3925(19) . ? 
C11 C16 1.4642(19) . ? 
C12 C13 1.387(2) . ? 
C13 C14 1.373(2) . ? 
C14 C15 1.390(2) . ? 
C16 C17 1.331(2) . ? 
C17 C18 1.4742(19) . ? 
C18 N21 1.3503(18) . ? 
N21 N21 1.381(2) 3_677 ? 

loop_ 
 _geom_angle_atom_site_label_1 
 _geom_angle_atom_site_label_2 
 _geom_angle_atom_site_label_3 
 _geom_angle 
 _geom_angle_site_symmetry_1 
 _geom_angle_site_symmetry_3 
 _geom_angle_publ_flag 
C12 N11 C11 117.24(12) . . ? 
N11 C11 C15 122.58(13) . . ? 
N11 C11 C16 117.12(12) . . ? 
C15 C11 C16 120.28(14) . . ? 
N11 C12 C13 124.05(16) . . ? 
C12 C13 C14 118.30(14) . . ? 
C13 C14 C15 119.12(14) . . ? 
C11 C15 C14 118.72(15) . . ? 
C17 C16 C11 125.23(13) . . ? 
C16 C17 C18 120.36(13) . . ? 
O11 C18 N21 121.39(12) . . ? 
O11 C18 C17 123.86(12) . . ? 
N21 C18 C17 114.73(12) . . ? 
C18 N21 N21 118.52(14) . 3_677 ? 

_diffrn_measured_fraction_theta_max    0.988 
_diffrn_reflns_theta_full              26.36 
_diffrn_measured_fraction_theta_full   0.988 
_refine_diff_density_max    0.286 
_refine_diff_density_min   -0.260 
_refine_diff_density_rms    0.049 

data_2b
_publcif_datablock.id '{59a23673-738c-488d-a3a4-9901212191dc}'

_database_code_depnum_ccdc_archive 'CCDC 1055536'

_audit_creation_method            SHELXL-97 
_chemical_name_systematic 
; 
 ? 
; 
_chemical_name_common             ? 
_chemical_melting_point           ? 
_chemical_formula_moiety          'C18 H18 N4 O2.4(H2O)'
_chemical_formula_sum 
 'C18 H26 N4 O6' 
_chemical_formula_weight          394.43 

loop_ 
 _atom_type_symbol 
 _atom_type_description 
 _atom_type_scat_dispersion_real 
 _atom_type_scat_dispersion_imag 
 _atom_type_scat_source 
 'C'  'C'   0.0033   0.0016 
 'International Tables Vol C Tables 4.2.6.8 and 6.1.1.4' 
 'H'  'H'   0.0000   0.0000 
 'International Tables Vol C Tables 4.2.6.8 and 6.1.1.4' 
 'N'  'N'   0.0061   0.0033 
 'International Tables Vol C Tables 4.2.6.8 and 6.1.1.4' 
 'O'  'O'   0.0106   0.0060 
 'International Tables Vol C Tables 4.2.6.8 and 6.1.1.4' 

_symmetry_cell_setting             Monoclinic
_symmetry_space_group_name_H-M    P2(1)/c 

loop_ 
 _symmetry_equiv_pos_as_xyz 
 'x, y, z' 
 '-x, y+1/2, -z+1/2' 
 '-x, -y, -z' 
 'x, -y-1/2, z-1/2' 

_cell_length_a                    9.3530(6) 
_cell_length_b                    10.9015(7) 
_cell_length_c                    19.9985(14) 
_cell_angle_alpha                 90.00 
_cell_angle_beta                  94.547(2) 
_cell_angle_gamma                 90.00 
_cell_volume                      2032.7(2) 
_cell_formula_units_Z             4 
_cell_measurement_temperature     293(2) 
_cell_measurement_reflns_used     3779 
_cell_measurement_theta_min       2.04
_cell_measurement_theta_max       25.50

_exptl_crystal_description        'rod like'
_exptl_crystal_colour             'dark brown'
_exptl_crystal_size_max           0.22
_exptl_crystal_size_mid           0.17 
_exptl_crystal_size_min           0.13 
_exptl_crystal_density_meas       ? 
_exptl_crystal_density_diffrn     1.289 
_exptl_crystal_density_method     'not measured' 
_exptl_crystal_F_000              840 
_exptl_absorpt_coefficient_mu     0.098 
_exptl_absorpt_correction_type    empirical
_exptl_absorpt_correction_T_min   0.980
_exptl_absorpt_correction_T_max   0.987
_exptl_absorpt_process_details    sadabs 

_exptl_special_details 
; 
 ? 
; 

_diffrn_ambient_temperature       293(2) 
_diffrn_radiation_wavelength      0.71073 
_diffrn_radiation_type            MoK\a 
_diffrn_radiation_source          'fine-focus sealed tube' 
_diffrn_radiation_monochromator   graphite 
_diffrn_measurement_device_type   'Bruker CCD APEX-2' 
_diffrn_measurement_method        hemisphere
_diffrn_detector_area_resol_mean  ? 
_diffrn_standards_number          ? 
_diffrn_standards_interval_count  ? 
_diffrn_standards_interval_time   ? 
_diffrn_standards_decay_%         ? 
_diffrn_reflns_number             24231 
_diffrn_reflns_av_R_equivalents   0.0438 
_diffrn_reflns_av_sigmaI/netI     0.0310 
_diffrn_reflns_limit_h_min        -11 
_diffrn_reflns_limit_h_max        11 
_diffrn_reflns_limit_k_min        -13 
_diffrn_reflns_limit_k_max        12 
_diffrn_reflns_limit_l_min        -24 
_diffrn_reflns_limit_l_max        24 
_diffrn_reflns_theta_min          2.04 
_diffrn_reflns_theta_max          25.50 
_reflns_number_total              3779 
_reflns_number_gt                 2449 
_reflns_threshold_expression      >2sigma(I) 

_computing_data_collection        ? 
_computing_cell_refinement        ? 
_computing_data_reduction         ? 
_computing_structure_solution     'SHELXS-97 (Sheldrick, 1990)' 
_computing_structure_refinement   'SHELXL-97 (Sheldrick, 1997)' 
_computing_molecular_graphics     ? 
_computing_publication_material   ? 

_refine_special_details 
;
Refinement of <i>F</i>^2^ against ALL reflections. The weighted <i>R</i>-factor
<i>wR</i> and goodness of fit <i>S</i> are based on <i>F</i>^2^, conventional
<i>R</i>-factors <i>R</i> are based on <i>F</i>, with <i>F</i> set to zero for
negative <i>F</i>^2^. The threshold expression of <i>F</i>^2^ >
\s(<i>F</i>^2^) is used only for calculating <i>R</i>-factors(gt) <i>etc</i>.
and is not relevant to the choice of reflections for refinement.
<i>R</i>-factors based on <i>F</i>^2^ are statistically about twice as large
as those based on <i>F</i>, and <i>R</i>- factors based on ALL data will be
even larger.
; 

_refine_ls_structure_factor_coef  Fsqd  
_refine_ls_matrix_type            full 
_refine_ls_weighting_scheme       calc  
_refine_ls_weighting_details 
 'calc w=1/[\s^2^(Fo^2^)+(0.1000P)^2^+0.0000P] where P=(Fo^2^+2Fc^2^)/3' 
_atom_sites_solution_primary      direct 
_atom_sites_solution_secondary    difmap 
_atom_sites_solution_hydrogens    geom 
_refine_ls_hydrogen_treatment     mixed 
_refine_ls_extinction_method      none 
_refine_ls_extinction_coef        ? 
_refine_ls_number_reflns          3779 
_refine_ls_number_parameters      253 
_refine_ls_number_restraints      0 
_refine_ls_R_factor_all           0.0990 
_refine_ls_R_factor_gt            0.0638 
_refine_ls_wR_factor_ref          0.2030 
_refine_ls_wR_factor_gt           0.1882 
_refine_ls_goodness_of_fit_ref    1.279 
_refine_ls_restrained_S_all       1.279 
_refine_ls_shift/su_max           0.000 
_refine_ls_shift/su_mean          0.000 

loop_ 
 _atom_site_label 
 _atom_site_type_symbol 
 _atom_site_fract_x 
 _atom_site_fract_y 
 _atom_site_fract_z 
 _atom_site_U_iso_or_equiv 
 _atom_site_adp_type 
 _atom_site_occupancy 
 _atom_site_symmetry_multiplicity 
 _atom_site_calc_flag 
 _atom_site_refinement_flags 
 _atom_site_disorder_assembly 
 _atom_site_disorder_group 
O11 O 0.1422(2) 0.0073(2) 0.33216(9) 0.0682(6) Uani 1 1 d . . . 
N11 N 0.2023(2) 0.1162(2) 0.58079(10) 0.0496(6) Uani 1 1 d . . . 
C11 C 0.2696(3) 0.0384(2) 0.54121(12) 0.0449(6) Uani 1 1 d . . . 
C12 C 0.2581(3) 0.1299(3) 0.64357(13) 0.0630(8) Uani 1 1 d . . . 
H12 H 0.2130 0.1838 0.6712 0.076 Uiso 1 1 calc R . . 
C15 C 0.3895(3) -0.0278(3) 0.56545(14) 0.0590(8) Uani 1 1 d . . . 
H15 H 0.4321 -0.0829 0.5376 0.071 Uiso 1 1 calc R . . 
C13 C 0.3794(3) 0.0687(3) 0.67030(14) 0.0675(9) Uani 1 1 d . . . 
H13 H 0.4153 0.0824 0.7144 0.081 Uiso 1 1 calc R . . 
C14 C 0.4452(3) -0.0120(3) 0.63053(15) 0.0680(9) Uani 1 1 d . . . 
H14 H 0.5260 -0.0553 0.6471 0.082 Uiso 1 1 calc R . . 
C16 C 0.2159(3) 0.0270(2) 0.47068(12) 0.0472(6) Uani 1 1 d . . . 
H16 H 0.2634 -0.0285 0.4449 0.057 Uiso 1 1 calc R . . 
C17 C 0.1080(3) 0.0868(2) 0.44000(11) 0.0458(6) Uani 1 1 d . . . 
H17 H 0.0534 0.1388 0.4646 0.055 Uiso 1 1 calc R . . 
C18 C 0.0715(3) 0.0731(3) 0.36711(12) 0.0476(6) Uani 1 1 d . . . 
N21 N -0.4857(2) 0.1713(2) -0.05237(10) 0.0528(6) Uani 1 1 d . . . 
O21 O -0.4538(2) 0.1537(2) 0.20594(10) 0.0776(7) Uani 1 1 d . . . 
C21 C -0.5815(3) 0.1447(2) -0.00779(12) 0.0439(6) Uani 1 1 d . . . 
C22 C -0.5326(3) 0.1699(3) -0.11685(14) 0.0635(8) Uani 1 1 d . . . 
H22 H -0.4673 0.1879 -0.1482 0.076 Uiso 1 1 calc R . . 
C23 C -0.6716(3) 0.1435(3) -0.14035(14) 0.0655(8) Uani 1 1 d . . . 
H23 H -0.6994 0.1451 -0.1860 0.079 Uiso 1 1 calc R . . 
C24 C -0.7669(3) 0.1150(3) -0.09493(15) 0.0637(8) Uani 1 1 d . . . 
H24 H -0.8614 0.0959 -0.1089 0.076 Uiso 1 1 calc R . . 
C25 C -0.7213(3) 0.1151(3) -0.02813(14) 0.0546(7) Uani 1 1 d . . . 
H25 H -0.7850 0.0950 0.0036 0.066 Uiso 1 1 calc R . . 
C26 C -0.5347(3) 0.1488(2) 0.06425(12) 0.0492(7) Uani 1 1 d . . . 
H26 H -0.6006 0.1226 0.0937 0.059 Uiso 1 1 calc R . . 
C27 C -0.4100(3) 0.1854(3) 0.09104(12) 0.0501(7) Uani 1 1 d . . . 
H27 H -0.3416 0.2110 0.0628 0.060 Uiso 1 1 calc R . . 
C28 C -0.3727(3) 0.1878(2) 0.16455(12) 0.0468(6) Uani 1 1 d . . . 
N31 N -0.0411(2) 0.1383(2) 0.34218(9) 0.0529(6) Uani 1 1 d . . . 
H31 H -0.0852 0.1844 0.3687 0.064 Uiso 1 1 calc R . . 
N32 N -0.2429(2) 0.2299(2) 0.18279(10) 0.0544(6) Uani 1 1 d . . . 
H32 H -0.1896 0.2525 0.1519 0.065 Uiso 1 1 calc R . . 
C31 C -0.0917(3) 0.1339(3) 0.27145(13) 0.0629(8) Uani 1 1 d . . . 
H31A H -0.1444 0.0583 0.2624 0.075 Uiso 1 1 calc . . . 
H31B H -0.0100 0.1340 0.2445 0.075 Uiso 1 1 calc . . . 
C32 C -0.1857(3) 0.2398(3) 0.25212(13) 0.0587(8) Uani 1 1 d . . . 
H32A H -0.2642 0.2430 0.2810 0.070 Uiso 1 1 calc . . . 
H32B H -0.1313 0.3153 0.2582 0.070 Uiso 1 1 calc . . . 
O1W O -0.04088(19) 0.27366(19) 0.57118(9) 0.0622(6) Uani 1 1 d . . . 
O2W O -1.0967(2) -0.0129(2) -0.11611(11) 0.0764(7) Uani 1 1 d . . . 
O3W O 0.2816(3) 0.0647(4) 0.22053(12) 0.1463(15) Uani 1 1 d . . . 
O4W O -0.18024(19) 0.29995(19) 0.44367(9) 0.0606(6) Uani 1 1 d . . . 

loop_ 
 _atom_site_aniso_label 
 _atom_site_aniso_U_11 
 _atom_site_aniso_U_22 
 _atom_site_aniso_U_33 
 _atom_site_aniso_U_23 
 _atom_site_aniso_U_13 
 _atom_site_aniso_U_12 
O11 0.0773(13) 0.0850(16) 0.0424(10) -0.0066(9) 0.0051(9) 0.0317(12) 
N11 0.0500(13) 0.0562(15) 0.0423(11) 0.0020(10) 0.0014(9) 0.0041(11) 
C11 0.0417(14) 0.0493(16) 0.0428(13) 0.0056(11) -0.0021(11) 0.0008(12) 
C12 0.0701(19) 0.075(2) 0.0438(15) -0.0037(13) 0.0052(14) 0.0075(16) 
C15 0.0562(17) 0.065(2) 0.0553(16) 0.0041(13) 0.0009(13) 0.0149(15) 
C13 0.067(2) 0.092(2) 0.0416(15) 0.0054(15) -0.0094(14) 0.0000(18) 
C14 0.0590(18) 0.085(2) 0.0579(17) 0.0123(16) -0.0106(14) 0.0132(17) 
C16 0.0469(14) 0.0504(17) 0.0447(14) -0.0002(11) 0.0066(12) 0.0032(12) 
C17 0.0454(14) 0.0552(17) 0.0369(13) 0.0014(11) 0.0038(11) 0.0065(12) 
C18 0.0486(15) 0.0568(17) 0.0377(13) 0.0005(12) 0.0048(11) 0.0044(13) 
N21 0.0474(12) 0.0656(16) 0.0450(12) 0.0019(10) 0.0015(10) -0.0110(11) 
O21 0.0568(12) 0.123(2) 0.0537(12) 0.0167(12) 0.0082(10) -0.0086(12) 
C21 0.0438(14) 0.0448(16) 0.0427(13) 0.0003(11) 0.0008(11) 0.0019(12) 
C22 0.0594(18) 0.088(2) 0.0438(15) 0.0025(14) 0.0064(13) -0.0121(16) 
C23 0.0668(19) 0.083(2) 0.0440(15) -0.0049(14) -0.0097(14) -0.0037(17) 
C24 0.0415(16) 0.079(2) 0.0687(19) -0.0098(16) -0.0088(14) -0.0020(15) 
C25 0.0412(15) 0.065(2) 0.0579(16) -0.0011(13) 0.0054(12) -0.0019(13) 
C26 0.0469(15) 0.0555(18) 0.0452(14) 0.0053(12) 0.0036(12) 0.0013(13) 
C27 0.0426(15) 0.0628(19) 0.0448(14) 0.0050(12) 0.0021(11) -0.0009(13) 
C28 0.0472(15) 0.0533(17) 0.0400(13) 0.0079(11) 0.0053(11) 0.0047(13) 
N31 0.0545(13) 0.0712(17) 0.0325(11) -0.0028(10) -0.0004(9) 0.0161(12) 
N32 0.0508(13) 0.0729(17) 0.0383(11) 0.0096(10) -0.0042(9) -0.0083(12) 
C31 0.0700(19) 0.080(2) 0.0375(14) -0.0019(13) -0.0030(13) 0.0149(16) 
C32 0.0673(18) 0.063(2) 0.0428(14) 0.0014(12) -0.0124(13) 0.0052(15) 
O1W 0.0507(11) 0.0800(15) 0.0557(11) -0.0056(10) 0.0031(9) 0.0107(10) 
O2W 0.0650(13) 0.0837(17) 0.0787(15) -0.0040(12) -0.0047(11) -0.0005(11) 
O3W 0.0964(19) 0.277(4) 0.0621(15) 0.029(2) -0.0112(14) -0.087(2) 
O4W 0.0501(11) 0.0769(15) 0.0545(11) -0.0008(9) 0.0027(8) 0.0095(10) 

_geom_special_details 
;
All e.s.d.'s (except the e.s.d. in the dihedral angle between two l.s. planes)
are estimated using the full covariance matrix. The cell e.s.d.'s are taken
into account individually in the estimation of e.s.d.'s in distances, angles
and torsion angles; correlations between e.s.d.'s in cell parameters are only
used when they are defined by crystal symmetry. An approximate (isotropic)
treatment of cell e.s.d.'s is used for estimating e.s.d.'s involving l.s.
planes.
; 

loop_ 
 _geom_bond_atom_site_label_1 
 _geom_bond_atom_site_label_2 
 _geom_bond_distance 
 _geom_bond_site_symmetry_2 
 _geom_bond_publ_flag 
O11 C18 1.230(3) . ? 
N11 C12 1.329(3) . ? 
N11 C11 1.349(3) . ? 
C11 C15 1.388(4) . ? 
C11 C16 1.465(3) . ? 
C12 C13 1.387(4) . ? 
C15 C14 1.374(4) . ? 
C13 C14 1.365(4) . ? 
C16 C17 1.312(3) . ? 
C17 C18 1.478(3) . ? 
C18 N31 1.334(3) . ? 
N21 C22 1.329(3) . ? 
N21 C21 1.344(3) . ? 
O21 C28 1.224(3) . ? 
C21 C25 1.377(3) . ? 
C21 C26 1.473(3) . ? 
C22 C23 1.377(4) . ? 
C23 C24 1.357(4) . ? 
C24 C25 1.370(4) . ? 
C26 C27 1.306(3) . ? 
C27 C28 1.484(3) . ? 
C28 N32 1.321(3) . ? 
N31 C31 1.456(3) . ? 
N32 C32 1.450(3) . ? 
C31 C32 1.484(4) . ? 

loop_ 
 _geom_angle_atom_site_label_1 
 _geom_angle_atom_site_label_2 
 _geom_angle_atom_site_label_3 
 _geom_angle 
 _geom_angle_site_symmetry_1 
 _geom_angle_site_symmetry_3 
 _geom_angle_publ_flag 
C12 N11 C11 117.3(2) . . ? 
N11 C11 C15 121.6(2) . . ? 
N11 C11 C16 118.5(2) . . ? 
C15 C11 C16 119.9(2) . . ? 
N11 C12 C13 123.9(3) . . ? 
C14 C15 C11 120.0(3) . . ? 
C12 C13 C14 118.6(3) . . ? 
C15 C14 C13 118.6(3) . . ? 
C17 C16 C11 126.9(2) . . ? 
C16 C17 C18 121.3(2) . . ? 
O11 C18 N31 122.8(2) . . ? 
O11 C18 C17 121.8(2) . . ? 
N31 C18 C17 115.4(2) . . ? 
C22 N21 C21 117.1(2) . . ? 
N21 C21 C25 121.5(2) . . ? 
N21 C21 C26 118.7(2) . . ? 
C25 C21 C26 119.8(2) . . ? 
N21 C22 C23 124.3(3) . . ? 
C24 C23 C22 118.1(3) . . ? 
C23 C24 C25 118.8(3) . . ? 
C21 C25 C24 120.2(2) . . ? 
C27 C26 C21 126.6(2) . . ? 
C26 C27 C28 122.9(2) . . ? 
O21 C28 N32 121.6(2) . . ? 
O21 C28 C27 123.7(2) . . ? 
N32 C28 C27 114.7(2) . . ? 
C18 N31 C31 122.1(2) . . ? 
C28 N32 C32 123.5(2) . . ? 
N31 C31 C32 111.6(2) . . ? 
N32 C32 C31 110.9(2) . . ? 

_diffrn_measured_fraction_theta_max    0.998 
_diffrn_reflns_theta_full              25.50 
_diffrn_measured_fraction_theta_full   0.998 
_refine_diff_density_max    0.467 
_refine_diff_density_min   -0.197 
_refine_diff_density_rms    0.059 

data_2d
_publcif_datablock.id '{bce65817-e63b-4f3d-89a6-bf4e5788588a}'

_database_code_depnum_ccdc_archive 'CCDC 1055537'

_audit_creation_method            SHELXL-97 
_chemical_name_systematic 
; 
 ? 
; 
_chemical_name_common             ? 
_chemical_melting_point           ? 
_chemical_formula_moiety          'C22 H26 N4 O2.2(H2O)'
_chemical_formula_sum 
 'C22 H30 N4 O4' 
_chemical_formula_weight          414.50 

loop_ 
 _atom_type_symbol 
 _atom_type_description 
 _atom_type_scat_dispersion_real 
 _atom_type_scat_dispersion_imag 
 _atom_type_scat_source 
 'C'  'C'   0.0033   0.0016 
 'International Tables Vol C Tables 4.2.6.8 and 6.1.1.4' 
 'H'  'H'   0.0000   0.0000 
 'International Tables Vol C Tables 4.2.6.8 and 6.1.1.4' 
 'N'  'N'   0.0061   0.0033 
 'International Tables Vol C Tables 4.2.6.8 and 6.1.1.4' 
 'O'  'O'   0.0106   0.0060 
 'International Tables Vol C Tables 4.2.6.8 and 6.1.1.4' 

_symmetry_cell_setting            Monoclinic
_symmetry_space_group_name_H-M    P2(1)/c

loop_ 
 _symmetry_equiv_pos_as_xyz 
 'x, y, z' 
 '-x, y+1/2, -z+1/2' 
 '-x, -y, -z' 
 'x, -y-1/2, z-1/2' 

_cell_length_a                    7.6364(14) 
_cell_length_b                    30.058(5) 
_cell_length_c                    4.8885(9) 
_cell_angle_alpha                 90.00 
_cell_angle_beta                  95.523(6) 
_cell_angle_gamma                 90.00 
_cell_volume                      1116.9(3) 
_cell_formula_units_Z             2 
_cell_measurement_temperature     293(2) 
_cell_measurement_reflns_used     2068 
_cell_measurement_theta_min       2.68 
_cell_measurement_theta_max       25.49 

_exptl_crystal_description        'plate like'
_exptl_crystal_colour             'deep brown'
_exptl_crystal_size_max           0.27
_exptl_crystal_size_mid           0.19
_exptl_crystal_size_min           0.11
_exptl_crystal_density_meas       ? 
_exptl_crystal_density_diffrn     1.233 
_exptl_crystal_density_method     'not measured' 
_exptl_crystal_F_000              444 
_exptl_absorpt_coefficient_mu     0.086 
_exptl_absorpt_correction_type    empirical 
_exptl_absorpt_correction_T_min   0.981
_exptl_absorpt_correction_T_max   0.991
_exptl_absorpt_process_details    sadabs

_exptl_special_details 
; 
 ? 
; 

_diffrn_ambient_temperature       293(2) 
_diffrn_radiation_wavelength      0.71073 
_diffrn_radiation_type            MoK\a 
_diffrn_radiation_source          'fine-focus sealed tube' 
_diffrn_radiation_monochromator   graphite 
_diffrn_measurement_device_type   'Bruker CCD APEX-2' 
_diffrn_measurement_method        hemisphere
_diffrn_detector_area_resol_mean  ? 
_diffrn_standards_number          ? 
_diffrn_standards_interval_count  ? 
_diffrn_standards_interval_time   ? 
_diffrn_standards_decay_%         ? 
_diffrn_reflns_number             13588 
_diffrn_reflns_av_R_equivalents   0.1680 
_diffrn_reflns_av_sigmaI/netI     0.1209 
_diffrn_reflns_limit_h_min        -8 
_diffrn_reflns_limit_h_max        9 
_diffrn_reflns_limit_k_min        -36 
_diffrn_reflns_limit_k_max        35 
_diffrn_reflns_limit_l_min        -5 
_diffrn_reflns_limit_l_max        5 
_diffrn_reflns_theta_min          2.68 
_diffrn_reflns_theta_max          25.49 
_reflns_number_total              2068 
_reflns_number_gt                 820 
_reflns_threshold_expression      >2sigma(I) 

_computing_data_collection        ? 
_computing_cell_refinement        ? 
_computing_data_reduction         ? 
_computing_structure_solution     'SHELXS-97 (Sheldrick, 1990)' 
_computing_structure_refinement   'SHELXL-97 (Sheldrick, 1997)' 
_computing_molecular_graphics     ? 
_computing_publication_material   ? 

_refine_special_details 
;
Refinement of <i>F</i>^2^ against ALL reflections. The weighted <i>R</i>-factor
<i>wR</i> and goodness of fit <i>S</i> are based on <i>F</i>^2^, conventional
<i>R</i>-factors <i>R</i> are based on <i>F</i>, with <i>F</i> set to zero for
negative <i>F</i>^2^. The threshold expression of <i>F</i>^2^ >
\s(<i>F</i>^2^) is used only for calculating <i>R</i>-factors(gt) <i>etc</i>.
and is not relevant to the choice of reflections for refinement.
<i>R</i>-factors based on <i>F</i>^2^ are statistically about twice as large
as those based on <i>F</i>, and <i>R</i>- factors based on ALL data will be
even larger.
; 

_refine_ls_structure_factor_coef  Fsqd  
_refine_ls_matrix_type            full 
_refine_ls_weighting_scheme       calc  
_refine_ls_weighting_details 
 'calc w=1/[\s^2^(Fo^2^)+(0.1000P)^2^+0.0000P] where P=(Fo^2^+2Fc^2^)/3' 
_atom_sites_solution_primary      direct 
_atom_sites_solution_secondary    difmap 
_atom_sites_solution_hydrogens    geom 
_refine_ls_hydrogen_treatment     mixed 
_refine_ls_extinction_method      SHELXL 
_refine_ls_extinction_coef        0.026(6) 
_refine_ls_extinction_expression 
 'Fc^*^=kFc[1+0.001xFc^2^\l^3^/sin(2\q)]^-1/4^' 
_refine_ls_number_reflns          2068 
_refine_ls_number_parameters      137 
_refine_ls_number_restraints      0 
_refine_ls_R_factor_all           0.2052 
_refine_ls_R_factor_gt            0.0714 
_refine_ls_wR_factor_ref          0.1999 
_refine_ls_wR_factor_gt           0.1660 
_refine_ls_goodness_of_fit_ref    0.901 
_refine_ls_restrained_S_all       0.901 
_refine_ls_shift/su_max           0.000 
_refine_ls_shift/su_mean          0.000 

loop_ 
 _atom_site_label 
 _atom_site_type_symbol 
 _atom_site_fract_x 
 _atom_site_fract_y 
 _atom_site_fract_z 
 _atom_site_U_iso_or_equiv 
 _atom_site_adp_type 
 _atom_site_occupancy 
 _atom_site_symmetry_multiplicity 
 _atom_site_calc_flag 
 _atom_site_refinement_flags 
 _atom_site_disorder_assembly 
 _atom_site_disorder_group 
N11 N -0.5217(4) 0.32279(12) 0.3902(7) 0.0620(10) Uani 1 1 d . . . 
O11 O -0.1135(3) 0.42063(9) -0.1004(5) 0.0597(9) Uani 1 1 d . . . 
C11 C -0.5518(5) 0.34939(13) 0.1694(8) 0.0508(11) Uani 1 1 d . . . 
C12 C -0.6569(7) 0.29807(16) 0.4633(10) 0.0829(15) Uani 1 1 d . . . 
H12 H -0.6372 0.2792 0.6141 0.099 Uiso 1 1 calc R . . 
C13 C -0.8229(7) 0.29939(18) 0.3253(13) 0.0828(17) Uani 1 1 d . . . 
H13 H -0.9129 0.2821 0.3845 0.099 Uiso 1 1 calc R . . 
C14 C -0.8537(6) 0.32582(17) 0.1048(12) 0.0822(16) Uani 1 1 d . . . 
H14 H -0.9645 0.3273 0.0082 0.099 Uiso 1 1 calc R . . 
C15 C -0.7152(5) 0.35074(14) 0.0264(9) 0.0668(13) Uani 1 1 d . . . 
H15 H -0.7332 0.3689 -0.1276 0.080 Uiso 1 1 calc R . . 
C16 C -0.4048(5) 0.37584(12) 0.0924(8) 0.0526(11) Uani 1 1 d . . . 
H16 H -0.4123 0.3861 -0.0879 0.063 Uiso 1 1 calc R . . 
C17 C -0.2626(4) 0.38682(12) 0.2506(7) 0.0443(10) Uani 1 1 d . . . 
H17 H -0.2495 0.3770 0.4318 0.053 Uiso 1 1 calc R . . 
C18 C -0.1233(5) 0.41438(12) 0.1483(8) 0.0438(10) Uani 1 1 d . . . 
N21 N -0.0071(4) 0.43173(9) 0.3407(6) 0.0471(9) Uani 1 1 d . . . 
H21 H -0.0159 0.4259 0.5111 0.057 Uiso 1 1 calc R . . 
C21 C 0.1339(5) 0.46039(13) 0.2654(8) 0.0551(11) Uani 1 1 d . . . 
H21A H 0.0856 0.4895 0.2174 0.066 Uiso 1 1 calc . . . 
H21B H 0.1804 0.4482 0.1033 0.066 Uiso 1 1 calc . . . 
C22 C 0.2818(5) 0.46572(13) 0.4870(7) 0.0524(11) Uani 1 1 d . . . 
H22A H 0.3310 0.4367 0.5367 0.063 Uiso 1 1 calc . . . 
H22B H 0.2371 0.4785 0.6488 0.063 Uiso 1 1 calc . . . 
C23 C 0.4255(5) 0.49560(13) 0.3934(7) 0.0536(11) Uani 1 1 d . . . 
H23A H 0.4718 0.4820 0.2355 0.064 Uiso 1 1 calc . . . 
H23B H 0.3733 0.5238 0.3339 0.064 Uiso 1 1 calc . . . 
O1W O 0.2085(4) 0.72650(10) 0.3993(6) 0.0878(11) Uani 1 1 d . . . 

loop_ 
 _atom_site_aniso_label 
 _atom_site_aniso_U_11 
 _atom_site_aniso_U_22 
 _atom_site_aniso_U_33 
 _atom_site_aniso_U_23 
 _atom_site_aniso_U_13 
 _atom_site_aniso_U_12 
N11 0.058(2) 0.070(2) 0.060(2) 0.003(2) 0.0157(19) -0.0181(19) 
O11 0.0675(19) 0.082(2) 0.0303(15) 0.0044(14) 0.0056(13) -0.0229(15) 
C11 0.042(3) 0.059(3) 0.053(3) -0.008(2) 0.009(2) -0.009(2) 
C12 0.085(4) 0.082(4) 0.085(4) 0.004(3) 0.027(3) -0.028(3) 
C13 0.054(3) 0.088(4) 0.110(5) -0.025(3) 0.029(3) -0.021(3) 
C14 0.045(3) 0.083(4) 0.118(5) -0.024(4) 0.004(3) -0.007(3) 
C15 0.052(3) 0.068(3) 0.079(3) -0.009(3) 0.000(3) -0.005(2) 
C16 0.050(3) 0.062(3) 0.047(2) 0.000(2) 0.009(2) -0.007(2) 
C17 0.040(2) 0.059(3) 0.035(2) -0.0003(19) 0.0069(19) -0.0104(19) 
C18 0.040(2) 0.053(2) 0.038(2) 0.001(2) 0.0041(19) -0.0048(19) 
N21 0.048(2) 0.059(2) 0.0345(18) 0.0047(15) 0.0074(16) -0.0170(16) 
C21 0.049(3) 0.068(3) 0.049(2) 0.010(2) 0.006(2) -0.017(2) 
C22 0.047(2) 0.068(3) 0.042(2) 0.006(2) 0.0016(19) -0.013(2) 
C23 0.047(3) 0.070(3) 0.043(2) 0.011(2) 0.0035(18) -0.013(2) 
O1W 0.068(2) 0.115(3) 0.082(2) -0.0003(19) 0.0144(18) -0.0028(18) 

_geom_special_details 
;
All e.s.d.'s (except the e.s.d. in the dihedral angle between two l.s. planes)
are estimated using the full covariance matrix. The cell e.s.d.'s are taken
into account individually in the estimation of e.s.d.'s in distances, angles
and torsion angles; correlations between e.s.d.'s in cell parameters are only
used when they are defined by crystal symmetry. An approximate (isotropic)
treatment of cell e.s.d.'s is used for estimating e.s.d.'s involving l.s.
planes.
; 

loop_ 
 _geom_bond_atom_site_label_1 
 _geom_bond_atom_site_label_2 
 _geom_bond_distance 
 _geom_bond_site_symmetry_2 
 _geom_bond_publ_flag 
N11 C11 1.345(5) . ? 
N11 C12 1.348(5) . ? 
O11 C18 1.239(4) . ? 
C11 C15 1.371(5) . ? 
C11 C16 1.455(5) . ? 
C12 C13 1.378(6) . ? 
C13 C14 1.341(6) . ? 
C14 C15 1.380(6) . ? 
C16 C17 1.313(5) . ? 
C17 C18 1.473(5) . ? 
C18 N21 1.335(4) . ? 
N21 C21 1.454(4) . ? 
C21 C22 1.497(5) . ? 
C22 C23 1.522(5) . ? 
C23 C23 1.491(7) 3_666 ? 

loop_ 
 _geom_angle_atom_site_label_1 
 _geom_angle_atom_site_label_2 
 _geom_angle_atom_site_label_3 
 _geom_angle 
 _geom_angle_site_symmetry_1 
 _geom_angle_site_symmetry_3 
 _geom_angle_publ_flag 
C11 N11 C12 117.7(4) . . ? 
N11 C11 C15 120.2(4) . . ? 
N11 C11 C16 117.1(4) . . ? 
C15 C11 C16 122.6(4) . . ? 
N11 C12 C13 123.1(5) . . ? 
C14 C13 C12 119.5(5) . . ? 
C13 C14 C15 117.7(5) . . ? 
C11 C15 C14 121.8(5) . . ? 
C17 C16 C11 126.9(4) . . ? 
C16 C17 C18 121.6(4) . . ? 
O11 C18 N21 122.2(3) . . ? 
O11 C18 C17 122.1(3) . . ? 
N21 C18 C17 115.6(3) . . ? 
C18 N21 C21 120.7(3) . . ? 
N21 C21 C22 114.0(3) . . ? 
C21 C22 C23 111.2(3) . . ? 
C23 C23 C22 114.7(4) 3_666 . ? 

_diffrn_measured_fraction_theta_max    1.000 
_diffrn_reflns_theta_full              25.49 
_diffrn_measured_fraction_theta_full   1.000 
_refine_diff_density_max    0.388 
_refine_diff_density_min   -0.186 
_refine_diff_density_rms    0.060 

data_3a
_publcif_datablock.id '{1d4b13d6-ca77-4b60-bced-ccbbf816c53a}'

_database_code_depnum_ccdc_archive 'CCDC 1055538'

_audit_creation_method            SHELXL-97 
_chemical_name_systematic 
; 
 ? 
; 
_chemical_name_common             ? 
_chemical_melting_point           ? 
_chemical_formula_moiety          'C16 H14 N4 O2'
_chemical_formula_sum 
 'C16 H14 N4 O2' 
_chemical_formula_weight          294.31 

loop_ 
 _atom_type_symbol 
 _atom_type_description 
 _atom_type_scat_dispersion_real 
 _atom_type_scat_dispersion_imag 
 _atom_type_scat_source 
 'C'  'C'   0.0033   0.0016 
 'International Tables Vol C Tables 4.2.6.8 and 6.1.1.4' 
 'H'  'H'   0.0000   0.0000 
 'International Tables Vol C Tables 4.2.6.8 and 6.1.1.4' 
 'N'  'N'   0.0061   0.0033 
 'International Tables Vol C Tables 4.2.6.8 and 6.1.1.4' 
 'O'  'O'   0.0106   0.0060 
 'International Tables Vol C Tables 4.2.6.8 and 6.1.1.4' 

_symmetry_cell_setting             Monoclinic
_symmetry_space_group_name_H-M    P2(1)/c

loop_ 
 _symmetry_equiv_pos_as_xyz 
 'x, y, z' 
 '-x, y+1/2, -z+1/2' 
 '-x, -y, -z' 
 'x, -y-1/2, z-1/2' 

_cell_length_a                    10.403(6) 
_cell_length_b                    7.160(4) 
_cell_length_c                    19.202(11) 
_cell_angle_alpha                 90.00 
_cell_angle_beta                  101.156(17) 
_cell_angle_gamma                 90.00 
_cell_volume                      1403.1(14) 
_cell_formula_units_Z             4 
_cell_measurement_temperature     293(2) 
_cell_measurement_reflns_used     2475
_cell_measurement_theta_min       2.00 
_cell_measurement_theta_max       24.99 

_exptl_crystal_description        'plate like' 
_exptl_crystal_colour             yellow 
_exptl_crystal_size_max           0.25
_exptl_crystal_size_mid           0.22
_exptl_crystal_size_min           0.12
_exptl_crystal_density_meas       ? 
_exptl_crystal_density_diffrn     1.393 
_exptl_crystal_density_method     'not measured' 
_exptl_crystal_F_000              616 
_exptl_absorpt_coefficient_mu     0.096 
_exptl_absorpt_correction_type    empirical
_exptl_absorpt_correction_T_min   0.976
_exptl_absorpt_correction_T_max   0.989
_exptl_absorpt_process_details    sadabs

_exptl_special_details 
; 
 ? 
; 

_diffrn_ambient_temperature       293(2) 
_diffrn_radiation_wavelength      0.71073 
_diffrn_radiation_type            MoK\a 
_diffrn_radiation_source          'fine-focus sealed tube' 
_diffrn_radiation_monochromator   graphite 
_diffrn_measurement_device_type   'Bruker CCD APEX-2' 
_diffrn_measurement_method        hemisphere
_diffrn_detector_area_resol_mean  ? 
_diffrn_standards_number          ? 
_diffrn_standards_interval_count  ? 
_diffrn_standards_interval_time   ? 
_diffrn_standards_decay_%         ? 
_diffrn_reflns_number             15971 
_diffrn_reflns_av_R_equivalents   0.0601 
_diffrn_reflns_av_sigmaI/netI     0.0385 
_diffrn_reflns_limit_h_min        -12 
_diffrn_reflns_limit_h_max        12 
_diffrn_reflns_limit_k_min        -8 
_diffrn_reflns_limit_k_max        8 
_diffrn_reflns_limit_l_min        -21 
_diffrn_reflns_limit_l_max        22 
_diffrn_reflns_theta_min          2.00 
_diffrn_reflns_theta_max          24.99 
_reflns_number_total              2475 
_reflns_number_gt                 1236 
_reflns_threshold_expression      >2sigma(I) 

_computing_data_collection        ? 
_computing_cell_refinement        ? 
_computing_data_reduction         ? 
_computing_structure_solution     'SHELXS-97 (Sheldrick, 1990)' 
_computing_structure_refinement   'SHELXL-97 (Sheldrick, 1997)' 
_computing_molecular_graphics     ? 
_computing_publication_material   ? 

_refine_special_details 
;
Refinement of <i>F</i>^2^ against ALL reflections. The weighted <i>R</i>-factor
<i>wR</i> and goodness of fit <i>S</i> are based on <i>F</i>^2^, conventional
<i>R</i>-factors <i>R</i> are based on <i>F</i>, with <i>F</i> set to zero for
negative <i>F</i>^2^. The threshold expression of <i>F</i>^2^ >
\s(<i>F</i>^2^) is used only for calculating <i>R</i>-factors(gt) <i>etc</i>.
and is not relevant to the choice of reflections for refinement.
<i>R</i>-factors based on <i>F</i>^2^ are statistically about twice as large
as those based on <i>F</i>, and <i>R</i>- factors based on ALL data will be
even larger.
; 

_refine_ls_structure_factor_coef  Fsqd  
_refine_ls_matrix_type            full 
_refine_ls_weighting_scheme       calc  
_refine_ls_weighting_details 
 'calc w=1/[\s^2^(Fo^2^)+(0.0100P)^2^+0.0000P] where P=(Fo^2^+2Fc^2^)/3' 
_atom_sites_solution_primary      direct 
_atom_sites_solution_secondary    difmap 
_atom_sites_solution_hydrogens    geom 
_refine_ls_hydrogen_treatment     mixed 
_refine_ls_extinction_method      none 
_refine_ls_extinction_coef        ? 
_refine_ls_number_reflns          2475 
_refine_ls_number_parameters      199 
_refine_ls_number_restraints      0 
_refine_ls_R_factor_all           0.1210 
_refine_ls_R_factor_gt            0.0430 
_refine_ls_wR_factor_ref          0.0801 
_refine_ls_wR_factor_gt           0.0749 
_refine_ls_goodness_of_fit_ref    1.677 
_refine_ls_restrained_S_all       1.677 
_refine_ls_shift/su_max           0.007 
_refine_ls_shift/su_mean          0.001 

loop_ 
 _atom_site_label 
 _atom_site_type_symbol 
 _atom_site_fract_x 
 _atom_site_fract_y 
 _atom_site_fract_z 
 _atom_site_U_iso_or_equiv 
 _atom_site_adp_type 
 _atom_site_occupancy 
 _atom_site_symmetry_multiplicity 
 _atom_site_calc_flag 
 _atom_site_refinement_flags 
 _atom_site_disorder_assembly 
 _atom_site_disorder_group 
N11 N 0.14943(19) 0.3152(3) -0.27092(9) 0.0479(6) Uani 1 1 d . . . 
O11 O 0.13155(15) 0.3566(3) 0.06687(8) 0.0625(6) Uani 1 1 d . . . 
C11 C 0.0715(2) 0.3485(3) -0.16133(12) 0.0340(6) Uani 1 1 d . . . 
C12 C 0.1688(2) 0.3313(3) -0.20060(11) 0.0447(7) Uani 1 1 d . . . 
H12 H 0.2550 0.3309 -0.1759 0.054 Uiso 1 1 calc R . . 
C13 C 0.0251(2) 0.3174(3) -0.30499(12) 0.0482(7) Uani 1 1 d . . . 
H13 H 0.0080 0.3038 -0.3541 0.058 Uiso 1 1 calc R . . 
C14 C -0.0786(2) 0.3384(4) -0.27182(12) 0.0503(7) Uani 1 1 d . . . 
H14 H -0.1638 0.3415 -0.2979 0.060 Uiso 1 1 calc R . . 
C15 C -0.0548(2) 0.3551(3) -0.19895(12) 0.0454(7) Uani 1 1 d . . . 
H15 H -0.1241 0.3707 -0.1753 0.054 Uiso 1 1 calc R . . 
C16 C 0.0991(2) 0.3562(3) -0.08336(11) 0.0408(6) Uani 1 1 d . . . 
H16 H 0.0268 0.3700 -0.0619 0.049 Uiso 1 1 calc R . . 
C17 C 0.2131(2) 0.3460(3) -0.04051(11) 0.0429(7) Uani 1 1 d . . . 
H17 H 0.2885 0.3380 -0.0596 0.051 Uiso 1 1 calc R . . 
C18 C 0.2248(2) 0.3470(3) 0.03710(12) 0.0420(7) Uani 1 1 d . . . 
O21 O 0.58052(15) 0.3899(2) 0.15759(8) 0.0585(5) Uani 1 1 d . . . 
N21 N 0.55915(19) 0.2731(3) 0.49254(9) 0.0518(6) Uani 1 1 d . . . 
C21 C 0.6347(2) 0.3454(3) 0.38489(12) 0.0358(6) Uani 1 1 d . . . 
C22 C 0.5404(2) 0.2945(4) 0.42231(12) 0.0530(8) Uani 1 1 d . . . 
H22 H 0.4564 0.2731 0.3965 0.064 Uiso 1 1 calc R . . 
C23 C 0.6812(3) 0.3037(3) 0.52792(12) 0.0531(8) Uani 1 1 d . . . 
H23 H 0.6983 0.2881 0.5769 0.064 Uiso 1 1 calc R . . 
C24 C 0.7814(3) 0.3563(4) 0.49643(13) 0.0587(8) Uani 1 1 d . . . 
H24 H 0.8645 0.3776 0.5234 0.070 Uiso 1 1 calc R . . 
C25 C 0.7582(2) 0.3775(3) 0.42381(12) 0.0483(7) Uani 1 1 d . . . 
H25 H 0.8257 0.4134 0.4012 0.058 Uiso 1 1 calc R . . 
C26 C 0.6090(2) 0.3616(3) 0.30736(11) 0.0411(6) Uani 1 1 d . . . 
H26 H 0.6800 0.3956 0.2872 0.049 Uiso 1 1 calc R . . 
C27 C 0.4972(2) 0.3337(3) 0.26284(11) 0.0427(7) Uani 1 1 d . . . 
H27 H 0.4230 0.3021 0.2806 0.051 Uiso 1 1 calc R . . 
C28 C 0.4874(2) 0.3515(4) 0.18536(12) 0.0424(7) Uani 1 1 d . . . 
N31 N 0.34719(17) 0.3318(3) 0.07380(9) 0.0453(6) Uani 1 1 d . . . 
H31 H 0.4123 0.3273 0.0522 0.054 Uiso 1 1 calc R . . 
N32 N 0.36744(17) 0.3237(3) 0.14676(9) 0.0444(6) Uani 1 1 d . . . 
H32 H 0.3029 0.3006 0.1675 0.053 Uiso 1 1 calc R . . 

loop_ 
 _atom_site_aniso_label 
 _atom_site_aniso_U_11 
 _atom_site_aniso_U_22 
 _atom_site_aniso_U_33 
 _atom_site_aniso_U_23 
 _atom_site_aniso_U_13 
 _atom_site_aniso_U_12 
N11 0.0432(13) 0.0747(17) 0.0253(12) -0.0020(11) 0.0053(10) -0.0046(12) 
O11 0.0460(11) 0.1105(16) 0.0332(10) 0.0091(10) 0.0133(9) 0.0188(11) 
C11 0.0333(14) 0.0401(17) 0.0273(13) 0.0012(13) 0.0028(11) 0.0005(13) 
C12 0.0343(14) 0.0670(19) 0.0302(15) -0.0002(14) 0.0001(12) -0.0009(14) 
C13 0.0527(17) 0.0600(19) 0.0285(15) -0.0025(14) -0.0009(14) -0.0008(15) 
C14 0.0370(15) 0.072(2) 0.0369(16) -0.0054(15) -0.0048(13) 0.0044(15) 
C15 0.0364(14) 0.0619(19) 0.0368(15) -0.0008(14) 0.0048(12) 0.0035(14) 
C16 0.0407(16) 0.0531(18) 0.0290(14) 0.0016(13) 0.0077(12) 0.0035(14) 
C17 0.0401(16) 0.063(2) 0.0272(15) -0.0020(14) 0.0106(13) 0.0043(14) 
C18 0.0423(16) 0.0521(18) 0.0294(15) 0.0036(14) 0.0013(13) 0.0070(15) 
O21 0.0493(11) 0.0949(15) 0.0324(10) -0.0033(9) 0.0100(9) -0.0171(10) 
N21 0.0501(14) 0.0791(17) 0.0243(12) 0.0024(11) 0.0026(10) -0.0043(12) 
C21 0.0378(14) 0.0412(15) 0.0265(12) 0.0003(15) 0.0019(11) -0.0044(15) 
C22 0.0435(16) 0.087(2) 0.0265(15) 0.0001(14) 0.0009(12) -0.0108(15) 
C23 0.0640(19) 0.066(2) 0.0250(15) -0.0014(14) -0.0008(14) -0.0023(16) 
C24 0.0484(18) 0.083(2) 0.0397(18) 0.0012(16) -0.0050(14) -0.0120(17) 
C25 0.0419(16) 0.068(2) 0.0331(15) 0.0032(14) 0.0014(13) -0.0077(14) 
C26 0.0412(15) 0.0521(18) 0.0302(14) -0.0002(14) 0.0070(12) -0.0066(14) 
C27 0.0433(15) 0.0588(18) 0.0260(14) 0.0022(14) 0.0070(12) -0.0074(15) 
C28 0.0406(16) 0.0537(18) 0.0306(15) -0.0039(14) 0.0015(13) -0.0060(15) 
N31 0.0434(14) 0.0726(17) 0.0195(11) -0.0004(11) 0.0049(10) -0.0042(12) 
N32 0.0432(13) 0.0687(17) 0.0200(11) 0.0018(11) 0.0028(10) -0.0081(11) 

_geom_special_details 
;
All e.s.d.'s (except the e.s.d. in the dihedral angle between two l.s. planes)
are estimated using the full covariance matrix. The cell e.s.d.'s are taken
into account individually in the estimation of e.s.d.'s in distances, angles
and torsion angles; correlations between e.s.d.'s in cell parameters are only
used when they are defined by crystal symmetry. An approximate (isotropic)
treatment of cell e.s.d.'s is used for estimating e.s.d.'s involving l.s.
planes.
; 

loop_ 
 _geom_bond_atom_site_label_1 
 _geom_bond_atom_site_label_2 
 _geom_bond_distance 
 _geom_bond_site_symmetry_2 
 _geom_bond_publ_flag 
N11 C13 1.332(3) . ? 
N11 C12 1.331(3) . ? 
O11 C18 1.219(2) . ? 
C11 C12 1.380(3) . ? 
C11 C15 1.372(3) . ? 
C11 C16 1.470(3) . ? 
C12 H12 0.9300 . ? 
C13 C14 1.363(3) . ? 
C13 H13 0.9300 . ? 
C14 C15 1.378(3) . ? 
C14 H14 0.9300 . ? 
C15 H15 0.9300 . ? 
C16 C17 1.308(3) . ? 
C16 H16 0.9300 . ? 
C17 C18 1.472(3) . ? 
C17 H17 0.9300 . ? 
C18 N31 1.335(3) . ? 
O21 C28 1.224(2) . ? 
N21 C22 1.333(3) . ? 
N21 C23 1.337(3) . ? 
C21 C22 1.373(3) . ? 
C21 C25 1.375(3) . ? 
C21 C26 1.465(3) . ? 
C22 H22 0.9300 . ? 
C23 C24 1.356(3) . ? 
C23 H23 0.9300 . ? 
C24 C25 1.377(3) . ? 
C24 H24 0.9300 . ? 
C25 H25 0.9300 . ? 
C26 C27 1.319(3) . ? 
C26 H26 0.9300 . ? 
C27 C28 1.477(3) . ? 
C27 H27 0.9300 . ? 
C28 N32 1.337(2) . ? 
N31 N32 1.377(2) . ? 
N31 H31 0.8600 . ? 
N32 H32 0.8600 . ? 

loop_ 
 _geom_angle_atom_site_label_1 
 _geom_angle_atom_site_label_2 
 _geom_angle_atom_site_label_3 
 _geom_angle 
 _geom_angle_site_symmetry_1 
 _geom_angle_site_symmetry_3 
 _geom_angle_publ_flag 
C13 N11 C12 116.1(2) . . ? 
C12 C11 C15 116.4(2) . . ? 
C12 C11 C16 122.7(2) . . ? 
C15 C11 C16 120.9(2) . . ? 
C11 C12 N11 125.4(2) . . ? 
C11 C12 H12 117.3 . . ? 
N11 C12 H12 117.3 . . ? 
N11 C13 C14 123.6(2) . . ? 
N11 C13 H13 118.2 . . ? 
C14 C13 H13 118.2 . . ? 
C13 C14 C15 118.7(2) . . ? 
C13 C14 H14 120.6 . . ? 
C15 C14 H14 120.6 . . ? 
C11 C15 C14 119.8(2) . . ? 
C11 C15 H15 120.1 . . ? 
C14 C15 H15 120.1 . . ? 
C17 C16 C11 127.8(2) . . ? 
C17 C16 H16 116.1 . . ? 
C11 C16 H16 116.1 . . ? 
C16 C17 C18 121.6(2) . . ? 
C16 C17 H17 119.2 . . ? 
C18 C17 H17 119.2 . . ? 
O11 C18 N31 121.4(2) . . ? 
O11 C18 C17 123.9(2) . . ? 
N31 C18 C17 114.7(2) . . ? 
C22 N21 C23 115.7(2) . . ? 
C22 C21 C25 116.6(2) . . ? 
C22 C21 C26 123.0(2) . . ? 
C25 C21 C26 120.4(2) . . ? 
N21 C22 C21 125.5(2) . . ? 
N21 C22 H22 117.3 . . ? 
C21 C22 H22 117.3 . . ? 
C24 C23 N21 123.7(2) . . ? 
C24 C23 H23 118.1 . . ? 
N21 C23 H23 118.1 . . ? 
C23 C24 C25 118.9(2) . . ? 
C23 C24 H24 120.6 . . ? 
C25 C24 H24 120.6 . . ? 
C24 C25 C21 119.6(2) . . ? 
C24 C25 H25 120.2 . . ? 
C21 C25 H25 120.2 . . ? 
C27 C26 C21 127.6(2) . . ? 
C27 C26 H26 116.2 . . ? 
C21 C26 H26 116.2 . . ? 
C26 C27 C28 121.3(2) . . ? 
C26 C27 H27 119.3 . . ? 
C28 C27 H27 119.3 . . ? 
O21 C28 N32 121.6(2) . . ? 
O21 C28 C27 123.5(2) . . ? 
N32 C28 C27 114.9(2) . . ? 
C18 N31 N32 118.88(19) . . ? 
C18 N31 H31 120.6 . . ? 
N32 N31 H31 120.6 . . ? 
C28 N32 N31 120.01(19) . . ? 
C28 N32 H32 120.0 . . ? 
N31 N32 H32 120.0 . . ? 

loop_ 
 _geom_torsion_atom_site_label_1 
 _geom_torsion_atom_site_label_2 
 _geom_torsion_atom_site_label_3 
 _geom_torsion_atom_site_label_4 
 _geom_torsion 
 _geom_torsion_site_symmetry_1 
 _geom_torsion_site_symmetry_2 
 _geom_torsion_site_symmetry_3 
 _geom_torsion_site_symmetry_4 
 _geom_torsion_publ_flag 
C15 C11 C12 N11 -2.1(4) . . . . ? 
C16 C11 C12 N11 176.8(2) . . . . ? 
C13 N11 C12 C11 0.4(4) . . . . ? 
C12 N11 C13 C14 1.3(4) . . . . ? 
N11 C13 C14 C15 -1.2(4) . . . . ? 
C12 C11 C15 C14 2.1(4) . . . . ? 
C16 C11 C15 C14 -176.8(3) . . . . ? 
C13 C14 C15 C11 -0.6(4) . . . . ? 
C12 C11 C16 C17 -1.0(4) . . . . ? 
C15 C11 C16 C17 177.9(3) . . . . ? 
C11 C16 C17 C18 -177.0(3) . . . . ? 
C16 C17 C18 O11 0.2(4) . . . . ? 
C16 C17 C18 N31 178.7(3) . . . . ? 
C23 N21 C22 C21 -0.4(4) . . . . ? 
C25 C21 C22 N21 -0.4(4) . . . . ? 
C26 C21 C22 N21 178.2(2) . . . . ? 
C22 N21 C23 C24 1.0(4) . . . . ? 
N21 C23 C24 C25 -0.9(4) . . . . ? 
C23 C24 C25 C21 0.0(4) . . . . ? 
C22 C21 C25 C24 0.5(4) . . . . ? 
C26 C21 C25 C24 -178.1(3) . . . . ? 
C22 C21 C26 C27 0.7(4) . . . . ? 
C25 C21 C26 C27 179.3(3) . . . . ? 
C21 C26 C27 C28 -178.6(2) . . . . ? 
C26 C27 C28 O21 1.1(4) . . . . ? 
C26 C27 C28 N32 -178.5(2) . . . . ? 
O11 C18 N31 N32 1.2(4) . . . . ? 
C17 C18 N31 N32 -177.4(2) . . . . ? 
O21 C28 N32 N31 2.2(4) . . . . ? 
C27 C28 N32 N31 -178.3(2) . . . . ? 
C18 N31 N32 C28 -164.7(2) . . . . ? 

_diffrn_measured_fraction_theta_max    1.000 
_diffrn_reflns_theta_full              24.99 
_diffrn_measured_fraction_theta_full   1.000 
_refine_diff_density_max    0.208 
_refine_diff_density_min   -0.233 
_refine_diff_density_rms    0.043 

data_3b
_publcif_datablock.id '{0390fdc8-1e8c-477f-9296-f1b8de4fe069}'

_database_code_depnum_ccdc_archive 'CCDC 1055539'

_audit_creation_method            SHELXL-97 
_chemical_name_systematic 
; 
 ? 
; 
_chemical_name_common             ? 
_chemical_melting_point           ? 
_chemical_formula_moiety          'C18 H18 N4 O2'  
_chemical_formula_sum 
 'C18 H18 N4 O2' 
_chemical_formula_weight          322.36 

loop_ 
 _atom_type_symbol 
 _atom_type_description 
 _atom_type_scat_dispersion_real 
 _atom_type_scat_dispersion_imag 
 _atom_type_scat_source 
 'C'  'C'   0.0033   0.0016 
 'International Tables Vol C Tables 4.2.6.8 and 6.1.1.4' 
 'H'  'H'   0.0000   0.0000 
 'International Tables Vol C Tables 4.2.6.8 and 6.1.1.4' 
 'N'  'N'   0.0061   0.0033 
 'International Tables Vol C Tables 4.2.6.8 and 6.1.1.4' 
 'O'  'O'   0.0106   0.0060 
 'International Tables Vol C Tables 4.2.6.8 and 6.1.1.4' 

_symmetry_cell_setting            Monoclinic
_symmetry_space_group_name_H-M    C2/c 

loop_ 
 _symmetry_equiv_pos_as_xyz 
 'x, y, z' 
 '-x, y, -z+1/2' 
 'x+1/2, y+1/2, z' 
 '-x+1/2, y+1/2, -z+1/2' 
 '-x, -y, -z' 
 'x, -y, z-1/2' 
 '-x+1/2, -y+1/2, -z' 
 'x+1/2, -y+1/2, z-1/2' 

_cell_length_a                    34.566(5) 
_cell_length_b                    9.3338(13) 
_cell_length_c                    10.4191(15) 
_cell_angle_alpha                 90.00 
_cell_angle_beta                  100.401(4) 
_cell_angle_gamma                 90.00 
_cell_volume                      3306.3(8) 
_cell_formula_units_Z             8 
_cell_measurement_temperature     293(2) 
_cell_measurement_reflns_used     2951 
_cell_measurement_theta_min       2.26 
_cell_measurement_theta_max       25.49 

_exptl_crystal_description        block 
_exptl_crystal_colour             white 
_exptl_crystal_size_max           0.28
_exptl_crystal_size_mid           0.18 
_exptl_crystal_size_min           0.16 
_exptl_crystal_density_meas       ? 
_exptl_crystal_density_diffrn     1.295 
_exptl_crystal_density_method     'not measured' 
_exptl_crystal_F_000              1360 
_exptl_absorpt_coefficient_mu     0.088 
_exptl_absorpt_correction_type    empirical 
_exptl_absorpt_correction_T_min   0.981 
_exptl_absorpt_correction_T_max   0.986 
_exptl_absorpt_process_details    sadabs 

_exptl_special_details 
; 
 ? 
; 

_diffrn_ambient_temperature       293(2) 
_diffrn_radiation_wavelength      0.71073 
_diffrn_radiation_type            MoK\a 
_diffrn_radiation_source          'fine-focus sealed tube' 
_diffrn_radiation_monochromator   graphite 
_diffrn_measurement_device_type   'Bruker CCD APEX-2' 
_diffrn_measurement_method        ?hemisphere
_diffrn_detector_area_resol_mean  ? 
_diffrn_standards_number          ? 
_diffrn_standards_interval_count  ? 
_diffrn_standards_interval_time   ? 
_diffrn_standards_decay_%         ? 
_diffrn_reflns_number             18928 
_diffrn_reflns_av_R_equivalents   0.0311 
_diffrn_reflns_av_sigmaI/netI     0.0197 
_diffrn_reflns_limit_h_min        -41 
_diffrn_reflns_limit_h_max        41 
_diffrn_reflns_limit_k_min        -11 
_diffrn_reflns_limit_k_max        11 
_diffrn_reflns_limit_l_min        -12 
_diffrn_reflns_limit_l_max        12 
_diffrn_reflns_theta_min          2.26 
_diffrn_reflns_theta_max          25.49 
_reflns_number_total              2951 
_reflns_number_gt                 2171 
_reflns_threshold_expression      >2sigma(I) 

_computing_data_collection        ? 
_computing_cell_refinement        ? 
_computing_data_reduction         ? 
_computing_structure_solution     'SHELXS-97 (Sheldrick, 1990)' 
_computing_structure_refinement   'SHELXL-97 (Sheldrick, 1997)' 
_computing_molecular_graphics     ? 
_computing_publication_material   ? 

_refine_special_details 
;
Refinement of <i>F</i>^2^ against ALL reflections. The weighted <i>R</i>-factor
<i>wR</i> and goodness of fit <i>S</i> are based on <i>F</i>^2^, conventional
<i>R</i>-factors <i>R</i> are based on <i>F</i>, with <i>F</i> set to zero for
negative <i>F</i>^2^. The threshold expression of <i>F</i>^2^ >
\s(<i>F</i>^2^) is used only for calculating <i>R</i>-factors(gt) <i>etc</i>.
and is not relevant to the choice of reflections for refinement.
<i>R</i>-factors based on <i>F</i>^2^ are statistically about twice as large
as those based on <i>F</i>, and <i>R</i>- factors based on ALL data will be
even larger.
; 

_refine_ls_structure_factor_coef  Fsqd  
_refine_ls_matrix_type            full 
_refine_ls_weighting_scheme       calc  
_refine_ls_weighting_details 
 'calc w=1/[\s^2^(Fo^2^)+(0.1000P)^2^+0.0000P] where P=(Fo^2^+2Fc^2^)/3' 
_atom_sites_solution_primary      direct 
_atom_sites_solution_secondary    difmap 
_atom_sites_solution_hydrogens    geom 
_refine_ls_hydrogen_treatment     mixed 
_refine_ls_extinction_method      none 
_refine_ls_extinction_coef        ? 
_refine_ls_number_reflns          2951 
_refine_ls_number_parameters      217 
_refine_ls_number_restraints      1 
_refine_ls_R_factor_all           0.0797 
_refine_ls_R_factor_gt            0.0585 
_refine_ls_wR_factor_ref          0.1886 
_refine_ls_wR_factor_gt           0.1745 
_refine_ls_goodness_of_fit_ref    1.367 
_refine_ls_restrained_S_all       1.385 
_refine_ls_shift/su_max           0.001 
_refine_ls_shift/su_mean          0.000 

loop_ 
 _atom_site_label 
 _atom_site_type_symbol 
 _atom_site_fract_x 
 _atom_site_fract_y 
 _atom_site_fract_z 
 _atom_site_U_iso_or_equiv 
 _atom_site_adp_type 
 _atom_site_occupancy 
 _atom_site_symmetry_multiplicity 
 _atom_site_calc_flag 
 _atom_site_refinement_flags 
 _atom_site_disorder_assembly 
 _atom_site_disorder_group 
N11A N 0.31441(6) -0.0114(2) 1.0199(2) 0.0647(6) Uani 1 1 d . . . 
O11A O 0.44538(4) -0.19593(16) 0.69020(16) 0.0613(5) Uani 1 1 d . . . 
C18A C 0.44102(6) -0.0652(2) 0.67487(19) 0.0451(5) Uani 1 1 d . . . 
C11A C 0.36627(6) 0.0228(2) 0.89571(19) 0.0434(5) Uani 1 1 d . . . 
C12A C 0.33994(7) -0.0604(2) 0.9495(2) 0.0550(6) Uani 1 1 d . . . 
H12A H 0.3402 -0.1587 0.9349 0.066 Uiso 1 1 calc R . . 
C13A C 0.31418(7) 0.1301(3) 1.0385(2) 0.0649(7) Uani 1 1 d . . . 
H13A H 0.2963 0.1678 1.0863 0.078 Uiso 1 1 calc R . . 
C14A C 0.33891(7) 0.2226(3) 0.9907(2) 0.0626(6) Uani 1 1 d . . . 
H14A H 0.3376 0.3206 1.0057 0.075 Uiso 1 1 calc R . . 
C15A C 0.36557(7) 0.1689(2) 0.9207(2) 0.0548(6) Uani 1 1 d . . . 
H15A H 0.3831 0.2300 0.8901 0.066 Uiso 1 1 calc R . . 
C16A C 0.39322(6) -0.0453(2) 0.82159(19) 0.0472(5) Uani 1 1 d . . . 
H16A H 0.3959 -0.1441 0.8303 0.057 Uiso 1 1 calc R . . 
C17A C 0.41437(6) 0.0175(2) 0.74317(19) 0.0459(5) Uani 1 1 d . . . 
H17A H 0.4124 0.1161 0.7308 0.055 Uiso 1 1 calc R . . 
N21A N 0.46086(5) 0.01019(19) 0.59961(17) 0.0486(5) Uani 1 1 d . . . 
H21A H 0.4576 0.1015 0.5944 0.058 Uiso 1 1 calc R . . 
C21A C 0.48780(6) -0.0566(2) 0.5263(2) 0.0479(5) Uani 1 1 d . . . 
H21B H 0.4731 -0.1112 0.4544 0.057 Uiso 1 1 calc . . . 
H21C H 0.5050 -0.1220 0.5822 0.057 Uiso 1 1 calc . . . 
O11B O 0.43663(6) 0.30857(18) 0.5644(3) 0.1003(8) Uani 1 1 d . . . 
N11B N 0.30135(7) 0.6023(2) 0.8397(2) 0.0778(7) Uani 1 1 d . . . 
C11B C 0.33301(6) 0.4462(2) 0.7052(2) 0.0485(5) Uani 1 1 d . . . 
C12B C 0.33255(7) 0.5606(2) 0.7899(2) 0.0600(6) Uani 1 1 d . . . 
H12B H 0.3557 0.6122 0.8140 0.072 Uiso 1 1 calc R . . 
C13B C 0.26835(9) 0.5246(3) 0.8044(3) 0.0779(8) Uani 1 1 d . . . 
H13B H 0.2461 0.5511 0.8373 0.093 Uiso 1 1 calc R . . 
C14B C 0.26574(7) 0.4097(3) 0.7236(3) 0.0703(7) Uani 1 1 d . . . 
H14B H 0.2423 0.3588 0.7030 0.084 Uiso 1 1 calc R . . 
C15B C 0.29828(7) 0.3690(3) 0.6722(2) 0.0600(6) Uani 1 1 d . . . 
H15B H 0.2969 0.2909 0.6162 0.072 Uiso 1 1 calc R . . 
C16B C 0.36815(7) 0.4066(2) 0.6540(2) 0.0533(6) Uani 1 1 d . . . 
H16B H 0.3680 0.3164 0.6160 0.064 Uiso 1 1 calc R . . 
C17B C 0.40034(7) 0.4853(2) 0.6556(2) 0.0565(6) Uani 1 1 d . . . 
H17B H 0.4014 0.5765 0.6922 0.068 Uiso 1 1 calc R . . 
C18B C 0.43419(8) 0.4332(2) 0.6018(3) 0.0711(8) Uani 1 1 d . . . 
N21B N 0.46228(9) 0.5326(2) 0.5998(3) 0.1142(13) Uani 1 1 d U . . 
H21D H 0.4572 0.6200 0.6168 0.137 Uiso 1 1 calc R . . 
C21B C 0.50362(11) 0.4970(4) 0.5684(3) 0.0928(10) Uani 1 1 d U . . 
H21E H 0.5231 0.5674 0.6058 0.111 Uiso 1 1 calc . . . 
H21F H 0.5124 0.4024 0.5996 0.111 Uiso 1 1 calc . . . 

loop_ 
 _atom_site_aniso_label 
 _atom_site_aniso_U_11 
 _atom_site_aniso_U_22 
 _atom_site_aniso_U_33 
 _atom_site_aniso_U_23 
 _atom_site_aniso_U_13 
 _atom_site_aniso_U_12 
N11A 0.0653(13) 0.0662(13) 0.0707(13) -0.0077(9) 0.0334(11) -0.0114(10) 
O11A 0.0662(10) 0.0444(9) 0.0815(11) 0.0022(7) 0.0352(8) 0.0039(7) 
C18A 0.0437(11) 0.0449(12) 0.0483(11) -0.0042(8) 0.0126(9) -0.0013(9) 
C11A 0.0444(11) 0.0460(11) 0.0424(10) 0.0012(8) 0.0144(9) -0.0023(8) 
C12A 0.0596(13) 0.0455(13) 0.0653(14) -0.0020(10) 0.0259(11) -0.0089(10) 
C13A 0.0634(14) 0.0697(17) 0.0687(14) -0.0101(12) 0.0313(12) 0.0010(12) 
C14A 0.0810(16) 0.0478(13) 0.0654(14) -0.0071(10) 0.0304(12) 0.0025(11) 
C15A 0.0690(14) 0.0466(12) 0.0547(12) -0.0007(9) 0.0269(11) -0.0069(10) 
C16A 0.0481(11) 0.0421(11) 0.0533(12) -0.0025(8) 0.0144(10) -0.0004(9) 
C17A 0.0485(12) 0.0415(11) 0.0510(12) -0.0038(8) 0.0178(10) -0.0008(8) 
N21A 0.0489(10) 0.0439(10) 0.0578(10) -0.0008(7) 0.0228(9) 0.0028(7) 
C21A 0.0446(11) 0.0468(12) 0.0556(12) -0.0012(9) 0.0181(10) 0.0022(9) 
O11B 0.1115(15) 0.0418(10) 0.175(2) -0.0059(10) 0.1007(16) 0.0043(9) 
N11B 0.0761(14) 0.0602(13) 0.1127(17) -0.0232(12) 0.0588(13) -0.0122(11) 
C11B 0.0539(13) 0.0417(11) 0.0543(12) 0.0027(9) 0.0219(10) -0.0010(9) 
C12B 0.0570(13) 0.0536(13) 0.0789(15) -0.0114(11) 0.0378(12) -0.0106(10) 
C13B 0.0631(16) 0.0620(16) 0.120(2) 0.0012(15) 0.0459(16) 0.0040(12) 
C14B 0.0487(13) 0.0723(17) 0.0942(19) 0.0007(14) 0.0242(12) -0.0075(11) 
C15B 0.0584(13) 0.0564(14) 0.0690(14) -0.0061(11) 0.0221(11) -0.0092(10) 
C16B 0.0631(13) 0.0402(11) 0.0643(13) -0.0010(9) 0.0321(11) 0.0018(10) 
C17B 0.0632(15) 0.0397(11) 0.0742(15) -0.0006(10) 0.0334(12) 0.0033(10) 
C18B 0.0785(17) 0.0392(13) 0.113(2) 0.0028(12) 0.0629(16) 0.0072(11) 
N21B 0.134(2) 0.0412(12) 0.204(3) -0.0050(15) 0.127(3) -0.0017(13) 
C21B 0.0856(19) 0.0746(18) 0.122(3) 0.0052(19) 0.029(2) 0.0015(15) 

_geom_special_details 
;
All e.s.d.'s (except the e.s.d. in the dihedral angle between two l.s. planes)
are estimated using the full covariance matrix. The cell e.s.d.'s are taken
into account individually in the estimation of e.s.d.'s in distances, angles
and torsion angles; correlations between e.s.d.'s in cell parameters are only
used when they are defined by crystal symmetry. An approximate (isotropic)
treatment of cell e.s.d.'s is used for estimating e.s.d.'s involving l.s.
planes.
; 

loop_ 
 _geom_bond_atom_site_label_1 
 _geom_bond_atom_site_label_2 
 _geom_bond_distance 
 _geom_bond_site_symmetry_2 
 _geom_bond_publ_flag 
N11A C13A 1.335(3) . ? 
N11A C12A 1.327(3) . ? 
O11A C18A 1.236(2) . ? 
C18A N21A 1.332(2) . ? 
C18A C17A 1.479(3) . ? 
C11A C12A 1.389(3) . ? 
C11A C15A 1.389(3) . ? 
C11A C16A 1.459(3) . ? 
C13A C14A 1.370(3) . ? 
C14A C15A 1.369(3) . ? 
C16A C17A 1.327(3) . ? 
N21A C21A 1.448(2) . ? 
C21A C21A 1.514(4) 5_656 ? 
O11B C18B 1.235(3) . ? 
N11B C12B 1.336(3) . ? 
N11B C13B 1.346(4) . ? 
C11B C12B 1.388(3) . ? 
C11B C15B 1.389(3) . ? 
C11B C16B 1.460(3) . ? 
C13B C14B 1.357(4) . ? 
C14B C15B 1.383(3) . ? 
C16B C17B 1.331(3) . ? 
C17B C18B 1.469(3) . ? 
C18B N21B 1.346(3) . ? 
N21B C21B 1.559(4) . ? 
C21B C21B 1.402(7) 5_666 ? 

loop_ 
 _geom_angle_atom_site_label_1 
 _geom_angle_atom_site_label_2 
 _geom_angle_atom_site_label_3 
 _geom_angle 
 _geom_angle_site_symmetry_1 
 _geom_angle_site_symmetry_3 
 _geom_angle_publ_flag 
C13A N11A C12A 116.32(19) . . ? 
O11A C18A N21A 122.24(18) . . ? 
O11A C18A C17A 121.68(18) . . ? 
N21A C18A C17A 116.04(18) . . ? 
C12A C11A C15A 116.01(19) . . ? 
C12A C11A C16A 119.82(18) . . ? 
C15A C11A C16A 124.15(18) . . ? 
N11A C12A C11A 125.4(2) . . ? 
N11A C13A C14A 123.4(2) . . ? 
C13A C14A C15A 119.1(2) . . ? 
C14A C15A C11A 119.7(2) . . ? 
C17A C16A C11A 127.51(19) . . ? 
C16A C17A C18A 121.71(19) . . ? 
C18A N21A C21A 122.14(17) . . ? 
N21A C21A C21A 110.1(2) . 5_656 ? 
C12B N11B C13B 116.2(2) . . ? 
C12B C11B C15B 116.6(2) . . ? 
C12B C11B C16B 122.2(2) . . ? 
C15B C11B C16B 121.2(2) . . ? 
N11B C12B C11B 125.0(2) . . ? 
N11B C13B C14B 123.6(2) . . ? 
C15B C14B C13B 119.3(2) . . ? 
C14B C15B C11B 119.3(2) . . ? 
C17B C16B C11B 127.2(2) . . ? 
C16B C17B C18B 122.3(2) . . ? 
O11B C18B N21B 123.6(2) . . ? 
O11B C18B C17B 122.5(2) . . ? 
N21B C18B C17B 113.8(2) . . ? 
C18B N21B C21B 123.2(2) . . ? 
C21B C21B N21B 101.7(4) 5_666 . ? 

_diffrn_measured_fraction_theta_max    0.960 
_diffrn_reflns_theta_full              25.49 
_diffrn_measured_fraction_theta_full   0.960 
_refine_diff_density_max    0.610 
_refine_diff_density_min   -0.362 
_refine_diff_density_rms    0.047 

data_4b
_publcif_datablock.id '{2840db9b-fa53-4f89-8b36-727154ea185d}'

_database_code_depnum_ccdc_archive 'CCDC 1055540'

_audit_creation_method            SHELXL-97 
_chemical_name_systematic 
; 
 ? 
; 
_chemical_name_common             ? 
_chemical_melting_point           ? 
_chemical_formula_moiety          'C18 H18 N4 O2' 
_chemical_formula_sum 
 'C18 H18 N4 O2' 
_chemical_formula_weight          322.36 

loop_ 
 _atom_type_symbol 
 _atom_type_description 
 _atom_type_scat_dispersion_real 
 _atom_type_scat_dispersion_imag 
 _atom_type_scat_source 
 'C'  'C'   0.0033   0.0016 
 'International Tables Vol C Tables 4.2.6.8 and 6.1.1.4' 
 'H'  'H'   0.0000   0.0000 
 'International Tables Vol C Tables 4.2.6.8 and 6.1.1.4' 
 'N'  'N'   0.0061   0.0033 
 'International Tables Vol C Tables 4.2.6.8 and 6.1.1.4' 
 'O'  'O'   0.0106   0.0060 
 'International Tables Vol C Tables 4.2.6.8 and 6.1.1.4' 

_symmetry_cell_setting             Monoclinic 
_symmetry_space_group_name_H-M    P2(1)/n 

loop_ 
 _symmetry_equiv_pos_as_xyz 
 'x, y, z' 
 '-x+1/2, y+1/2, -z+1/2' 
 '-x, -y, -z' 
 'x-1/2, -y-1/2, z-1/2' 

_cell_length_a                    4.7967(15) 
_cell_length_b                    11.547(4) 
_cell_length_c                    14.726(5) 
_cell_angle_alpha                 90.00 
_cell_angle_beta                  96.451(10) 
_cell_angle_gamma                 90.00 
_cell_volume                      810.5(4) 
_cell_formula_units_Z             2 
_cell_measurement_temperature     293(2) 
_cell_measurement_reflns_used     1377
_cell_measurement_theta_min       2.25  
_cell_measurement_theta_max       25.00  

_exptl_crystal_description        'block'
_exptl_crystal_colour             white 
_exptl_crystal_size_max           0.26
_exptl_crystal_size_mid           0.13 
_exptl_crystal_size_min           0.11
_exptl_crystal_density_meas       ? 
_exptl_crystal_density_diffrn     1.321 
_exptl_crystal_density_method     'not measured' 
_exptl_crystal_F_000              340 
_exptl_absorpt_coefficient_mu     0.089 
_exptl_absorpt_correction_type    empirical 
_exptl_absorpt_correction_T_min   0.986
_exptl_absorpt_correction_T_max   0.990
_exptl_absorpt_process_details    sadabs

_exptl_special_details 
; 
 ? 
; 

_diffrn_ambient_temperature       293(2) 
_diffrn_radiation_wavelength      0.71073 
_diffrn_radiation_type            MoK\a 
_diffrn_radiation_source          'fine-focus sealed tube' 
_diffrn_radiation_monochromator   graphite 
_diffrn_measurement_device_type   'Bruker CCD APEX-2'
_diffrn_measurement_method        hemisphere
_diffrn_detector_area_resol_mean  ? 
_diffrn_standards_number          ? 
_diffrn_standards_interval_count  ? 
_diffrn_standards_interval_time   ? 
_diffrn_standards_decay_%         ? 
_diffrn_reflns_number             9068 
_diffrn_reflns_av_R_equivalents   0.2418 
_diffrn_reflns_av_sigmaI/netI     0.1614 
_diffrn_reflns_limit_h_min        -5 
_diffrn_reflns_limit_h_max        5 
_diffrn_reflns_limit_k_min        -13 
_diffrn_reflns_limit_k_max        13 
_diffrn_reflns_limit_l_min        -17 
_diffrn_reflns_limit_l_max        15 
_diffrn_reflns_theta_min          2.25 
_diffrn_reflns_theta_max          25.00 
_reflns_number_total              1377 
_reflns_number_gt                 478 
_reflns_threshold_expression      >2sigma(I) 

_computing_data_collection        ? 
_computing_cell_refinement        ? 
_computing_data_reduction         ? 
_computing_structure_solution     'SHELXS-97 (Sheldrick, 1990)' 
_computing_structure_refinement   'SHELXL-97 (Sheldrick, 1997)' 
_computing_molecular_graphics     ? 
_computing_publication_material   ? 

_refine_special_details 
;
Refinement of <i>F</i>^2^ against ALL reflections. The weighted <i>R</i>-factor
<i>wR</i> and goodness of fit <i>S</i> are based on <i>F</i>^2^, conventional
<i>R</i>-factors <i>R</i> are based on <i>F</i>, with <i>F</i> set to zero for
negative <i>F</i>^2^. The threshold expression of <i>F</i>^2^ >
\s(<i>F</i>^2^) is used only for calculating <i>R</i>-factors(gt) <i>etc</i>.
and is not relevant to the choice of reflections for refinement.
<i>R</i>-factors based on <i>F</i>^2^ are statistically about twice as large
as those based on <i>F</i>, and <i>R</i>- factors based on ALL data will be
even larger.
; 

_refine_ls_structure_factor_coef  Fsqd  
_refine_ls_matrix_type            full 
_refine_ls_weighting_scheme       calc  
_refine_ls_weighting_details 
 'calc w=1/[\s^2^(Fo^2^)+(0.0500P)^2^+0.0000P] where P=(Fo^2^+2Fc^2^)/3' 
_atom_sites_solution_primary      direct 
_atom_sites_solution_secondary    difmap 
_atom_sites_solution_hydrogens    geom 
_refine_ls_hydrogen_treatment     mixed 
_refine_ls_extinction_method      none 
_refine_ls_extinction_coef        ? 
_refine_ls_number_reflns          1377 
_refine_ls_number_parameters      109 
_refine_ls_number_restraints      0 
_refine_ls_R_factor_all           0.2230 
_refine_ls_R_factor_gt            0.0646 
_refine_ls_wR_factor_ref          0.1403 
_refine_ls_wR_factor_gt           0.1131 
_refine_ls_goodness_of_fit_ref    0.897 
_refine_ls_restrained_S_all       0.897 
_refine_ls_shift/su_max           0.000 
_refine_ls_shift/su_mean          0.000 

loop_ 
 _atom_site_label 
 _atom_site_type_symbol 
 _atom_site_fract_x 
 _atom_site_fract_y 
 _atom_site_fract_z 
 _atom_site_U_iso_or_equiv 
 _atom_site_adp_type 
 _atom_site_occupancy 
 _atom_site_symmetry_multiplicity 
 _atom_site_calc_flag 
 _atom_site_refinement_flags 
 _atom_site_disorder_assembly 
 _atom_site_disorder_group 
O11 O 0.2469(6) 0.2568(3) -0.0331(2) 0.0628(10) Uani 1 1 d . . . 
N11 N -0.6676(8) 0.5082(3) 0.2638(3) 0.0547(12) Uani 1 1 d . . . 
C11 C -0.5401(10) 0.4068(4) 0.2855(3) 0.0541(13) Uani 1 1 d . . . 
H11 H -0.5786 0.3703 0.3389 0.065 Uiso 1 1 calc R . . 
C12 C -0.3559(9) 0.3533(4) 0.2335(3) 0.0475(13) Uani 1 1 d . . . 
H12 H -0.2726 0.2833 0.2525 0.057 Uiso 1 1 calc R . . 
C13 C -0.2948(9) 0.4052(4) 0.1519(3) 0.0369(12) Uani 1 1 d . . . 
C15 C -0.6103(10) 0.5564(4) 0.1858(4) 0.0573(15) Uani 1 1 d . . . 
H15 H -0.6980 0.6259 0.1682 0.069 Uiso 1 1 calc R . . 
C14 C -0.4283(9) 0.5090(4) 0.1295(3) 0.0482(14) Uani 1 1 d . . . 
H14 H -0.3955 0.5473 0.0762 0.058 Uiso 1 1 calc R . . 
C16 C -0.1074(9) 0.3535(4) 0.0912(3) 0.0479(13) Uani 1 1 d . . . 
H16 H -0.0927 0.3910 0.0361 0.058 Uiso 1 1 calc R . . 
C17 C 0.0426(9) 0.2584(4) 0.1078(3) 0.0397(12) Uani 1 1 d . . . 
H17 H 0.0319 0.2193 0.1625 0.048 Uiso 1 1 calc R . . 
C18 C 0.2286(9) 0.2117(4) 0.0419(3) 0.0416(12) Uani 1 1 d . . . 
N21 N 0.3717(7) 0.1165(3) 0.0723(2) 0.0450(10) Uani 1 1 d . . . 
H21 H 0.3499 0.0906 0.1258 0.054 Uiso 1 1 calc R . . 
C21 C 0.5613(9) 0.0558(3) 0.0185(3) 0.0472(14) Uani 1 1 d . . . 
H21A H 0.7362 0.0403 0.0563 0.057 Uiso 1 1 calc . . . 
H21B H 0.6028 0.1047 -0.0318 0.057 Uiso 1 1 calc . . . 

loop_ 
 _atom_site_aniso_label 
 _atom_site_aniso_U_11 
 _atom_site_aniso_U_22 
 _atom_site_aniso_U_33 
 _atom_site_aniso_U_23 
 _atom_site_aniso_U_13 
 _atom_site_aniso_U_12 
O11 0.081(3) 0.058(2) 0.054(2) 0.0084(18) 0.028(2) 0.0046(19) 
N11 0.059(3) 0.050(3) 0.056(3) -0.011(2) 0.011(3) 0.001(2) 
C11 0.056(3) 0.062(3) 0.046(3) 0.001(3) 0.014(3) -0.002(3) 
C12 0.042(3) 0.045(3) 0.058(3) 0.002(3) 0.017(3) 0.008(2) 
C13 0.035(3) 0.037(3) 0.039(3) -0.004(2) 0.006(2) -0.007(2) 
C15 0.057(4) 0.042(3) 0.074(4) -0.003(3) 0.017(3) 0.009(3) 
C14 0.061(4) 0.042(3) 0.042(3) 0.001(2) 0.007(3) 0.009(3) 
C16 0.056(3) 0.047(3) 0.043(3) -0.004(2) 0.016(3) -0.005(3) 
C17 0.052(3) 0.032(3) 0.039(3) -0.006(2) 0.021(3) -0.001(2) 
C18 0.044(3) 0.039(3) 0.045(3) -0.006(2) 0.018(3) -0.010(3) 
N21 0.049(3) 0.040(2) 0.052(2) 0.000(2) 0.030(2) 0.005(2) 
C21 0.041(3) 0.042(3) 0.063(3) -0.004(2) 0.022(3) 0.001(2) 

_geom_special_details 
;
All e.s.d.'s (except the e.s.d. in the dihedral angle between two l.s. planes)
are estimated using the full covariance matrix. The cell e.s.d.'s are taken
into account individually in the estimation of e.s.d.'s in distances, angles
and torsion angles; correlations between e.s.d.'s in cell parameters are only
used when they are defined by crystal symmetry. An approximate (isotropic)
treatment of cell e.s.d.'s is used for estimating e.s.d.'s involving l.s.
planes.
; 

loop_ 
 _geom_bond_atom_site_label_1 
 _geom_bond_atom_site_label_2 
 _geom_bond_distance 
 _geom_bond_site_symmetry_2 
 _geom_bond_publ_flag 
O11 C18 1.232(5) . ? 
N11 C15 1.332(5) . ? 
N11 C11 1.342(5) . ? 
C11 C12 1.378(5) . ? 
C12 C13 1.403(5) . ? 
C13 C14 1.382(5) . ? 
C13 C16 1.463(5) . ? 
C15 C14 1.382(5) . ? 
C16 C17 1.320(5) . ? 
C17 C18 1.492(5) . ? 
C18 N21 1.345(5) . ? 
N21 C21 1.452(5) . ? 
C21 C21 1.494(7) 3_655 ? 

loop_ 
 _geom_angle_atom_site_label_1 
 _geom_angle_atom_site_label_2 
 _geom_angle_atom_site_label_3 
 _geom_angle 
 _geom_angle_site_symmetry_1 
 _geom_angle_site_symmetry_3 
 _geom_angle_publ_flag 
C15 N11 C11 115.9(4) . . ? 
N11 C11 C12 124.2(4) . . ? 
C13 C12 C11 119.5(4) . . ? 
C14 C13 C12 116.0(4) . . ? 
C14 C13 C16 120.5(4) . . ? 
C12 C13 C16 123.4(4) . . ? 
N11 C15 C14 123.9(4) . . ? 
C13 C14 C15 120.5(4) . . ? 
C17 C16 C13 125.8(4) . . ? 
C16 C17 C18 122.3(4) . . ? 
O11 C18 N21 123.9(4) . . ? 
O11 C18 C17 122.5(4) . . ? 
N21 C18 C17 113.5(4) . . ? 
C18 N21 C21 122.7(4) . . ? 
N21 C21 C21 111.7(4) . 3_655 ? 

_diffrn_measured_fraction_theta_max    0.965 
_diffrn_reflns_theta_full              25.00 
_diffrn_measured_fraction_theta_full   0.965 
_refine_diff_density_max    0.259 
_refine_diff_density_min   -0.190 
_refine_diff_density_rms    0.055 

data_4c
_publcif_datablock.id '{1b186bda-e4d2-43a4-83c3-8d0fc1855f87}'

_database_code_depnum_ccdc_archive 'CCDC 1055541'

_audit_creation_method            SHELXL-97 
_chemical_name_systematic 
; 
 ? 
; 
_chemical_name_common             ? 
_chemical_melting_point           ? 
_chemical_formula_moiety          'C20 H22 N4 O2, 2(H2 O)'
_chemical_formula_sum 
 'C20 H26 N4 O4' 
_chemical_formula_weight          386.45 

loop_ 
 _atom_type_symbol 
 _atom_type_description 
 _atom_type_scat_dispersion_real 
 _atom_type_scat_dispersion_imag 
 _atom_type_scat_source 
 'C'  'C'   0.0033   0.0016 
 'International Tables Vol C Tables 4.2.6.8 and 6.1.1.4' 
 'H'  'H'   0.0000   0.0000 
 'International Tables Vol C Tables 4.2.6.8 and 6.1.1.4' 
 'N'  'N'   0.0061   0.0033 
 'International Tables Vol C Tables 4.2.6.8 and 6.1.1.4' 
 'O'  'O'   0.0106   0.0060 
 'International Tables Vol C Tables 4.2.6.8 and 6.1.1.4' 

_symmetry_cell_setting            Monoclinic 
_symmetry_space_group_name_H-M    P2(1)/c 

loop_ 
 _symmetry_equiv_pos_as_xyz 
 'x, y, z' 
 '-x, y+1/2, -z+1/2' 
 '-x, -y, -z' 
 'x, -y-1/2, z-1/2' 

_cell_length_a                    12.78(2) 
_cell_length_b                    4.681(9) 
_cell_length_c                    16.21(3) 
_cell_angle_alpha                 90.00 
_cell_angle_beta                  93.42(3) 
_cell_angle_gamma                 90.00 
_cell_volume                      968(3) 
_cell_formula_units_Z             2 
_cell_measurement_temperature     100(2) 
_cell_measurement_reflns_used     ? 
_cell_measurement_theta_min       ? 
_cell_measurement_theta_max       ? 

_exptl_crystal_description        needles 
_exptl_crystal_colour             'light brown' 
_exptl_crystal_size_max           0.16 
_exptl_crystal_size_mid           0.15
_exptl_crystal_size_min           0.10 
_exptl_crystal_density_meas       ? 
_exptl_crystal_density_diffrn     1.326 
_exptl_crystal_density_method     'not measured' 
_exptl_crystal_F_000              412 
_exptl_absorpt_coefficient_mu     0.094 
_exptl_absorpt_correction_type    empirical 
_exptl_absorpt_correction_T_min   0.985 
_exptl_absorpt_correction_T_max   0.991 
_exptl_absorpt_process_details    sadabs 

_exptl_special_details 
; 
 ? 
; 

_diffrn_ambient_temperature       100(2) 
_diffrn_radiation_wavelength      0.71073 
_diffrn_radiation_type            MoK\a 
_diffrn_radiation_source          'fine-focus sealed tube' 
_diffrn_radiation_monochromator   graphite 
_diffrn_measurement_device_type   'Bruker CCD APEX-2' 
_diffrn_measurement_method        Hemisphere 
_diffrn_detector_area_resol_mean  ? 
_diffrn_standards_number          ? 
_diffrn_standards_interval_count  ? 
_diffrn_standards_interval_time   ? 
_diffrn_standards_decay_%         ? 
_diffrn_reflns_number             2184 
_diffrn_reflns_av_R_equivalents   0.1697 
_diffrn_reflns_av_sigmaI/netI     0.1486 
_diffrn_reflns_limit_h_min        -10 
_diffrn_reflns_limit_h_max        14 
_diffrn_reflns_limit_k_min        -5 
_diffrn_reflns_limit_k_max        5 
_diffrn_reflns_limit_l_min        -19 
_diffrn_reflns_limit_l_max        6 
_diffrn_reflns_theta_min          1.60 
_diffrn_reflns_theta_max          24.97 
_reflns_number_total              1533 
_reflns_number_gt                 829 
_reflns_threshold_expression      >2sigma(I) 

_computing_data_collection        ? 
_computing_cell_refinement        ? 
_computing_data_reduction         ? 
_computing_structure_solution     'SHELXS-97 (Sheldrick, 1990)' 
_computing_structure_refinement   'SHELXL-97 (Sheldrick, 1997)' 
_computing_molecular_graphics     ? 
_computing_publication_material   ? 

_refine_special_details 
;
Refinement of <i>F</i>^2^ against ALL reflections. The weighted <i>R</i>-factor
<i>wR</i> and goodness of fit <i>S</i> are based on <i>F</i>^2^, conventional
<i>R</i>-factors <i>R</i> are based on <i>F</i>, with <i>F</i> set to zero for
negative <i>F</i>^2^. The threshold expression of <i>F</i>^2^ >
\s(<i>F</i>^2^) is used only for calculating <i>R</i>-factors(gt) <i>etc</i>.
and is not relevant to the choice of reflections for refinement.
<i>R</i>-factors based on <i>F</i>^2^ are statistically about twice as large
as those based on <i>F</i>, and <i>R</i>- factors based on ALL data will be
even larger.
; 

_refine_ls_structure_factor_coef  Fsqd  
_refine_ls_matrix_type            full 
_refine_ls_weighting_scheme       calc  
_refine_ls_weighting_details 
 'calc w=1/[\s^2^(Fo^2^)+(0.1000P)^2^+0.0000P] where P=(Fo^2^+2Fc^2^)/3' 
_atom_sites_solution_primary      direct 
_atom_sites_solution_secondary    difmap 
_atom_sites_solution_hydrogens    geom 
_refine_ls_hydrogen_treatment     mixed 
_refine_ls_extinction_method      none 
_refine_ls_extinction_coef        ? 
_refine_ls_number_reflns          1533 
_refine_ls_number_parameters      133 
_refine_ls_number_restraints      0 
_refine_ls_R_factor_all           0.1335 
_refine_ls_R_factor_gt            0.0853 
_refine_ls_wR_factor_ref          0.2241 
_refine_ls_wR_factor_gt           0.2055 
_refine_ls_goodness_of_fit_ref    0.947 
_refine_ls_restrained_S_all       0.947 
_refine_ls_shift/su_max           0.061 
_refine_ls_shift/su_mean          0.003 

loop_ 
 _atom_site_label 
 _atom_site_type_symbol 
 _atom_site_fract_x 
 _atom_site_fract_y 
 _atom_site_fract_z 
 _atom_site_U_iso_or_equiv 
 _atom_site_adp_type 
 _atom_site_occupancy 
 _atom_site_symmetry_multiplicity 
 _atom_site_calc_flag 
 _atom_site_refinement_flags 
 _atom_site_disorder_assembly 
 _atom_site_disorder_group 
O11 O 0.2085(2) 0.1741(8) 0.90035(18) 0.0307(9) Uani 1 1 d . . . 
N11 N -0.2870(3) 0.8264(9) 0.8396(2) 0.0323(11) Uani 1 1 d . . . 
C22 C 0.4442(3) 0.5477(11) 0.9989(3) 0.0275(12) Uani 1 1 d . . . 
H22A H 0.4416 0.7462 1.0158 0.033 Uiso 1 1 calc . . . 
H22B H 0.4070 0.4357 1.0381 0.033 Uiso 1 1 calc . . . 
N21 N 0.2831(3) 0.6104(8) 0.9104(2) 0.0251(10) Uani 1 1 d . . . 
H21 H 0.2713 0.7910 0.9128 0.030 Uiso 1 1 calc R . . 
O1W O -0.4900(3) 1.0206(8) 0.7952(2) 0.0329(10) Uani 1 1 d . . . 
H2W H -0.437(4) 0.970(13) 0.797(4) 0.050 Uiso 1 1 d . . . 
H1W H -0.514(4) 1.199(13) 0.768(3) 0.050 Uiso 1 1 d . . . 
C12 C -0.1199(4) 0.7891(10) 0.9105(3) 0.0261(12) Uani 1 1 d . . . 
H12 H -0.0744 0.8515 0.9537 0.031 Uiso 1 1 calc R . . 
C17 C 0.0995(4) 0.5784(11) 0.8974(3) 0.0263(12) Uani 1 1 d . . . 
H17 H 0.0945 0.7648 0.9166 0.032 Uiso 1 1 calc R . . 
C18 C 0.2016(4) 0.4377(11) 0.9033(3) 0.0243(12) Uani 1 1 d . . . 
C14 C -0.1617(4) 0.4945(11) 0.7965(3) 0.0309(13) Uani 1 1 d . . . 
H14 H -0.1450 0.3518 0.7596 0.037 Uiso 1 1 calc R . . 
C15 C -0.2576(4) 0.6183(11) 0.7896(3) 0.0341(14) Uani 1 1 d . . . 
H15 H -0.3052 0.5554 0.7479 0.041 Uiso 1 1 calc R . . 
C13 C -0.0889(4) 0.5777(10) 0.8575(3) 0.0261(12) Uani 1 1 d . . . 
C16 C 0.0136(4) 0.4516(10) 0.8659(3) 0.0264(12) Uani 1 1 d . . . 
H16 H 0.0203 0.2645 0.8475 0.032 Uiso 1 1 calc R . . 
C21 C 0.3900(4) 0.5166(10) 0.9143(3) 0.0266(12) Uani 1 1 d . . . 
H21A H 0.4282 0.6261 0.8751 0.032 Uiso 1 1 calc . . . 
H21B H 0.3922 0.3175 0.8979 0.032 Uiso 1 1 calc . . . 
C11 C -0.2168(4) 0.9043(11) 0.8991(3) 0.0322(14) Uani 1 1 d . . . 
H11 H -0.2354 1.0474 0.9352 0.039 Uiso 1 1 calc R . . 

loop_ 
 _atom_site_aniso_label 
 _atom_site_aniso_U_11 
 _atom_site_aniso_U_22 
 _atom_site_aniso_U_33 
 _atom_site_aniso_U_23 
 _atom_site_aniso_U_13 
 _atom_site_aniso_U_12 
O11 0.031(2) 0.033(2) 0.0289(18) -0.0016(15) 0.0039(15) 0.0015(17) 
N11 0.030(3) 0.040(3) 0.027(2) 0.004(2) 0.002(2) 0.001(2) 
C22 0.023(3) 0.035(3) 0.025(3) 0.003(2) 0.003(2) -0.003(2) 
N21 0.024(3) 0.024(2) 0.027(2) -0.0011(17) 0.0027(18) 0.0002(19) 
O1W 0.031(2) 0.035(2) 0.0335(19) 0.0010(17) 0.0044(19) 0.0052(19) 
C12 0.020(3) 0.032(3) 0.027(3) 0.003(2) 0.004(2) -0.003(2) 
C17 0.027(3) 0.030(3) 0.023(3) 0.001(2) 0.003(2) 0.001(2) 
C18 0.033(3) 0.024(3) 0.016(2) 0.001(2) 0.004(2) 0.003(2) 
C14 0.026(3) 0.039(3) 0.029(3) -0.003(2) 0.004(2) -0.001(3) 
C15 0.032(3) 0.044(3) 0.026(3) 0.002(2) 0.000(2) -0.005(3) 
C13 0.022(3) 0.033(3) 0.023(3) 0.006(2) 0.002(2) 0.002(2) 
C16 0.027(3) 0.031(3) 0.022(2) 0.002(2) 0.005(2) 0.002(2) 
C21 0.021(3) 0.031(3) 0.028(3) 0.000(2) 0.002(2) 0.000(2) 
C11 0.030(3) 0.041(3) 0.026(3) 0.000(2) 0.004(2) 0.003(3) 

_geom_special_details 
;
All e.s.d.'s (except the e.s.d. in the dihedral angle between two l.s. planes)
are estimated using the full covariance matrix. The cell e.s.d.'s are taken
into account individually in the estimation of e.s.d.'s in distances, angles
and torsion angles; correlations between e.s.d.'s in cell parameters are only
used when they are defined by crystal symmetry. An approximate (isotropic)
treatment of cell e.s.d.'s is used for estimating e.s.d.'s involving l.s.
planes.
; 

loop_ 
 _geom_bond_atom_site_label_1 
 _geom_bond_atom_site_label_2 
 _geom_bond_distance 
 _geom_bond_site_symmetry_2 
 _geom_bond_publ_flag 
O11 C18 1.238(6) . ? 
N11 C11 1.328(6) . ? 
N11 C15 1.335(6) . ? 
C22 C22 1.493(9) 3_667 ? 
C22 C21 1.505(7) . ? 
N21 C18 1.318(6) . ? 
N21 C21 1.434(6) . ? 
C12 C11 1.354(6) . ? 
C12 C13 1.384(7) . ? 
C17 C16 1.323(6) . ? 
C17 C18 1.460(7) . ? 
C14 C15 1.354(7) . ? 
C14 C13 1.372(7) . ? 
C13 C16 1.437(7) . ? 

loop_ 
 _geom_angle_atom_site_label_1 
 _geom_angle_atom_site_label_2 
 _geom_angle_atom_site_label_3 
 _geom_angle 
 _geom_angle_site_symmetry_1 
 _geom_angle_site_symmetry_3 
 _geom_angle_publ_flag 
C11 N11 C15 116.0(4) . . ? 
C22 C22 C21 112.3(5) 3_667 . ? 
C18 N21 C21 124.2(4) . . ? 
C11 C12 C13 119.5(5) . . ? 
C16 C17 C18 122.7(5) . . ? 
O11 C18 N21 123.9(5) . . ? 
O11 C18 C17 120.8(5) . . ? 
N21 C18 C17 115.3(5) . . ? 
C15 C14 C13 120.6(5) . . ? 
N11 C15 C14 123.2(5) . . ? 
C14 C13 C12 116.4(4) . . ? 
C14 C13 C16 121.8(5) . . ? 
C12 C13 C16 121.9(5) . . ? 
C17 C16 C13 125.7(5) . . ? 
N21 C21 C22 113.3(4) . . ? 
N11 C11 C12 124.3(5) . . ? 

_diffrn_measured_fraction_theta_max    0.896 
_diffrn_reflns_theta_full              24.97 
_diffrn_measured_fraction_theta_full   0.896 
_refine_diff_density_max    0.322 
_refine_diff_density_min   -0.410 
_refine_diff_density_rms    0.095 

data_4d 
_publcif_datablock.id '{f10d56d8-74c2-404c-967a-f236ea0e5b17}'

_database_code_depnum_ccdc_archive 'CCDC 1055542'

_audit_creation_method            SHELXL-97 
_chemical_name_systematic 
; 
 ? 
; 
_chemical_name_common             ? 
_chemical_melting_point           ? 
_chemical_formula_moiety          'C22 H26 N4 O2, 2(H2 O)'
_chemical_formula_sum 
 'C22 H30 N4 O4' 
_chemical_formula_weight          414.50 

loop_ 
 _atom_type_symbol 
 _atom_type_description 
 _atom_type_scat_dispersion_real 
 _atom_type_scat_dispersion_imag 
 _atom_type_scat_source 
 'C'  'C'   0.0033   0.0016 
 'International Tables Vol C Tables 4.2.6.8 and 6.1.1.4' 
 'H'  'H'   0.0000   0.0000 
 'International Tables Vol C Tables 4.2.6.8 and 6.1.1.4' 
 'N'  'N'   0.0061   0.0033 
 'International Tables Vol C Tables 4.2.6.8 and 6.1.1.4' 
 'O'  'O'   0.0106   0.0060 
 'International Tables Vol C Tables 4.2.6.8 and 6.1.1.4' 

_symmetry_cell_setting            Monoclinic 
_symmetry_space_group_name_H-M    P2(1)/n 

loop_ 
 _symmetry_equiv_pos_as_xyz 
 'x, y, z' 
 '-x+1/2, y+1/2, -z+1/2' 
 '-x, -y, -z' 
 'x-1/2, -y-1/2, z-1/2' 

_cell_length_a                    7.3720(7) 
_cell_length_b                    4.9035(4) 
_cell_length_c                    31.586(3) 
_cell_angle_alpha                 90.00 
_cell_angle_beta                  90.197(3) 
_cell_angle_gamma                 90.00 
_cell_volume                      1141.78(18) 
_cell_formula_units_Z             2 
_cell_measurement_temperature     293(2) 
_cell_measurement_reflns_used     ? 
_cell_measurement_theta_min       ? 
_cell_measurement_theta_max       ? 

_exptl_crystal_description        plates 
_exptl_crystal_colour             brown 
_exptl_crystal_size_max           0.28 
_exptl_crystal_size_mid           0.19 
_exptl_crystal_size_min           0.15 
_exptl_crystal_density_meas       ? 
_exptl_crystal_density_diffrn     1.206 
_exptl_crystal_density_method     'not measured' 
_exptl_crystal_F_000              444 
_exptl_absorpt_coefficient_mu     0.084 
_exptl_absorpt_correction_type    empirical
_exptl_absorpt_correction_T_min   0.981
_exptl_absorpt_correction_T_max   0.987 
_exptl_absorpt_process_details    sadabs 

_exptl_special_details 
; 
 ? 
; 

_diffrn_ambient_temperature       293(2) 
_diffrn_radiation_wavelength      0.71073 
_diffrn_radiation_type            MoK\a 
_diffrn_radiation_source          'fine-focus sealed tube' 
_diffrn_radiation_monochromator   graphite 
_diffrn_measurement_device_type   'Bruker CCD APEX-2'
_diffrn_measurement_method        hemisphere
_diffrn_detector_area_resol_mean  ? 
_diffrn_standards_number          ? 
_diffrn_standards_interval_count  ? 
_diffrn_standards_interval_time   ? 
_diffrn_standards_decay_%         ? 
_diffrn_reflns_number             13027 
_diffrn_reflns_av_R_equivalents   0.0268 
_diffrn_reflns_av_sigmaI/netI     0.0164 
_diffrn_reflns_limit_h_min        -8 
_diffrn_reflns_limit_h_max        8 
_diffrn_reflns_limit_k_min        -5 
_diffrn_reflns_limit_k_max        5 
_diffrn_reflns_limit_l_min        -36 
_diffrn_reflns_limit_l_max        38 
_diffrn_reflns_theta_min          2.58 
_diffrn_reflns_theta_max          25.48 
_reflns_number_total              2105 
_reflns_number_gt                 1748 
_reflns_threshold_expression      >2sigma(I) 

_computing_data_collection        ? 
_computing_cell_refinement        ? 
_computing_data_reduction         ? 
_computing_structure_solution     'SHELXS-97 (Sheldrick, 1990)' 
_computing_structure_refinement   'SHELXL-97 (Sheldrick, 1997)' 
_computing_molecular_graphics     ? 
_computing_publication_material   ? 

_refine_special_details 
;
Refinement of <i>F</i>^2^ against ALL reflections. The weighted <i>R</i>-factor
<i>wR</i> and goodness of fit <i>S</i> are based on <i>F</i>^2^, conventional
<i>R</i>-factors <i>R</i> are based on <i>F</i>, with <i>F</i> set to zero for
negative <i>F</i>^2^. The threshold expression of <i>F</i>^2^ >
\s(<i>F</i>^2^) is used only for calculating <i>R</i>-factors(gt) <i>etc</i>.
and is not relevant to the choice of reflections for refinement.
<i>R</i>-factors based on <i>F</i>^2^ are statistically about twice as large
as those based on <i>F</i>, and <i>R</i>- factors based on ALL data will be
even larger.
; 

_refine_ls_structure_factor_coef  Fsqd  
_refine_ls_matrix_type            full 
_refine_ls_weighting_scheme       calc  
_refine_ls_weighting_details 
 'calc w=1/[\s^2^(Fo^2^)+(0.1000P)^2^+0.0000P] where P=(Fo^2^+2Fc^2^)/3' 
_atom_sites_solution_primary      direct 
_atom_sites_solution_secondary    difmap 
_atom_sites_solution_hydrogens    geom 
_refine_ls_hydrogen_treatment     mixed 
_refine_ls_extinction_method      none 
_refine_ls_extinction_coef        ? 
_refine_ls_number_reflns          2105 
_refine_ls_number_parameters      142 
_refine_ls_number_restraints      0 
_refine_ls_R_factor_all           0.0709 
_refine_ls_R_factor_gt            0.0599 
_refine_ls_wR_factor_ref          0.2079 
_refine_ls_wR_factor_gt           0.2015 
_refine_ls_goodness_of_fit_ref    1.596 
_refine_ls_restrained_S_all       1.596 
_refine_ls_shift/su_max           0.020 
_refine_ls_shift/su_mean          0.001 

loop_ 
 _atom_site_label 
 _atom_site_type_symbol 
 _atom_site_fract_x 
 _atom_site_fract_y 
 _atom_site_fract_z 
 _atom_site_U_iso_or_equiv 
 _atom_site_adp_type 
 _atom_site_occupancy 
 _atom_site_symmetry_multiplicity 
 _atom_site_calc_flag 
 _atom_site_refinement_flags 
 _atom_site_disorder_assembly 
 _atom_site_disorder_group 
O11 O 0.3873(2) 1.0864(3) 0.07507(6) 0.0657(5) Uani 1 1 d . . . 
N11 N -0.3445(3) 0.6147(6) 0.20088(8) 0.0842(8) Uani 1 1 d . . . 
C11 C -0.1841(4) 0.4948(6) 0.20164(8) 0.0799(8) Uani 1 1 d . . . 
H11 H -0.1676 0.3514 0.2205 0.096 Uiso 1 1 calc R . . 
C12 C -0.0405(4) 0.5663(5) 0.17670(8) 0.0661(7) Uani 1 1 d . . . 
H12 H 0.0690 0.4731 0.1788 0.079 Uiso 1 1 calc R . . 
C13 C -0.0607(3) 0.7799(5) 0.14825(7) 0.0519(6) Uani 1 1 d . . . 
C14 C -0.2278(3) 0.9080(6) 0.14762(8) 0.0686(7) Uani 1 1 d . . . 
H14 H -0.2478 1.0539 0.1294 0.082 Uiso 1 1 calc R . . 
C15 C -0.3640(3) 0.8210(7) 0.17375(9) 0.0808(9) Uani 1 1 d . . . 
H15 H -0.4753 0.9100 0.1725 0.097 Uiso 1 1 calc R . . 
C16 C 0.0873(3) 0.8707(4) 0.12081(7) 0.0535(6) Uani 1 1 d . . . 
H16 H 0.0812 1.0492 0.1110 0.064 Uiso 1 1 calc R . . 
C17 C 0.2277(3) 0.7260(4) 0.10870(7) 0.0501(5) Uani 1 1 d . . . 
H17 H 0.2363 0.5452 0.1174 0.060 Uiso 1 1 calc R . . 
C18 C 0.3727(3) 0.8402(4) 0.08175(6) 0.0468(5) Uani 1 1 d . . . 
N21 N 0.4887(2) 0.6588(3) 0.06527(6) 0.0506(5) Uani 1 1 d . . . 
H21 H 0.4732 0.4883 0.0705 0.061 Uiso 1 1 calc R . . 
C21 C 0.6392(3) 0.7413(4) 0.03898(7) 0.0509(6) Uani 1 1 d . . . 
H21A H 0.6994 0.8960 0.0520 0.061 Uiso 1 1 calc . . . 
H21B H 0.5929 0.8000 0.0117 0.061 Uiso 1 1 calc . . . 
C22 C 0.7758(3) 0.5171(4) 0.03230(7) 0.0487(6) Uani 1 1 d . . . 
H22A H 0.8231 0.4585 0.0595 0.058 Uiso 1 1 calc . . . 
H22B H 0.7164 0.3622 0.0191 0.058 Uiso 1 1 calc . . . 
C23 C 0.9312(3) 0.6101(4) 0.00464(7) 0.0483(6) Uani 1 1 d . . . 
H23A H 0.8823 0.6769 -0.0219 0.058 Uiso 1 1 calc . . . 
H23B H 0.9924 0.7611 0.0185 0.058 Uiso 1 1 calc . . . 
O1W O -0.6639(4) 0.5442(5) 0.25232(11) 0.1144(9) Uani 1 1 d . . . 
H1W H -0.702(4) 0.465(6) 0.2228(9) 0.080 Uiso 1 1 d . . . 
H2W H -0.558(4) 0.544(5) 0.2358(9) 0.080 Uiso 1 1 d . . . 

loop_ 
 _atom_site_aniso_label 
 _atom_site_aniso_U_11 
 _atom_site_aniso_U_22 
 _atom_site_aniso_U_33 
 _atom_site_aniso_U_23 
 _atom_site_aniso_U_13 
 _atom_site_aniso_U_12 
O11 0.0687(10) 0.0350(8) 0.0937(12) 0.0084(7) 0.0263(9) 0.0026(7) 
N11 0.0753(15) 0.1052(19) 0.0724(15) -0.0149(14) 0.0274(12) -0.0218(14) 
C11 0.095(2) 0.0796(18) 0.0658(16) 0.0015(13) 0.0279(15) -0.0089(14) 
C12 0.0694(15) 0.0699(15) 0.0591(14) 0.0026(12) 0.0167(11) 0.0016(12) 
C13 0.0508(12) 0.0553(12) 0.0498(12) -0.0077(10) 0.0090(9) -0.0030(9) 
C14 0.0572(14) 0.0824(17) 0.0663(15) -0.0058(12) 0.0060(11) 0.0049(12) 
C15 0.0506(14) 0.112(2) 0.0796(18) -0.0187(18) 0.0096(13) -0.0010(14) 
C16 0.0550(12) 0.0475(12) 0.0581(13) 0.0018(9) 0.0076(10) -0.0005(9) 
C17 0.0503(11) 0.0406(10) 0.0595(12) 0.0045(9) 0.0095(10) -0.0019(8) 
C18 0.0489(11) 0.0353(10) 0.0563(12) 0.0037(8) 0.0068(9) -0.0003(8) 
N21 0.0515(10) 0.0320(9) 0.0684(11) 0.0054(7) 0.0177(8) -0.0010(7) 
C21 0.0515(11) 0.0355(10) 0.0658(13) 0.0093(9) 0.0136(10) 0.0005(8) 
C22 0.0459(11) 0.0357(10) 0.0644(13) 0.0062(9) 0.0075(10) 0.0008(8) 
C23 0.0467(11) 0.0341(10) 0.0642(13) 0.0057(8) 0.0077(9) -0.0005(8) 
O1W 0.0776(14) 0.1009(17) 0.165(2) 0.0090(16) 0.0457(16) 0.0096(12) 

_geom_special_details 
;
All e.s.d.'s (except the e.s.d. in the dihedral angle between two l.s. planes)
are estimated using the full covariance matrix. The cell e.s.d.'s are taken
into account individually in the estimation of e.s.d.'s in distances, angles
and torsion angles; correlations between e.s.d.'s in cell parameters are only
used when they are defined by crystal symmetry. An approximate (isotropic)
treatment of cell e.s.d.'s is used for estimating e.s.d.'s involving l.s.
planes.
; 

loop_ 
 _geom_bond_atom_site_label_1 
 _geom_bond_atom_site_label_2 
 _geom_bond_distance 
 _geom_bond_site_symmetry_2 
 _geom_bond_publ_flag 
O11 C18 1.230(2) . ? 
N11 C11 1.321(4) . ? 
N11 C15 1.333(4) . ? 
C11 C12 1.367(4) . ? 
C12 C13 1.388(3) . ? 
C13 C14 1.383(3) . ? 
C13 C16 1.465(3) . ? 
C14 C15 1.370(4) . ? 
C16 C17 1.313(3) . ? 
C17 C18 1.479(3) . ? 
C18 N21 1.340(3) . ? 
N21 C21 1.446(3) . ? 
C21 C22 1.506(3) . ? 
C22 C23 1.513(3) . ? 
C23 C23 1.511(4) 3_765 ? 

loop_ 
 _geom_angle_atom_site_label_1 
 _geom_angle_atom_site_label_2 
 _geom_angle_atom_site_label_3 
 _geom_angle 
 _geom_angle_site_symmetry_1 
 _geom_angle_site_symmetry_3 
 _geom_angle_publ_flag 
C11 N11 C15 116.3(2) . . ? 
N11 C11 C12 124.8(3) . . ? 
C11 C12 C13 119.0(3) . . ? 
C14 C13 C12 116.5(2) . . ? 
C14 C13 C16 121.2(2) . . ? 
C12 C13 C16 122.3(2) . . ? 
C15 C14 C13 120.3(3) . . ? 
N11 C15 C14 123.1(3) . . ? 
C17 C16 C13 126.7(2) . . ? 
C16 C17 C18 122.35(19) . . ? 
O11 C18 N21 121.91(18) . . ? 
O11 C18 C17 122.26(18) . . ? 
N21 C18 C17 115.83(17) . . ? 
C18 N21 C21 121.95(16) . . ? 
N21 C21 C22 113.01(15) . . ? 
C23 C22 C21 111.64(15) . . ? 
C23 C23 C22 114.00(19) 3_765 . ? 

_diffrn_measured_fraction_theta_max    0.999 
_diffrn_reflns_theta_full              25.48 
_diffrn_measured_fraction_theta_full   0.999 
_refine_diff_density_max    0.355 
_refine_diff_density_min   -0.237 
_refine_diff_density_rms    0.041  

_publcif_info_exptl_table_max_cols 4
_publcif_info_exptl_table_use_headnotes n

loop_
_publcif_info_datablock.id
_publcif_info_datablock.publ_exptl
_publcif_info_datablock.publ_geom
_publcif_info_datablock.structure
'{435e4e4f-9555-4d81-a10e-b9b1763f966e}' y y y
'{36174883-26d3-4204-9a09-36e491c8062e}' y y y
'{e05100c1-93d9-4041-9e10-fba32c15d8ac}' y y y
'{7091ef25-4be5-43e8-9e59-30c3c56cf919}' y y y
'{59a23673-738c-488d-a3a4-9901212191dc}' y y y
'{bce65817-e63b-4f3d-89a6-bf4e5788588a}' y y y
'{1d4b13d6-ca77-4b60-bced-ccbbf816c53a}' y y y
'{0390fdc8-1e8c-477f-9296-f1b8de4fe069}' y y y
'{2840db9b-fa53-4f89-8b36-727154ea185d}' y y y
'{1b186bda-e4d2-43a4-83c3-8d0fc1855f87}' y y y
'{f10d56d8-74c2-404c-967a-f236ea0e5b17}' y y y

loop_
_publcif_info_exptl_table_extra_item
sin_theta_over_lambda_max

loop_
_publcif_info_exptl_table_header_item
?
