# Supplementary material for: Exploration and exploitation of homologous series of bis(acrylamido)alkanes containing pyridyl and phenyl groups: β-sheet versus two-dimensional layers in solid-state photochemical [2 + 2] reactions
Source: IUCrJ. 2015 Jul 31;2(Pt 5):523–33. doi: 10.1107/S2052252515009987 (PMC4547820; doi:10.1107/S2052252515009987)
Supplement: Supplementary file 2 [file m-02-00523-1asup2.hkl]

# 
# h,k,l, Fc-squared, Fo-squared, sigma(Fo-squared) and status flag 
# 
data_kb_mg_080 
_shelx_title ' kb in C2/c' 
_shelx_refln_list_code          4 
_shelx_F_calc_maximum      162.31 
_exptl_crystal_F_000       616.00 
_reflns_d_resolution_high  0.8409 
 
loop_ 
 _symmetry_equiv_pos_as_xyz 
 'x, y, z' 
 '-x, y, -z+1/2' 
 'x+1/2, y+1/2, z' 
 '-x+1/2, y+1/2, -z+1/2' 
 '-x, -y, -z' 
 'x, -y, z-1/2' 
 '-x+1/2, -y+1/2, -z' 
 'x+1/2, -y+1/2, z-1/2' 
 
_cell_length_a    18.4512 
_cell_length_b    10.5395 
_cell_length_c     8.1574 
_cell_angle_alpha  90.000 
_cell_angle_beta   98.824 
_cell_angle_gamma  90.000 
 
_shelx_F_squared_multiplier     1.000 
 
loop_ 
 _refln_index_h 
 _refln_index_k 
 _refln_index_l 
 _refln_F_squared_calc 
 _refln_F_squared_meas 
 _refln_F_squared_sigma 
 _refln_observed_status 
   2   0   0      345.91      352.53      7.01 o 
   4   0   0     4980.79     4795.50     67.05 o 
   6   0   0     2506.29     2338.99     33.74 o 
   8   0   0    10781.04    11310.97    139.61 o 
  10   0   0      176.72      211.68     11.54 o 
  12   0   0      327.62      329.16     12.52 o 
  14   0   0      128.49      130.22     10.84 o 
  16   0   0      663.26      651.16     33.67 o 
  18   0   0        1.52        0.00     23.90 o 
  20   0   0       19.68        0.00     25.64 o 
   1   1   0     3775.98     3721.67     37.40 o 
   3   1   0     2977.48     2814.52     35.81 o 
   5   1   0      120.09      110.81      5.48 o 
   7   1   0      200.57      161.97      5.47 o 
   9   1   0      741.70      865.49     12.77 o 
  11   1   0      125.02      151.36      6.24 o 
  13   1   0      577.46      546.40     14.19 o 
  15   1   0      489.11      506.47     14.87 o 
  17   1   0      439.81      431.42     32.49 o 
  19   1   0       19.30        0.00     19.04 o 
  21   1   0        7.81        0.00     19.41 o 
   0   2   0     2215.33     2092.58     38.03 o 
   2   2   0      651.55      558.31     11.16 o 
   4   2   0       74.39       81.31      7.26 o 
   8   2   0        0.73        0.00      1.69 o 
  10   2   0        0.03        0.56      1.77 o 
  12   2   0      186.16      200.54      9.46 o 
  14   2   0      963.24     1001.91     23.62 o 
  16   2   0       22.64       23.56      7.62 o 
  18   2   0        0.44        0.00      6.77 o 
  20   2   0        5.96        0.00     16.76 o 
   1   3   0     4674.51     4317.39     45.06 o 
   3   3   0      421.49      393.93      7.37 o 
   5   3   0      321.55      323.72      8.70 o 
   7   3   0      166.53      188.12      7.97 o 
   9   3   0     1076.35     1088.41     20.99 o 
  11   3   0      227.98      236.38     10.26 o 
  13   3   0      124.36      125.04     10.65 o 
  15   3   0        5.36        2.30      4.51 o 
  17   3   0       80.24       79.21     10.56 o 
  19   3   0       18.88        1.03      6.50 o 
   0   4   0     2651.57     2753.97     38.76 o 
   2   4   0     1124.66     1032.48     14.16 o 
   4   4   0       28.58       38.44      4.04 o 
   6   4   0     1826.09     1911.06     26.03 o 
   8   4   0      587.57      571.89     13.50 o 
  10   4   0      766.12      763.23     16.76 o 
  12   4   0       14.48        8.90      4.82 o 
  14   4   0      743.48      722.11     27.66 o 
  16   4   0      115.75      139.48     12.47 o 
  18   4   0       46.36       56.96     10.81 o 
  20   4   0        5.44        0.00     18.82 o 
   1   5   0      385.38      434.41     10.29 o 
   3   5   0      455.55      460.59      8.81 o 
   5   5   0     1199.67     1149.73     17.26 o 
   7   5   0      249.48      254.59      9.77 o 
   9   5   0       80.69       96.19      7.66 o 
  11   5   0      275.61      284.27     13.61 o 
  13   5   0     1693.75     1717.86     38.91 o 
  15   5   0        0.74        0.00      4.86 o 
  17   5   0       62.34       83.55     12.62 o 
  19   5   0        0.58        0.00     11.51 o 
   0   6   0      224.98      250.88      9.97 o 
   2   6   0      141.79      147.21      6.65 o 
   4   6   0     2078.00     2102.79     24.34 o 
   6   6   0       21.81       15.79      3.99 o 
   8   6   0       23.35       17.86      4.86 o 
  10   6   0      168.45      221.10     15.64 o 
  12   6   0      686.53      700.02     24.95 o 
  14   6   0       97.88      118.98     14.33 o 
  16   6   0        7.85        0.56      5.50 o 
  18   6   0        0.03        0.00      9.83 o 
   3   7   0        8.01        3.21      3.36 o 
   5   7   0        7.21        7.66      4.19 o 
   7   7   0        0.89        2.25      4.16 o 
   9   7   0        3.35        3.00      4.25 o 
  11   7   0        1.79        0.00      4.80 o 
  13   7   0        5.21        0.00      5.71 o 
  15   7   0       34.24       48.99     11.86 o 
  17   7   0        0.20        0.21      8.38 o 
   0   8   0       73.09       80.00     13.61 o 
   2   8   0       12.32        8.20      3.77 o 
   4   8   0      349.14      376.49     15.44 o 
   6   8   0      131.31      173.73     12.37 o 
   8   8   0       34.00       22.84      9.17 o 
  10   8   0        2.63        0.37      5.43 o 
  12   8   0      185.65      213.48     25.09 o 
  14   8   0       54.81       72.44     12.94 o 
  16   8   0        3.15        3.34      6.57 o 
   1   9   0        2.40        0.00      3.44 o 
   3   9   0      113.86      140.06     22.37 o 
   5   9   0       11.17        4.85      5.15 o 
   7   9   0       52.38       66.71     12.83 o 
   9   9   0        0.16        0.00      5.49 o 
  11   9   0       18.96       14.23      7.26 o 
  13   9   0       58.90       60.54     13.40 o 
  15   9   0        7.27        0.80      9.28 o 
   0  10   0       25.32       19.63     14.63 o 
   2  10   0       30.69       19.19      9.55 o 
   4  10   0       10.99        5.97      5.71 o 
   6  10   0        6.09        0.00      5.72 o 
   8  10   0       12.39       11.90      8.96 o 
  10  10   0       11.54        1.12      7.24 o 
  12  10   0        2.62        0.00      7.99 o 
   1  11   0       18.70       14.36     12.55 o 
   3  11   0        1.84        0.00      6.40 o 
   5  11   0        0.10        0.00      7.17 o 
   7  11   0        0.06        0.00      7.11 o 
   9  11   0        9.22        0.00      9.15 o 
   0  12   0        2.09        0.00      8.98 o 
   2  12   0        5.90        0.79      7.37 o 
   4  12   0        2.96        0.00      7.05 o 
   6  12   0        0.63        0.00      8.47 o 
 -21   1   1        1.99        0.00     18.63 o 
 -19   1   1        0.35        0.00      8.64 o 
 -17   1   1        2.83        2.06      3.22 o 
 -15   1   1       25.91       36.21      6.83 o 
 -13   1   1       14.32        8.25      3.54 o 
 -11   1   1        7.06        4.15      1.97 o 
  -9   1   1       75.08      115.05      5.65 o 
  -7   1   1       44.23       37.49      3.64 o 
  -5   1   1      135.01      139.50      6.98 o 
  -3   1   1     1346.91     1180.59     13.93 o 
  -1   1   1     8833.26     8522.22     81.26 o 
   1   1   1     4617.98     4392.80     52.58 o 
   3   1   1        7.33       34.30      4.67 o 
   5   1   1       50.14       58.12      3.84 o 
   7   1   1     1979.55     1786.72     21.51 o 
   9   1   1      515.52      559.65     11.15 o 
  11   1   1       41.47       36.55      3.67 o 
  13   1   1       30.74       29.43      7.63 o 
  15   1   1        0.19        0.00      6.70 o 
  17   1   1       84.48       49.97     21.33 o 
  19   1   1       13.15        0.00     17.71 o 
  21   1   1       51.86       34.93     21.41 o 
 -20   2   1        7.01        0.00      8.22 o 
 -18   2   1      110.21      124.87     15.82 o 
 -16   2   1     1042.18     1126.64     23.91 o 
 -14   2   1      998.13     1012.37     21.54 o 
 -12   2   1      119.38      133.11      8.50 o 
 -10   2   1     1727.88     1620.75     24.78 o 
  -8   2   1       25.20       23.21      4.15 o 
  -6   2   1     2925.13     2881.64     34.09 o 
  -4   2   1     2402.80     2488.72     35.88 o 
  -2   2   1    26344.38    29188.19    340.83 o 
   0   2   1    22200.45    24021.74    459.60 o 
   2   2   1     5585.05     5397.53     93.17 o 
   4   2   1     2349.71     2310.05     30.54 o 
   6   2   1      277.98      336.49     10.31 o 
   8   2   1     5265.46     5575.80     67.81 o 
  10   2   1      405.04      393.80     13.01 o 
  12   2   1      114.75      123.84      9.40 o 
  14   2   1      121.80      138.95     10.19 o 
  16   2   1      188.62      174.88     13.92 o 
  18   2   1       27.22        4.78     18.19 o 
  20   2   1        0.18        0.00     22.82 o 
 -21   3   1        3.65        0.00     17.07 o 
 -19   3   1       41.17       67.08     23.37 o 
 -17   3   1      211.84      256.48     18.56 o 
 -15   3   1     1278.31     1332.52     26.18 o 
 -13   3   1      474.24      494.69     16.60 o 
 -11   3   1     1432.92     1365.73     23.62 o 
  -9   3   1       27.88       31.85      5.21 o 
  -7   3   1      164.27      169.16      7.86 o 
  -5   3   1     4919.39     4786.44     51.75 o 
  -3   3   1     8302.19     8344.76    121.66 o 
  -1   3   1    22325.74    21008.13    598.38 o 
   1   3   1     4505.83     4368.93     47.22 o 
   3   3   1      103.28       99.96      5.65 o 
   5   3   1        1.26        0.00      1.99 o 
   7   3   1     1220.29     1230.81     22.23 o 
   9   3   1      422.88      416.48     13.57 o 
  11   3   1       43.22       44.61      7.32 o 
  13   3   1      427.73      430.36     16.20 o 
  15   3   1        3.18        4.13      4.03 o 
  17   3   1        7.42        0.00      8.06 o 
  19   3   1       14.64        0.00     15.91 o 
 -20   4   1       13.79       16.60     14.68 o 
 -18   4   1       46.02       48.35     11.50 o 
 -16   4   1        7.82        1.80      5.10 o 
 -14   4   1        2.35        0.02      3.39 o 
 -12   4   1       74.67       90.11      8.66 o 
 -10   4   1      211.39      203.67     10.09 o 
  -8   4   1        5.61        0.84      2.56 o 
  -6   4   1      218.56      231.36      9.52 o 
  -4   4   1      179.44      175.11      6.47 o 
  -2   4   1      737.74      723.47     13.63 o 
   0   4   1        7.00        5.85      1.84 o 
   2   4   1      491.96      466.89      8.80 o 
   4   4   1      247.41      236.89      7.12 o 
   6   4   1       72.63       86.69      7.02 o 
  10   4   1        0.73        0.00      3.68 o 
  12   4   1      967.87     1012.97     24.27 o 
  14   4   1      172.83      188.55     12.99 o 
  16   4   1      191.77      205.34     14.24 o 
  18   4   1        3.64        0.00     10.54 o 
 -19   5   1        0.57        9.49      7.54 o 
 -17   5   1       28.31       14.18      5.94 o 
 -15   5   1       22.64       16.64      5.97 o 
 -13   5   1      103.05      115.70     10.99 o 
 -11   5   1        5.04        0.95      3.22 o 
  -9   5   1       64.34       44.84      7.55 o 
  -7   5   1       33.22       36.74      5.04 o 
  -5   5   1      332.35      348.09      9.32 o 
  -3   5   1      362.79      278.50      8.30 o 
  -1   5   1      595.43      548.05     11.53 o 
   1   5   1      116.65       91.59      5.16 o 
   3   5   1      596.04      626.11     11.76 o 
   5   5   1      343.04      378.18     10.95 o 
   7   5   1      186.30      177.17      9.75 o 
   9   5   1       12.45       12.71      4.52 o 
  11   5   1      115.42      134.33     14.94 o 
  13   5   1      848.48      860.47     27.19 o 
  15   5   1       29.13       23.74      6.14 o 
  17   5   1       22.05       15.44      6.17 o 
  19   5   1        6.54        3.98     12.10 o 
 -18   6   1       15.50       11.46      6.24 o 
 -16   6   1        0.02        0.00      5.37 o 
 -14   6   1      205.94      244.20     17.30 o 
 -12   6   1       48.97       63.11      9.59 o 
 -10   6   1      359.43      399.39     16.46 o 
  -8   6   1        1.24        0.27      3.40 o 
  -6   6   1      879.07      934.54     17.94 o 
  -4   6   1       42.67       55.97      5.17 o 
  -2   6   1      592.82      646.25     13.05 o 
   0   6   1       28.58       36.62      4.05 o 
   2   6   1       97.06      121.94      6.66 o 
   4   6   1      956.07     1060.72     15.86 o 
   6   6   1       11.39        5.34      3.33 o 
   8   6   1       28.84       36.90      7.09 o 
  10   6   1      171.18      200.47     15.18 o 
  12   6   1      346.25      401.62     20.10 o 
  14   6   1       10.75        8.02      5.73 o 
  16   6   1       82.03       90.23     13.26 o 
  18   6   1       13.53        4.13      6.86 o 
 -17   7   1        0.65        0.00      8.12 o 
 -15   7   1        4.35        0.00      5.04 o 
 -13   7   1       19.63       31.97     10.19 o 
 -11   7   1       99.97      125.64     12.57 o 
  -9   7   1       37.97       41.49      8.61 o 
  -7   7   1       42.05       74.25      9.45 o 
  -5   7   1      184.61      208.53     13.50 o 
  -3   7   1      233.34      260.73      9.62 o 
  -1   7   1       29.67       22.87      4.05 o 
   1   7   1        0.37        0.00      2.60 o 
   3   7   1       49.56       45.86      4.94 o 
   5   7   1        4.76        5.12      3.90 o 
   7   7   1        4.37        9.35      5.67 o 
   9   7   1        0.73        1.05      5.19 o 
  11   7   1       34.26       44.49     10.42 o 
  13   7   1       13.71        4.35      6.29 o 
  15   7   1       36.10       29.13      8.76 o 
  17   7   1       18.95        7.15      6.66 o 
 -16   8   1        4.78        1.01      6.67 o 
 -14   8   1        5.61        9.57      6.46 o 
 -12   8   1      113.61      124.72     14.24 o 
 -10   8   1        6.24        5.23      4.56 o 
  -8   8   1        0.12        0.00      4.42 o 
  -6   8   1       40.46       58.89      9.26 o 
  -4   8   1      226.78      247.59     23.02 o 
  -2   8   1        5.45        3.06      3.50 o 
   0   8   1       10.15        6.27      3.85 o 
   2   8   1       82.62      114.06     10.60 o 
   4   8   1      266.33      287.57     16.12 o 
   6   8   1       54.24       73.00     11.94 o 
   8   8   1        7.85        7.04      5.76 o 
  10   8   1       14.32        0.00      5.71 o 
  12   8   1      461.25      528.31     24.59 o 
  14   8   1       34.44       21.05      7.69 o 
  16   8   1        3.38        0.00      7.32 o 
 -15   9   1        7.67        0.00      9.26 o 
 -13   9   1       14.26       14.31      7.10 o 
 -11   9   1       26.71       18.95      8.80 o 
  -9   9   1        0.21        0.00      4.72 o 
  -7   9   1        0.03        0.00      4.30 o 
  -5   9   1      111.94      137.70     17.61 o 
  -3   9   1        5.44        2.23      5.01 o 
  -1   9   1        1.16        0.49      4.70 o 
   1   9   1        0.65        0.00      4.23 o 
   3   9   1      163.87      206.28     17.89 o 
   5   9   1        1.70        0.00      4.95 o 
   7   9   1        6.63        2.83      5.94 o 
   9   9   1        5.23        7.85     11.49 o 
  11   9   1      163.99      201.03     34.26 o 
  13   9   1       27.66       13.90      7.64 o 
 -12  10   1        3.47        0.00     14.37 o 
 -10  10   1       18.14        8.78      6.78 o 
  -8  10   1        0.02        0.00      5.24 o 
  -6  10   1        1.63        0.00      5.55 o 
  -4  10   1        4.97        0.00      5.12 o 
  -2  10   1       24.95       13.45      6.29 o 
   0  10   1       72.79      105.28     11.00 o 
   2  10   1        4.95        0.00      4.80 o 
   4  10   1       49.37       63.87     22.23 o 
   6  10   1        0.07        0.00      6.14 o 
   8  10   1        6.82        0.00      6.38 o 
  10  10   1       13.49        0.00      6.69 o 
  12  10   1       94.49       75.05     31.92 o 
  -9  11   1       18.33        3.88      6.87 o 
  -7  11   1        8.29        0.00      6.43 o 
  -5  11   1       14.45        0.57      6.28 o 
  -3  11   1       15.87        1.62      6.13 o 
  -1  11   1       44.76        5.70     16.27 o 
   1  11   1        0.02        0.00      5.35 o 
   3  11   1       61.78       93.34     16.17 o 
   5  11   1       11.87        4.21      8.26 o 
   7  11   1        0.11        0.00      7.27 o 
   9  11   1        0.01        0.00      6.62 o 
  -6  12   1        7.02        0.00      6.67 o 
  -4  12   1       10.26        0.00      6.71 o 
  -2  12   1       61.23        6.66     23.20 o 
   0  12   1       47.18       73.45     19.33 o 
   2  12   1        1.70        0.00      9.51 o 
   4  12   1        1.30        0.00      8.80 o 
 -20   0   2       88.02       74.47     33.18 o 
 -18   0   2        0.67        1.56      5.03 o 
 -16   0   2     4762.90     5018.96    108.86 o 
 -14   0   2       77.05       78.33     10.06 o 
 -12   0   2        6.25        7.42      4.80 o 
 -10   0   2      727.91      662.08     18.11 o 
  -8   0   2     6882.73     6738.58     97.91 o 
  -6   0   2      117.26      113.20      7.54 o 
  -4   0   2      298.28      284.69     11.11 o 
  -2   0   2     2449.09     2641.31     37.77 o 
   0   0   2     2438.38     2222.09     71.82 o 
   2   0   2        4.00        5.13      7.19 o 
   4   0   2     1996.50     1996.05     36.18 o 
   6   0   2     1505.91     1582.24     31.77 o 
   8   0   2      965.86      999.66     26.84 o 
  10   0   2     2296.50     2130.66     42.43 o 
  12   0   2      400.45      404.01     17.11 o 
  14   0   2       50.79       49.86     24.86 o 
  16   0   2       97.90       73.37     27.36 o 
  18   0   2       12.93        0.00     19.88 o 
  20   0   2        6.95        0.00     23.80 o 
 -21   1   2        2.93        0.00     11.91 o 
 -19   1   2       18.86       11.67      4.23 o 
 -17   1   2      179.64      188.04     14.11 o 
 -15   1   2       84.15       89.99      8.96 o 
 -13   1   2      267.19      282.89     10.27 o 
 -11   1   2       12.01        9.39      2.98 o 
  -9   1   2      332.26      349.41      9.46 o 
  -7   1   2      920.06      882.21     13.38 o 
  -5   1   2      209.58      195.03      6.48 o 
  -3   1   2     6727.18     6810.60     61.04 o 
  -1   1   2    12624.80    12766.36    128.66 o 
   1   1   2     5409.11     5024.85     46.10 o 
   3   1   2     1180.93     1070.32     16.46 o 
   5   1   2     1609.78     1786.64     24.04 o 
   7   1   2     5112.25     5480.27     55.83 o 
   9   1   2     1020.28      969.75     15.81 o 
  11   1   2       30.68       30.26      4.31 o 
  13   1   2       69.84       82.23     10.12 o 
  15   1   2      490.62      335.48     28.08 o 
  17   1   2       80.08       87.74     22.02 o 
  19   1   2       16.31        2.57     18.35 o 
 -20   2   2        0.50        0.00     13.21 o 
 -18   2   2      201.29      227.45     14.90 o 
 -16   2   2       95.52      108.70     10.01 o 
 -14   2   2       60.48       69.54      8.34 o 
 -12   2   2       10.23       12.45      3.61 o 
 -10   2   2      151.31      147.23      7.83 o 
  -8   2   2       46.60       56.71      5.14 o 
  -6   2   2      490.78      484.79      9.56 o 
  -4   2   2      622.19      649.96     10.93 o 
  -2   2   2    21897.27    22788.83    192.60 o 
   0   2   2      129.85       94.59      4.67 o 
   2   2   2      104.65      108.49      5.21 o 
   4   2   2      125.66      126.65      5.63 o 
   6   2   2     1085.45     1112.31     19.39 o 
   8   2   2      267.38      232.04      9.21 o 
  10   2   2       45.84       63.37      5.37 o 
  12   2   2       58.37       52.21      7.56 o 
  14   2   2      170.55      173.38     14.37 o 
  16   2   2       49.00       30.20      9.37 o 
  18   2   2        1.03        0.00     17.61 o 
  20   2   2        0.24        0.00     21.37 o 
 -21   3   2        1.48        0.00      6.95 o 
 -19   3   2        9.15        9.23      5.69 o 
 -17   3   2       38.04       52.93      8.62 o 
 -15   3   2      448.44      472.27     18.10 o 
 -13   3   2        0.18        0.80      2.75 o 
 -11   3   2       76.58       96.22      8.72 o 
  -9   3   2        4.31        3.08      2.16 o 
  -7   3   2     1396.22     1386.09     18.30 o 
  -5   3   2      255.74      229.66      6.90 o 
  -3   3   2     2254.93     2017.14     29.87 o 
  -1   3   2       18.74       36.08      3.50 o 
   3   3   2     1453.85     1515.81     21.43 o 
   5   3   2      627.57      549.06     11.40 o 
   7   3   2       45.02       39.01      5.77 o 
   9   3   2      537.78      560.13     16.16 o 
  11   3   2      325.72      317.47     13.68 o 
  13   3   2      174.73      194.75     16.39 o 
  15   3   2       40.80       57.03     10.95 o 
  17   3   2      154.42      147.06     15.40 o 
  19   3   2       44.89       27.36     19.88 o 
 -20   4   2        0.34        3.12      8.95 o 
 -18   4   2       41.77       23.20     10.53 o 
 -16   4   2      204.00      252.11     15.06 o 
 -14   4   2      174.14      188.53     15.83 o 
 -12   4   2        4.09        3.30      3.41 o 
 -10   4   2      463.99      461.20     14.32 o 
  -8   4   2      671.49      707.67     12.83 o 
  -6   4   2      993.92      983.17     18.91 o 
  -4   4   2       37.11       46.34      4.65 o 
  -2   4   2     3071.59     3086.16     35.60 o 
   0   4   2     1344.63     1234.53     16.09 o 
   2   4   2     1546.63     1631.92     19.92 o 
   4   4   2      431.03      412.01     10.43 o 
   6   4   2      631.45      666.19     15.32 o 
   8   4   2      100.40      130.85      9.44 o 
  10   4   2      295.64      302.74     13.78 o 
  12   4   2        0.00        0.73      4.49 o 
  14   4   2        7.66        2.05      6.11 o 
  16   4   2        9.64        0.00      8.43 o 
  18   4   2        5.05        0.00      9.19 o 
 -19   5   2       43.72       55.31     12.44 o 
 -17   5   2        7.89        0.46      5.38 o 
 -15   5   2       30.37       16.39      8.55 o 
 -13   5   2        0.04        0.00      3.81 o 
 -11   5   2      316.34      293.82     14.81 o 
  -9   5   2       96.65      125.25     10.08 o 
  -7   5   2      206.81      226.03     13.42 o 
  -5   5   2       88.00       97.94      6.35 o 
  -3   5   2     7731.66     7313.33     87.58 o 
  -1   5   2      237.78      230.12      8.25 o 
   1   5   2      267.27      252.87      8.17 o 
   3   5   2       45.07       36.40      5.02 o 
   5   5   2      204.82      202.54      9.51 o 
   7   5   2        0.91        0.00      3.60 o 
   9   5   2       11.78       17.38      6.54 o 
  11   5   2       33.67       42.25      8.57 o 
  13   5   2      176.25      182.78     12.90 o 
  15   5   2        0.00        0.00      5.04 o 
  17   5   2       25.00        1.18     11.62 o 
 -18   6   2        7.79       10.59      6.97 o 
 -16   6   2       12.90        1.34      5.30 o 
 -14   6   2       16.85        4.18      5.58 o 
 -12   6   2      304.64      309.06     16.09 o 
 -10   6   2        7.28        1.48      3.87 o 
  -8   6   2        9.72        5.72      4.08 o 
  -6   6   2      247.02      237.57      9.35 o 
  -4   6   2     1446.06     1498.23     23.09 o 
  -2   6   2      115.99      156.03      9.47 o 
   0   6   2        1.41        1.24      1.90 o 
   2   6   2       10.75        4.86      2.62 o 
   4   6   2       32.90       49.24      6.18 o 
   6   6   2        8.03        8.16      4.34 o 
   8   6   2        7.43        4.63      4.43 o 
  10   6   2       37.82       57.24     10.77 o 
  12   6   2      223.88      243.10     18.41 o 
  14   6   2      166.24      194.74     28.59 o 
  16   6   2        0.26        0.00      6.00 o 
 -17   7   2        6.59        9.16      7.06 o 
 -15   7   2       16.33       14.02      6.49 o 
 -13   7   2       59.01       62.42     10.31 o 
 -11   7   2        6.64        3.41      4.38 o 
  -9   7   2        0.22        0.70      4.16 o 
  -7   7   2        2.64        0.08      3.92 o 
  -5   7   2      464.36      414.11     12.44 o 
  -3   7   2       27.93       39.00      5.59 o 
  -1   7   2        7.65        0.00      2.93 o 
   1   7   2        7.44        3.41      2.13 o 
   3   7   2      769.33      841.81     19.34 o 
   5   7   2       48.99       51.58      7.49 o 
   7   7   2       11.18       11.51      5.95 o 
   9   7   2        3.00        0.52      5.53 o 
  11   7   2     2104.08     2298.16     57.79 o 
  13   7   2       22.35        5.99      8.58 o 
  15   7   2       47.36       26.46     12.62 o 
 -16   8   2        0.30        0.00      8.73 o 
 -14   8   2       42.26       47.65     11.79 o 
 -12   8   2      130.72      133.17     15.59 o 
 -10   8   2       65.24       94.26     17.88 o 
  -8   8   2       27.29       19.28      8.11 o 
  -6   8   2       62.11       70.80     11.01 o 
  -4   8   2      163.83      196.00     10.58 o 
  -2   8   2      344.49      378.41     12.33 o 
   0   8   2        0.82        0.00      3.44 o 
   2   8   2       22.20       10.92      4.10 o 
   4   8   2       89.72      143.21     19.49 o 
   6   8   2       22.09       45.25     12.07 o 
   8   8   2        6.57        0.00      5.36 o 
  10   8   2       19.35       16.67      8.95 o 
  12   8   2      119.81      145.32     25.93 o 
  14   8   2       10.90        4.20      7.02 o 
 -15   9   2        4.40        0.00      8.58 o 
 -13   9   2       16.23        6.54      8.07 o 
 -11   9   2       15.99       11.42      9.19 o 
  -9   9   2       20.74        9.55      9.09 o 
  -7   9   2        0.86        0.96      4.42 o 
  -5   9   2       36.36       19.24      5.92 o 
  -3   9   2      122.07      126.36     15.55 o 
  -1   9   2       27.35       25.67      5.65 o 
   1   9   2       92.72      121.49     19.85 o 
   3   9   2       25.80       20.32      9.80 o 
   5   9   2        8.87        5.28     10.56 o 
   7   9   2        1.98        0.00      6.30 o 
   9   9   2       31.59       16.24     11.46 o 
  11   9   2       40.04       39.54     15.46 o 
  13   9   2       56.85       70.68     27.40 o 
 -12  10   2       15.99       19.29      8.07 o 
 -10  10   2        0.78        0.00      8.31 o 
  -8  10   2       12.15        2.74      5.58 o 
  -6  10   2       14.75        4.72      5.68 o 
  -4  10   2       17.08        2.21      5.66 o 
  -2  10   2       20.73       18.34      6.36 o 
   0  10   2        7.31        0.76      5.30 o 
   2  10   2       36.69       24.32     11.79 o 
   4  10   2        0.12        0.00      6.02 o 
   6  10   2        2.03        0.00      7.23 o 
   8  10   2        0.45        0.00      7.20 o 
  10  10   2       47.87       90.92     22.87 o 
  -9  11   2        0.05        0.00     10.43 o 
  -7  11   2       12.00        0.00      6.35 o 
  -5  11   2        0.62        0.00      6.01 o 
  -3  11   2        1.90        0.00      5.97 o 
  -1  11   2       14.06        0.00      7.07 o 
   1  11   2       84.62      137.32     22.49 o 
   3  11   2        5.40        3.64      8.03 o 
   5  11   2       11.78        0.00     11.97 o 
   7  11   2        0.97        0.00     10.98 o 
  -4  12   2        1.45        0.00      6.58 o 
  -2  12   2       64.01        2.01     16.03 o 
   0  12   2        0.01        0.00     11.29 o 
   2  12   2        0.73        3.24     11.19 o 
 -21   1   3        6.55        5.79      4.91 o 
 -19   1   3        2.23        1.11      3.85 o 
 -17   1   3      411.57      434.53     16.38 o 
 -15   1   3      163.03      210.79     12.25 o 
 -13   1   3        5.95        6.36      3.10 o 
 -11   1   3        0.02        0.00      2.36 o 
  -9   1   3      917.06      923.37     17.14 o 
  -7   1   3      360.51      337.50      9.30 o 
  -5   1   3        4.79        4.48      1.86 o 
  -3   1   3      309.27      303.05     10.15 o 
  -1   1   3      346.99      352.15      9.28 o 
   1   1   3     2688.24     2696.89     28.88 o 
   3   1   3       33.44       28.37      3.96 o 
   5   1   3     1596.95     1461.33     22.74 o 
   7   1   3      278.91      294.97      9.21 o 
   9   1   3      195.74      165.43      8.34 o 
  11   1   3       27.60       22.11      5.15 o 
  13   1   3        2.01        2.18      6.53 o 
  15   1   3      340.48      292.21     27.18 o 
  17   1   3        0.36        0.00     14.61 o 
  19   1   3       16.58        0.00     15.57 o 
 -20   2   3       19.40       48.47     13.76 o 
 -18   2   3      257.45      315.91     15.19 o 
 -16   2   3      322.24      372.89     15.20 o 
 -14   2   3      143.84      184.64     11.62 o 
 -12   2   3      264.64      273.85     14.26 o 
 -10   2   3       65.89       89.16      6.40 o 
  -8   2   3     2011.03     2027.51     27.65 o 
  -6   2   3      902.62      831.38     13.92 o 
  -4   2   3       86.53       79.59      5.03 o 
  -2   2   3        2.51        0.00      1.62 o 
   0   2   3      549.37      496.52      9.87 o 
   2   2   3      668.08      748.48     13.71 o 
   4   2   3       27.59       22.13      3.71 o 
   6   2   3       15.53        4.10      2.91 o 
   8   2   3        1.82        0.00      2.83 o 
  10   2   3      127.49      168.68     12.77 o 
  12   2   3       18.10       18.85      8.23 o 
  14   2   3      118.48      106.87     12.36 o 
  16   2   3       18.16        0.00     22.49 o 
  18   2   3        6.54        1.39     17.21 o 
 -19   3   3       79.74       95.89     14.06 o 
 -17   3   3      234.03      285.14     16.02 o 
 -15   3   3        8.51        2.14      3.74 o 
 -13   3   3       60.21       77.60      9.00 o 
 -11   3   3        3.70        1.82      2.88 o 
  -9   3   3      272.33      287.64      9.55 o 
  -7   3   3      148.45      161.60      9.15 o 
  -5   3   3      947.47      976.33     15.09 o 
  -3   3   3     1171.68     1180.80     16.64 o 
  -1   3   3      394.68      368.43      8.79 o 
   1   3   3      146.86      172.58      6.38 o 
   3   3   3      192.07      199.12      8.00 o 
   5   3   3     1144.82     1104.07     18.24 o 
   7   3   3       10.91        7.54      3.43 o 
   9   3   3      248.96      247.11     14.03 o 
  11   3   3      212.98      245.38     15.19 o 
  13   3   3      102.87       85.71     11.65 o 
  15   3   3      105.28       99.54     12.78 o 
  17   3   3        0.80        0.00     13.61 o 
 -20   4   3        0.08        0.39      8.05 o 
 -18   4   3       65.72       81.24     11.15 o 
 -16   4   3       48.56       41.66      8.89 o 
 -14   4   3        0.97        0.00      3.96 o 
 -12   4   3       64.00       69.99      9.33 o 
 -10   4   3       41.80       55.33      8.43 o 
  -8   4   3      392.25      399.02     10.68 o 
  -6   4   3      234.04      229.61      7.85 o 
  -4   4   3     3343.95     2961.71     40.27 o 
  -2   4   3     1852.62     1709.34     21.58 o 
   0   4   3     1064.23     1068.37     15.99 o 
   2   4   3      180.49      143.47     20.85 o 
   4   4   3      464.02      483.69     12.30 o 
   6   4   3      566.13      575.85     14.60 o 
   8   4   3      512.19      505.52     18.64 o 
  10   4   3      470.23      438.45     18.93 o 
  12   4   3        0.00        0.00      4.40 o 
  14   4   3      180.69      182.61     15.86 o 
  16   4   3        2.18        0.00      7.48 o 
  18   4   3        1.42        0.00     13.02 o 
 -19   5   3       51.02       23.74      9.48 o 
 -17   5   3       39.35       40.13      9.78 o 
 -15   5   3        0.56        0.00      3.80 o 
 -13   5   3      150.58      158.19     12.76 o 
 -11   5   3       45.39       44.94      9.42 o 
  -9   5   3        5.39        1.68      3.14 o 
  -7   5   3        0.97        0.00      2.99 o 
  -5   5   3      934.63      886.59     17.52 o 
  -3   5   3     2718.07     2527.42     33.25 o 
  -1   5   3      372.05      359.93      9.90 o 
   1   5   3      900.38      949.71     18.21 o 
   3   5   3        4.56        9.21      2.94 o 
   5   5   3      752.07      782.33     16.47 o 
   7   5   3      281.44      278.68     14.82 o 
   9   5   3      960.32      987.67     27.51 o 
  11   5   3      823.97      850.05     26.59 o 
  13   5   3       36.15       25.53      7.36 o 
  15   5   3        0.01        0.00      7.88 o 
  17   5   3        0.00        0.00      9.05 o 
 -18   6   3       16.27       13.74     10.62 o 
 -16   6   3       13.03        0.03      4.33 o 
 -14   6   3       19.24        5.11      4.42 o 
 -12   6   3      126.41      138.30     12.42 o 
 -10   6   3        3.75        0.00      5.53 o 
  -8   6   3        2.56        0.00      3.53 o 
  -6   6   3        1.66        1.42      2.95 o 
  -4   6   3      177.76       97.63     22.97 o 
  -2   6   3       68.41       75.36      6.78 o 
   0   6   3      325.72      340.10     11.44 o 
   2   6   3      196.25      216.57      8.47 o 
   4   6   3        2.95        0.00      3.99 o 
   6   6   3       68.21       85.23     10.37 o 
   8   6   3      134.17      177.56     14.38 o 
  10   6   3       23.60       14.83      7.00 o 
  12   6   3       17.00        5.74      5.64 o 
  14   6   3        9.31        4.80      6.02 o 
  16   6   3        0.00        0.00     12.51 o 
 -17   7   3        2.84        0.00     10.20 o 
 -15   7   3        0.45        0.00      4.89 o 
 -13   7   3        0.11        0.00      4.64 o 
 -11   7   3        1.05        2.61      4.17 o 
  -9   7   3        1.52        0.00      3.89 o 
  -7   7   3        0.37        0.00      3.96 o 
  -5   7   3        9.84        7.05      3.71 o 
  -3   7   3       39.24       19.42      5.42 o 
  -1   7   3       22.96       22.94      4.92 o 
   1   7   3      171.75      169.56     10.35 o 
   3   7   3       10.90       18.46      6.47 o 
   5   7   3       24.73       18.76      5.80 o 
   7   7   3       32.10       15.10      9.46 o 
   9   7   3       80.09       93.24     12.52 o 
  11   7   3        2.51        0.00      8.98 o 
  13   7   3        7.21        0.00     10.39 o 
  15   7   3        0.87        0.00      8.73 o 
 -16   8   3        0.91        4.29     10.87 o 
 -14   8   3       40.60       22.73     11.01 o 
 -12   8   3       26.32       26.39      8.92 o 
 -10   8   3       13.83        2.38      4.62 o 
  -8   8   3        0.67        0.00      4.35 o 
  -6   8   3       46.82       52.72      9.05 o 
  -4   8   3      389.70      401.63     14.64 o 
  -2   8   3      230.66      278.13     15.70 o 
   0   8   3        0.48        0.22      3.07 o 
   2   8   3        6.74        9.08      4.69 o 
   4   8   3       11.38       11.07      5.80 o 
   6   8   3       13.08        0.28      6.40 o 
   8   8   3       18.77       31.67     14.36 o 
  10   8   3        7.21       10.90      7.91 o 
  12   8   3        2.16        1.24      8.25 o 
  14   8   3        4.48        0.00     12.37 o 
 -13   9   3       47.77       64.66     15.45 o 
 -11   9   3        6.31       10.50      9.16 o 
  -9   9   3        0.76        0.00      4.67 o 
  -7   9   3        1.06        0.00      5.60 o 
  -5   9   3      297.01      349.00     20.32 o 
  -3   9   3       88.49      125.64     14.68 o 
  -1   9   3       14.12        8.68      4.69 o 
   1   9   3       52.76       30.65     15.49 o 
   3   9   3        0.24        0.00      7.50 o 
   5   9   3       25.18       24.83      9.85 o 
   7   9   3        3.94        0.00      7.06 o 
   9   9   3      135.35      219.26     61.90 o 
  11   9   3      280.59      373.54     51.24 o 
 -12  10   3       31.26       19.88     22.76 o 
 -10  10   3        0.00        0.00     10.96 o 
  -8  10   3        1.36        0.00      8.57 o 
  -6  10   3       99.52      105.66     14.30 o 
  -4  10   3      246.59      290.11     35.64 o 
  -2  10   3       95.62      121.53     13.43 o 
   0  10   3       68.81       97.71     26.75 o 
   2  10   3        3.43        5.08      7.85 o 
   4  10   3        0.00        4.83     11.27 o 
   6  10   3       41.69       70.08     23.10 o 
   8  10   3       52.05       74.88     27.21 o 
  10  10   3      130.40      209.44     59.50 o 
  -7  11   3        2.24        0.00      8.55 o 
  -5  11   3       23.79       13.75      6.48 o 
  -3  11   3       41.81        8.92      7.94 o 
  -1  11   3        0.17        0.97     11.89 o 
   1  11   3        7.51       12.26     10.05 o 
   3  11   3        1.20        2.16      8.90 o 
   5  11   3        1.71       10.11     12.01 o 
 -20   0   4       11.65       11.26      9.14 o 
 -18   0   4        5.31        6.51      6.19 o 
 -16   0   4        4.09        0.00      4.21 o 
 -14   0   4       11.30        2.90      4.94 o 
 -12   0   4      115.32      134.21     14.61 o 
 -10   0   4      130.22      137.43     11.20 o 
  -8   0   4        2.04        2.35      3.42 o 
  -6   0   4     1753.68     1849.36     34.31 o 
  -4   0   4     1136.82      999.80     23.11 o 
  -2   0   4        8.04        9.25      3.43 o 
   0   0   4       25.78       20.41     15.48 o 
   2   0   4       16.46        9.42      3.80 o 
   4   0   4        0.42        0.00      3.61 o 
   6   0   4      256.22      222.00     14.08 o 
   8   0   4      324.38      295.14     16.53 o 
  10   0   4      112.43       64.69     19.93 o 
  12   0   4       26.46        9.17      7.74 o 
  14   0   4      350.32      282.15     35.22 o 
  16   0   4        6.65        0.00     20.13 o 
  18   0   4        6.81        0.00     19.05 o 
 -21   1   4        0.05        0.88      4.57 o 
 -19   1   4       44.56       53.20     10.29 o 
 -17   1   4      385.73      391.87     16.05 o 
 -15   1   4        7.07        3.39      3.68 o 
 -13   1   4       57.37       54.38      7.17 o 
 -11   1   4      103.71      112.12      8.38 o 
  -9   1   4     1379.87     1353.14     20.81 o 
  -7   1   4      160.79      144.19      8.55 o 
  -5   1   4      113.28      126.16      6.64 o 
  -3   1   4      657.77      698.45     13.38 o 
  -1   1   4     2616.77     2667.20     34.85 o 
   1   1   4     1151.33     1134.97     24.62 o 
   3   1   4      236.18      223.83      9.41 o 
   5   1   4      153.06      169.92      9.06 o 
   7   1   4      918.56      800.67     18.14 o 
   9   1   4      320.70      318.85     12.76 o 
  11   1   4       61.79       74.67     13.69 o 
  13   1   4       29.92       18.19      8.46 o 
  15   1   4       42.71        0.00     14.20 o 
  17   1   4       21.07       14.48     15.99 o 
 -20   2   4        0.01        2.27      4.41 o 
 -18   2   4      228.07      276.58     20.52 o 
 -16   2   4       64.38       63.81      8.82 o 
 -14   2   4        0.19        0.00      3.40 o 
 -12   2   4        6.12        4.51      3.22 o 
 -10   2   4      198.71      208.84     10.33 o 
  -8   2   4      554.76      551.06     12.96 o 
  -6   2   4        5.47        4.33      2.40 o 
  -4   2   4        6.92        9.42      3.52 o 
  -2   2   4      735.07      664.34     12.98 o 
   0   2   4      688.04      800.16     14.23 o 
   2   2   4        4.04        1.15      2.02 o 
   4   2   4       33.22       25.18      4.39 o 
   6   2   4      511.88      446.94     12.29 o 
   8   2   4     1959.77     1747.64     28.16 o 
  10   2   4       20.91       18.08      8.43 o 
  12   2   4       78.06       76.15     11.20 o 
  14   2   4       91.14       54.84     10.89 o 
  16   2   4        2.68        0.00     13.38 o 
  18   2   4        4.91        0.00     20.42 o 
 -19   3   4       70.30       87.08     11.56 o 
 -17   3   4        1.36        0.00      3.92 o 
 -15   3   4       98.38      108.23     12.18 o 
 -13   3   4       47.59       57.99     15.62 o 
 -11   3   4      103.66      115.40      8.07 o 
  -9   3   4        4.13        4.65      3.39 o 
  -7   3   4      196.23      193.20      8.73 o 
  -5   3   4      470.71      472.22     11.67 o 
  -3   3   4      614.84      594.95     13.46 o 
  -1   3   4       17.44       12.89      3.13 o 
   1   3   4     1041.28     1097.89     17.17 o 
   3   3   4      848.91      850.89     16.88 o 
   5   3   4      455.10      462.31     13.08 o 
   7   3   4       29.81       31.51      5.56 o 
   9   3   4     1309.10     1212.63     27.07 o 
  11   3   4      198.19      193.44     15.43 o 
  13   3   4       63.29       52.23     10.99 o 
  15   3   4       33.97       55.06     11.53 o 
  17   3   4       57.96       53.65     20.40 o 
 -18   4   4       11.61        7.97      4.81 o 
 -16   4   4       12.95        6.36      5.40 o 
 -14   4   4       81.03       82.99     10.66 o 
 -12   4   4       28.73       26.08      6.04 o 
 -10   4   4       96.12      104.27      8.66 o 
  -8   4   4       87.52       82.26      7.65 o 
  -6   4   4      111.32      115.65      6.64 o 
  -4   4   4      177.59      189.02      9.86 o 
  -2   4   4       47.21       60.77      6.32 o 
   0   4   4       51.92       38.58      5.90 o 
   2   4   4      153.58      150.91      9.32 o 
   4   4   4       98.66      102.41      7.88 o 
   6   4   4        0.47        3.65      4.60 o 
   8   4   4      132.42      126.14     12.53 o 
  10   4   4      106.94       78.44      9.67 o 
  12   4   4      337.06      323.11     18.12 o 
  14   4   4       28.17       23.09     10.07 o 
  16   4   4       14.56       34.04     11.02 o 
 -19   5   4      138.03      150.88     29.94 o 
 -17   5   4        7.35        3.23      6.86 o 
 -15   5   4        0.04        0.00      3.99 o 
 -13   5   4        7.10        0.57      3.84 o 
 -11   5   4       44.45       60.54      9.11 o 
  -9   5   4        1.36        0.00      3.25 o 
  -7   5   4       14.20       13.05      4.19 o 
  -5   5   4        4.66        5.00      3.15 o 
  -3   5   4       84.48       78.66      7.11 o 
  -1   5   4        3.75        0.10      2.59 o 
   1   5   4      224.44      251.63      9.12 o 
   3   5   4       34.29       32.75      5.47 o 
   5   5   4        0.00        0.00      4.61 o 
   7   5   4       67.89       66.63      9.72 o 
   9   5   4      615.14      635.16     20.89 o 
  11   5   4        2.24        0.00      5.03 o 
  13   5   4        9.08        7.09      9.28 o 
  15   5   4        1.27        0.00     10.77 o 
 -18   6   4        5.14        0.00     12.66 o 
 -16   6   4        6.78        2.38      6.65 o 
 -14   6   4        0.03        1.22      4.40 o 
 -12   6   4       11.15        0.00      3.87 o 
 -10   6   4        6.72        0.00      3.76 o 
  -8   6   4        0.36        0.00      3.55 o 
  -6   6   4        4.11        3.70      3.99 o 
  -4   6   4      147.33      112.93      9.79 o 
  -2   6   4      229.53      236.35     20.23 o 
   0   6   4        5.12        0.00      3.27 o 
   2   6   4        9.00        0.94      4.14 o 
   4   6   4      108.38      107.69      9.38 o 
   6   6   4       14.80       20.24      6.91 o 
   8   6   4      107.95      151.70     13.03 o 
  10   6   4      261.08      292.03     21.73 o 
  12   6   4      165.97      208.38     15.81 o 
  14   6   4        1.51        0.00      8.59 o 
 -15   7   4       11.34        0.00      7.65 o 
 -13   7   4      156.76      152.66     21.85 o 
 -11   7   4        5.70        0.00      4.49 o 
  -9   7   4       51.91       54.98      9.29 o 
  -7   7   4        1.52        0.00      4.03 o 
  -5   7   4     3022.96     3020.25     46.54 o 
  -3   7   4       29.00        8.77      4.23 o 
  -1   7   4       60.77       63.77      9.49 o 
   1   7   4       40.65       33.50      8.24 o 
   3   7   4      331.43      364.89     18.26 o 
   5   7   4        2.61        0.00      6.14 o 
   7   7   4       51.27       69.15     11.40 o 
   9   7   4      118.69      161.51     19.76 o 
  11   7   4      170.40      203.95     16.89 o 
  13   7   4        5.77        0.00     12.42 o 
 -14   8   4        0.00        0.00     12.90 o 
 -12   8   4       11.33        5.42      5.20 o 
 -10   8   4       19.00       13.76      7.62 o 
  -8   8   4       15.24        3.31      4.47 o 
  -6   8   4       67.34       86.37     10.66 o 
  -4   8   4      229.78      282.02     14.98 o 
  -2   8   4       65.50       58.21      7.31 o 
   0   8   4       53.24       49.91     11.52 o 
   2   8   4       55.68       61.39     13.02 o 
   4   8   4       27.95       28.08      8.89 o 
   6   8   4        0.04        3.51      6.68 o 
   8   8   4      209.86      291.94     23.12 o 
  10   8   4       86.66      118.00     19.39 o 
  12   8   4       42.60       67.22     17.27 o 
 -13   9   4        1.37        0.00     13.86 o 
 -11   9   4        0.56        0.00      7.54 o 
  -9   9   4        4.05        4.39      4.88 o 
  -7   9   4        4.44        0.00      5.77 o 
  -5   9   4       15.00        6.89      4.94 o 
  -3   9   4        0.70        4.28      4.26 o 
  -1   9   4       32.07       26.49      8.39 o 
   1   9   4        0.16        0.00      9.61 o 
   3   9   4        8.94       12.22      8.29 o 
   5   9   4        0.91        2.26      8.06 o 
   7   9   4        2.68       11.83      9.31 o 
   9   9   4        4.48       11.40     17.83 o 
 -10  10   4        0.66        0.00     12.94 o 
  -8  10   4        0.00        0.00      9.12 o 
  -6  10   4       27.18       10.76      6.30 o 
  -4  10   4       30.80       12.42      9.47 o 
  -2  10   4        8.85        0.00      9.22 o 
   0  10   4        0.17        0.74      7.66 o 
   2  10   4        0.02        0.00      7.15 o 
   4  10   4       12.42        6.80      9.01 o 
   6  10   4        0.96        0.00      8.12 o 
   8  10   4        0.03        6.27     11.72 o 
  -5  11   4       30.05        9.76      8.05 o 
  -3  11   4        8.43        0.00     11.93 o 
  -1  11   4        7.14        0.00     19.02 o 
   1  11   4       20.05        6.45     16.88 o 
   3  11   4       13.36       18.79     15.25 o 
 -19   1   5       34.98       15.59      6.20 o 
 -17   1   5       60.78       73.40      9.53 o 
 -15   1   5       38.51       46.54      7.27 o 
 -13   1   5        1.11        0.00      3.56 o 
 -11   1   5      164.77      172.50     10.54 o 
  -9   1   5      115.81      120.36      8.02 o 
  -7   1   5       72.10       64.90      7.06 o 
  -5   1   5        3.49        4.21      2.52 o 
  -3   1   5        8.07       18.61      3.75 o 
  -1   1   5     1551.31     1531.66     25.64 o 
   1   1   5       37.30       28.11      5.39 o 
   3   1   5       56.84       66.54      7.80 o 
   5   1   5        3.62        0.03      4.14 o 
   7   1   5     1503.87     1381.83     30.12 o 
   9   1   5        5.84        0.00      5.09 o 
  11   1   5      287.54      245.34     15.91 o 
  13   1   5       51.93       62.81     15.46 o 
  15   1   5        4.14        0.00     13.23 o 
 -18   2   5       26.71       10.42      4.88 o 
 -16   2   5        1.20        0.67      5.67 o 
 -14   2   5       17.88        8.32      3.54 o 
 -12   2   5        1.26        1.82      3.61 o 
 -10   2   5       83.42       91.66      7.68 o 
  -8   2   5       82.77       86.62      7.07 o 
  -6   2   5       64.09       59.58      6.05 o 
  -4   2   5        4.54        2.20      2.47 o 
  -2   2   5      780.69      780.90     17.09 o 
   0   2   5       34.33       46.63      5.94 o 
   2   2   5       28.56       23.44      5.40 o 
   4   2   5       14.20        3.78      4.40 o 
   6   2   5      641.73      565.17     15.77 o 
   8   2   5      241.80      242.61     12.39 o 
  10   2   5       21.62       23.45      8.16 o 
  12   2   5      115.85      103.66     12.58 o 
  14   2   5        0.27        3.91      7.90 o 
  16   2   5       39.67       51.19     18.91 o 
 -19   3   5        2.03        2.27      7.14 o 
 -17   3   5        0.01        0.80      6.10 o 
 -15   3   5       21.51        9.96      4.72 o 
 -13   3   5        5.29        3.23      3.73 o 
 -11   3   5       24.18       23.71      6.66 o 
  -9   3   5        5.13        1.54      2.81 o 
  -7   3   5       10.18        2.47      2.83 o 
  -5   3   5       52.29       52.72      6.16 o 
  -3   3   5        0.12        1.28      2.44 o 
  -1   3   5      489.84      574.25     13.54 o 
   1   3   5        0.13        0.00      2.39 o 
   3   3   5        2.04        0.00      4.13 o 
   5   3   5      179.42      184.82     10.37 o 
   7   3   5     1272.74     1241.73     23.71 o 
   9   3   5      207.10      224.28     15.62 o 
  11   3   5      160.76      166.89     15.45 o 
  13   3   5        4.36        1.31      8.60 o 
  15   3   5       10.25       16.43      9.51 o 
 -18   4   5       63.41       62.47     11.79 o 
 -16   4   5       35.02       18.55      7.75 o 
 -14   4   5       10.91        0.00      4.30 o 
 -12   4   5       40.58       55.15      9.72 o 
 -10   4   5      143.31      146.64     11.66 o 
  -8   4   5      239.04      246.62     13.58 o 
  -6   4   5      314.59      312.88     15.31 o 
  -4   4   5        1.43        0.00      2.78 o 
  -2   4   5      168.52      177.12      8.92 o 
   0   4   5       10.58        9.88      3.22 o 
   2   4   5       18.33        4.32      4.71 o 
   4   4   5       18.25        6.44      4.76 o 
   6   4   5       47.16       58.33      8.53 o 
   8   4   5      522.84      433.32     17.77 o 
  10   4   5        8.01       10.23     10.22 o 
  12   4   5       35.47       24.22      9.56 o 
  14   4   5       19.61       16.78     10.61 o 
 -17   5   5        3.70        0.00      8.65 o 
 -15   5   5      102.26       96.10     12.13 o 
 -13   5   5        0.01        0.00      3.95 o 
 -11   5   5       67.58       66.52     12.95 o 
  -9   5   5      176.70      197.49     11.34 o 
  -7   5   5      687.35      689.90     19.34 o 
  -5   5   5      869.15      820.00     19.67 o 
  -3   5   5       44.93       41.42      6.45 o 
  -1   5   5       10.62        4.36      3.33 o 
   1   5   5        1.52        0.71      4.46 o 
   3   5   5      443.67      424.53     15.03 o 
   5   5   5        4.53        2.16      5.65 o 
   7   5   5      130.11      142.92     12.70 o 
   9   5   5       96.68      108.33     12.28 o 
  11   5   5       11.14        4.74      9.23 o 
  13   5   5       55.04       71.67     31.12 o 
 -16   6   5        0.95        0.00      3.98 o 
 -14   6   5        7.26        0.00      4.68 o 
 -12   6   5        0.26        0.39      3.91 o 
 -10   6   5       19.14        7.79      5.82 o 
  -8   6   5       32.40       30.45      8.31 o 
  -6   6   5        2.52        2.75      4.52 o 
  -4   6   5      240.32      219.94     11.59 o 
  -2   6   5      116.79      123.39     10.67 o 
   0   6   5       16.23       12.92      6.35 o 
   2   6   5      118.63      146.58     13.64 o 
   4   6   5       20.62       18.07      7.16 o 
   6   6   5       24.10       20.17      7.57 o 
   8   6   5      139.09      159.02     13.82 o 
  10   6   5        3.02        0.65      6.58 o 
  12   6   5       77.25      110.57     18.88 o 
 -15   7   5        4.39        0.34     12.82 o 
 -13   7   5        0.31        0.00      4.96 o 
 -11   7   5        2.24        0.00      4.65 o 
  -9   7   5       19.64        3.09      5.74 o 
  -7   7   5        9.88        9.84      5.34 o 
  -5   7   5        0.06        8.67      4.62 o 
  -3   7   5       46.37       53.20      7.28 o 
  -1   7   5        4.15        2.58      5.78 o 
   1   7   5        1.69        2.08      5.71 o 
   3   7   5        0.84        0.00      6.51 o 
   5   7   5        0.66        0.00      6.55 o 
   7   7   5        0.36        0.00      6.72 o 
   9   7   5       18.30       12.70      9.44 o 
  11   7   5       33.68       43.44     15.46 o 
 -14   8   5        0.12        0.00     13.22 o 
 -12   8   5        6.53        3.71      5.20 o 
 -10   8   5        1.63        0.72      5.61 o 
  -8   8   5        6.23        5.52      4.88 o 
  -6   8   5       62.87       83.14     14.14 o 
  -4   8   5       22.06       21.28      7.59 o 
  -2   8   5        1.64        0.00      5.23 o 
   0   8   5        0.20        0.00      5.57 o 
   2   8   5       18.16       20.78      7.77 o 
   4   8   5        8.56       11.53      7.20 o 
   6   8   5        3.46        0.00      7.17 o 
   8   8   5        0.59        0.97      7.72 o 
  10   8   5       19.21       24.03     22.30 o 
 -11   9   5        3.34        0.40     10.16 o 
  -9   9   5        2.03        0.00     11.35 o 
  -7   9   5       73.16       61.32     13.63 o 
  -5   9   5      242.25      237.71     24.22 o 
  -3   9   5       25.82       19.56      8.53 o 
  -1   9   5       19.19       16.58      8.79 o 
   1   9   5        0.25        0.00      7.56 o 
   3   9   5      132.75      172.34     59.37 o 
   5   9   5       18.32       33.56     18.15 o 
   7   9   5        1.74        0.00      9.17 o 
  -8  10   5       56.64       76.62     14.41 o 
  -6  10   5       84.67      105.02     15.07 o 
  -4  10   5       34.15       24.18      9.49 o 
  -2  10   5        9.93        8.46     12.19 o 
   0  10   5        1.55        2.41     13.42 o 
   2  10   5       21.25       13.35     21.76 o 
   4  10   5       30.68       22.13     31.00 o 
 -18   0   6       62.70       38.80     29.02 o 
 -16   0   6        0.27        1.35      8.90 o 
 -14   0   6        0.00        0.00      4.72 o 
 -12   0   6        0.10        0.00      4.29 o 
 -10   0   6      466.67      494.82     25.79 o 
  -8   0   6        0.35        0.00      4.76 o 
  -6   0   6        1.15        0.92      4.53 o 
  -4   0   6       54.22       68.14     10.04 o 
  -2   0   6      979.33     1021.23     30.87 o 
   0   0   6       53.94       60.82     12.17 o 
   2   0   6       59.09       73.14     10.43 o 
   4   0   6        0.06        0.00      9.91 o 
   6   0   6     4241.74     4079.74     92.40 o 
   8   0   6        4.80       20.30     10.41 o 
  10   0   6        1.71       16.05     18.02 o 
  12   0   6        3.42        1.84     18.22 o 
  14   0   6      131.14      161.03     35.39 o 
 -19   1   6        9.40        0.00      5.41 o 
 -17   1   6       55.34       65.84     10.50 o 
 -15   1   6       12.85        5.74      4.39 o 
 -13   1   6        1.87        3.29      3.58 o 
 -11   1   6       50.60       56.75      6.96 o 
  -9   1   6      281.88      286.17     13.68 o 
  -7   1   6       77.95       85.05      7.69 o 
  -5   1   6        0.45        0.00      3.14 o 
  -3   1   6        0.65        0.00      3.14 o 
  -1   1   6      101.40      129.34      9.66 o 
   1   1   6      144.95      159.50     10.23 o 
   3   1   6       39.87       40.68      7.57 o 
   5   1   6       28.79       21.84      8.52 o 
   7   1   6     1092.26      953.53     28.74 o 
   9   1   6      465.38      415.11     19.92 o 
  11   1   6        4.96       14.86     10.81 o 
  13   1   6       14.98        2.03     14.06 o 
 -18   2   6        7.06        2.66      9.17 o 
 -16   2   6       32.95       24.64      8.22 o 
 -14   2   6        0.00        0.00      3.59 o 
 -12   2   6       10.10        2.89      3.34 o 
 -10   2   6       71.23       68.39      7.31 o 
  -8   2   6      550.48      571.86     15.50 o 
  -6   2   6        5.04        1.41      3.38 o 
  -4   2   6       42.32       56.00      6.73 o 
  -2   2   6       52.01       42.09      7.46 o 
   0   2   6        3.00        1.52      3.10 o 
   2   2   6       13.80       12.51      6.67 o 
   4   2   6        3.33        2.79      5.12 o 
   6   2   6      208.88      181.34     14.05 o 
   8   2   6      293.46      267.97     18.10 o 
  10   2   6       31.47       37.84     10.13 o 
  12   2   6       22.77       32.97     13.79 o 
  14   2   6        1.63        0.00     12.60 o 
 -17   3   6        8.22        4.85      8.51 o 
 -15   3   6       24.96        6.24      5.91 o 
 -13   3   6       38.65       22.23      8.21 o 
 -11   3   6       47.29       50.79      7.85 o 
  -9   3   6        0.92        1.45      3.85 o 
  -7   3   6      357.97      341.15     14.28 o 
  -5   3   6      175.14      177.17      9.59 o 
  -3   3   6      120.41      138.90      9.08 o 
  -1   3   6       74.09       67.65      7.23 o 
   1   3   6      108.72      101.78      9.83 o 
   3   3   6       16.52       15.01      5.64 o 
   5   3   6       88.20       88.25      9.57 o 
   7   3   6       10.82       30.06      9.00 o 
   9   3   6        0.01        2.43      7.52 o 
  11   3   6       11.44       16.63     11.22 o 
  13   3   6       24.54       33.68     15.77 o 
 -16   4   6        2.65        0.06      6.30 o 
 -14   4   6        0.12        0.00      4.78 o 
 -12   4   6       13.51        9.62      4.06 o 
 -10   4   6        2.15        2.30      3.72 o 
  -8   4   6       61.73       64.29      8.49 o 
  -6   4   6        0.03        0.00      3.47 o 
  -4   4   6      642.15      598.02     17.75 o 
  -2   4   6       48.39       54.44      8.39 o 
   0   4   6      102.65       88.83     11.19 o 
   2   4   6        4.69        3.80      5.05 o 
   4   4   6      246.51      229.76     12.22 o 
   6   4   6      255.75      267.73     15.13 o 
   8   4   6       49.28       52.33     10.82 o 
  10   4   6        8.82        4.02      8.02 o 
  12   4   6      154.91      195.39     26.28 o 
 -15   5   6       17.14        1.72      5.72 o 
 -13   5   6        1.82        0.00      4.52 o 
 -11   5   6        8.38        0.21      4.20 o 
  -9   5   6        0.81        3.46      3.92 o 
  -7   5   6      367.66      375.02     16.18 o 
  -5   5   6       20.77       17.91      6.27 o 
  -3   5   6        1.76        3.24      3.64 o 
  -1   5   6        0.36        0.40      5.58 o 
   1   5   6       53.89       34.39      6.83 o 
   3   5   6      114.98      112.24     13.52 o 
   5   5   6        0.03        0.00      5.71 o 
   7   5   6       19.71       11.74      6.94 o 
   9   5   6        9.08        3.66      8.24 o 
  11   5   6       42.69       39.49     18.21 o 
 -14   6   6        0.69        0.00      8.02 o 
 -12   6   6        6.70        0.00      6.16 o 
 -10   6   6        1.32        0.00      4.02 o 
  -8   6   6       51.42       58.66      9.05 o 
  -6   6   6      316.52      331.32     24.46 o 
  -4   6   6       76.29       71.21     11.05 o 
  -2   6   6        0.76        0.00      5.29 o 
   0   6   6        5.91        5.38      5.63 o 
   2   6   6      197.67      214.96     13.75 o 
   4   6   6       47.74       59.41     11.31 o 
   6   6   6       14.30       23.29      8.22 o 
   8   6   6        0.47       10.12      8.27 o 
  10   6   6       73.90      122.71     34.26 o 
 -13   7   6       40.56       41.25     14.03 o 
 -11   7   6        0.02        0.48      7.98 o 
  -9   7   6       10.03        8.58      6.38 o 
  -7   7   6       70.16       68.92      8.78 o 
  -5   7   6       61.97       51.23     11.62 o 
  -3   7   6       16.93        8.55      6.86 o 
  -1   7   6       45.46       44.06      9.79 o 
   1   7   6       34.63       23.72      7.75 o 
   3   7   6       68.24       72.22     12.16 o 
   5   7   6      104.75      108.13     28.32 o 
   7   7   6        0.43        0.00      6.98 o 
   9   7   6        2.58        1.29      8.95 o 
 -12   8   6        5.85        3.72     11.35 o 
 -10   8   6        0.00        0.00     13.43 o 
  -8   8   6       84.90      100.30     14.61 o 
  -6   8   6      108.94       96.49     15.02 o 
  -4   8   6        0.01        0.00      8.31 o 
  -2   8   6       14.09        9.55      9.12 o 
   0   8   6       38.32       32.37      9.58 o 
   2   8   6       58.97       67.77     22.57 o 
   4   8   6        1.66       15.21     15.12 o 
   6   8   6       15.43       11.24     12.45 o 
  -9   9   6        0.03        8.20      6.37 o 
  -7   9   6       16.98        0.00      8.45 o 
  -5   9   6        0.32        0.00     13.91 o 
  -3   9   6        0.00        0.00     10.11 o 
  -1   9   6       18.20       23.50     26.59 o 
   1   9   6        1.00       16.71     11.02 o 
   3   9   6       12.99       25.38     15.82 o 
 -17   1   7       15.84        0.00      6.54 o 
 -15   1   7        2.19        0.00      3.81 o 
 -13   1   7        0.03        2.46      3.65 o 
 -11   1   7        0.09        0.00      4.14 o 
  -9   1   7      164.29      187.99     10.72 o 
  -7   1   7       11.95        8.00      3.96 o 
  -5   1   7       98.31       86.35      8.53 o 
  -3   1   7       87.53       96.68      8.93 o 
  -1   1   7       11.85        3.07      3.82 o 
   1   1   7       18.71        0.00      4.80 o 
   3   1   7      109.46      104.92     14.99 o 
   5   1   7        1.43        6.29      6.88 o 
   7   1   7        0.23       19.96      7.81 o 
   9   1   7       85.40      138.81     18.77 o 
  11   1   7       11.66        3.46     13.72 o 
 -16   2   7        3.28        0.00      4.78 o 
 -14   2   7        3.13        0.00      4.42 o 
 -12   2   7        2.63        0.00      4.57 o 
 -10   2   7      296.13      329.02     20.54 o 
  -8   2   7       69.19       86.46      8.32 o 
  -6   2   7        5.29        0.00      3.62 o 
  -4   2   7      245.68      253.16     11.84 o 
  -2   2   7        5.15        0.00      3.59 o 
   0   2   7       44.27       42.44      8.41 o 
   2   2   7      102.66      114.23     11.10 o 
   4   2   7      574.70      590.72     25.49 o 
   6   2   7      742.30      720.93     30.55 o 
   8   2   7      114.41      132.95     25.48 o 
  10   2   7       31.68       38.77     15.20 o 
  12   2   7        0.08       64.66     34.84 o 
 -15   3   7        0.02        0.00      6.68 o 
 -13   3   7       14.22       11.51      5.71 o 
 -11   3   7       74.93       77.70      9.47 o 
  -9   3   7      329.91      363.17     17.46 o 
  -7   3   7       91.76      122.65     10.75 o 
  -5   3   7      125.41      127.94     10.64 o 
  -3   3   7        1.38        0.00      2.95 o 
  -1   3   7       47.77       41.20      7.87 o 
   1   3   7       62.35       75.39      9.19 o 
   3   3   7      298.21      304.20     17.17 o 
   5   3   7      156.16      187.98     12.80 o 
   7   3   7       63.18       70.81     11.31 o 
   9   3   7        6.55       20.16     19.66 o 
  11   3   7       23.03       29.50     22.48 o 
 -14   4   7        7.54        3.28      7.53 o 
 -12   4   7        0.31        1.54      4.10 o 
 -10   4   7        8.17        8.43      4.24 o 
  -8   4   7      173.59      170.40     12.24 o 
  -6   4   7        0.25        0.00      3.69 o 
  -4   4   7       20.61       10.96      5.57 o 
  -2   4   7       23.74       18.95      6.29 o 
   0   4   7       42.35       36.37      9.12 o 
   2   4   7       26.77       28.18      7.12 o 
   4   4   7       49.67       31.64      7.29 o 
   6   4   7       24.70       17.09      8.41 o 
   8   4   7      116.48      108.60     31.86 o 
  10   4   7        6.93        0.78     21.56 o 
 -13   5   7       28.35       15.93      7.04 o 
 -11   5   7        0.33        0.00      8.28 o 
  -9   5   7       14.83       14.42      8.10 o 
  -7   5   7        0.90        0.45      3.91 o 
  -5   5   7        6.23        5.00      4.22 o 
  -3   5   7       32.32       29.56      8.08 o 
  -1   5   7        7.47        7.21      6.68 o 
   1   5   7        2.05        9.27      8.09 o 
   3   5   7        9.15       14.18      7.34 o 
   5   5   7       15.55       24.30      9.27 o 
   7   5   7       21.28       28.23     11.50 o 
   9   5   7        0.55        1.54     13.46 o 
 -12   6   7        8.35        3.41      7.73 o 
 -10   6   7        2.53        0.00     10.06 o 
  -8   6   7       55.81       64.79      8.65 o 
  -6   6   7       30.54        8.01      7.08 o 
  -4   6   7       95.99      119.67     18.04 o 
  -2   6   7        0.22        1.31      7.25 o 
   0   6   7       62.51       81.52     15.11 o 
   2   6   7       15.14       10.14      6.62 o 
   4   6   7      104.32       95.10     23.02 o 
   6   6   7        6.22        8.05     15.85 o 
   8   6   7        1.46        5.84     15.23 o 
 -11   7   7        2.13        0.00     22.83 o 
  -9   7   7        0.01        0.00      7.44 o 
  -7   7   7        0.03        6.43      9.44 o 
  -5   7   7       22.58       15.92     14.36 o 
  -3   7   7       18.12       16.92     15.79 o 
  -1   7   7        1.19        0.00      9.18 o 
   1   7   7       12.69        0.77     10.43 o 
   3   7   7       47.70       73.47     32.05 o 
   5   7   7        2.05        0.00     18.61 o 
  -8   8   7        1.20        0.75     10.34 o 
  -6   8   7       23.33       20.34     19.42 o 
  -4   8   7        1.68        0.00     19.34 o 
  -2   8   7       10.47       12.27     19.60 o 
   0   8   7       13.77       20.81     23.40 o 
   2   8   7       54.36       73.18     25.45 o 
 -14   0   8       17.52       15.63      7.22 o 
 -12   0   8       10.96        9.44      6.14 o 
 -10   0   8      721.18      807.96     85.37 o 
  -8   0   8        0.04        0.09      5.58 o 
  -6   0   8        7.80        5.85      6.84 o 
  -4   0   8       12.69       11.17      6.72 o 
  -2   0   8      193.49      228.24     20.50 o 
   0   0   8       25.71       23.22     11.71 o 
   2   0   8       24.70       44.28     16.60 o 
   4   0   8      181.67      238.25     40.73 o 
   6   0   8      157.36      187.43     37.20 o 
   8   0   8       41.20       86.94     23.89 o 
 -13   1   8       14.39        7.24      6.55 o 
 -11   1   8       21.36       17.78      6.09 o 
  -9   1   8      153.71      162.54     14.92 o 
  -7   1   8      104.18      121.71     10.08 o 
  -5   1   8        3.60        0.00      3.91 o 
  -3   1   8       12.92        7.17      5.73 o 
  -1   1   8      100.04      125.00     12.07 o 
   1   1   8       17.91       31.05      8.47 o 
   3   1   8      189.00      224.47     26.47 o 
   5   1   8      133.23      175.55     25.72 o 
   7   1   8       65.26       97.84     16.44 o 
   9   1   8       19.35       44.49     37.30 o 
 -14   2   8        2.87        0.00      4.70 o 
 -12   2   8        2.43        1.05      4.96 o 
 -10   2   8       13.36       10.96      6.89 o 
  -8   2   8       28.67       18.82      5.47 o 
  -6   2   8       23.91       12.00      5.34 o 
  -4   2   8       12.00        7.85      4.32 o 
  -2   2   8       10.66        6.92      5.70 o 
   0   2   8       12.70       12.38      7.25 o 
   2   2   8        4.24        4.06      7.57 o 
   4   2   8       41.14       86.37     15.40 o 
   6   2   8       10.57       40.32     11.31 o 
   8   2   8       37.96       53.62     38.79 o 
 -13   3   8        2.41        5.16      6.20 o 
 -11   3   8       10.14        7.14      6.55 o 
  -9   3   8       27.13       13.22      6.99 o 
  -7   3   8       20.94       13.58      5.25 o 
  -5   3   8        6.00        0.00      6.34 o 
  -3   3   8       24.94       14.61      7.00 o 
  -1   3   8        0.92        0.00      5.92 o 
   1   3   8        8.63       12.23     10.45 o 
   3   3   8       56.17       77.32     13.48 o 
   5   3   8       51.51       58.36     17.17 o 
   7   3   8      113.31       99.28     19.80 o 
 -12   4   8       42.28       59.89      9.45 o 
 -10   4   8       36.49       52.54      9.55 o 
  -8   4   8       22.51       16.76      8.11 o 
  -6   4   8        7.80        3.95      8.32 o 
  -4   4   8       74.55       58.62     11.65 o 
  -2   4   8       71.66       69.91     12.05 o 
   0   4   8       10.67       14.19     11.37 o 
   2   4   8        4.45       30.75     10.50 o 
   4   4   8      242.03      245.53     54.10 o 
   6   4   8       39.93       56.57     29.98 o 
 -11   5   8        1.59        6.82     19.15 o 
  -9   5   8        9.29       14.37      9.50 o 
  -7   5   8        0.26        5.78      8.33 o 
  -5   5   8       26.54       17.77      9.12 o 
  -3   5   8       20.14       19.41      7.64 o 
  -1   5   8       41.81       47.58     10.96 o 
   1   5   8        3.94        2.13     10.04 o 
   3   5   8      321.06      439.78     48.79 o 
   5   5   8        4.86       62.37     35.38 o 
  -8   6   8        1.76        4.13     14.23 o 
  -6   6   8       34.59       29.56     17.56 o 
  -4   6   8        1.74        0.00      8.92 o 
  -2   6   8        6.30        1.02      8.75 o 
   0   6   8        8.02        7.95     27.49 o 
   2   6   8       73.13       44.69     17.69 o 
  -3   7   8        1.90        2.66     21.11 o 
  -1   7   8        4.91        0.00     16.83 o 
 -11   1   9        4.16        7.96      6.67 o 
  -9   1   9       11.35       17.19      8.44 o 
  -7   1   9       32.04       37.70     10.03 o 
  -5   1   9        7.43        9.84      8.54 o 
  -3   1   9       12.85       11.68      6.40 o 
  -1   1   9        1.63       24.02      9.41 o 
   1   1   9       31.43       90.07     15.84 o 
   3   1   9       21.51       49.96     17.54 o 
 -10   2   9       95.43      114.51     28.43 o 
  -8   2   9        6.02        6.57      6.81 o 
  -6   2   9       19.54       17.41      8.83 o 
  -4   2   9        1.85        6.17      6.61 o 
  -2   2   9      106.66      134.35     27.99 o 
   0   2   9       44.60       83.98     15.02 o 
   2   2   9        5.54       39.07     18.32 o 
   4   2   9       19.91       81.09     34.44 o 
  -9   3   9       10.09       20.96     11.81 o 
  -7   3   9       10.61       22.11     11.88 o 
  -5   3   9        3.89       12.11      9.58 o 
  -3   3   9        9.80       14.92     14.55 o 
  -1   3   9       54.68       63.48     15.93 o 
   1   3   9       22.13       61.32     34.01 o 
   3   3   9       94.69      367.95     73.57 o 
  -6   4   9        0.98       13.34     21.89 o 
  -4   4   9        0.21        9.75      7.66 o 
  -2   4   9       21.10       59.13     13.90 o 
   0   4   9        2.78       82.05     66.50 o 
                                                 
