# Supplementary material for: Exploration and exploitation of homologous series of bis(acrylamido)alkanes containing pyridyl and phenyl groups: β-sheet versus two-dimensional layers in solid-state photochemical [2 + 2] reactions
Source: IUCrJ. 2015 Jul 31;2(Pt 5):523–33. doi: 10.1107/S2052252515009987 (PMC4547820; doi:10.1107/S2052252515009987)
Supplement: Supplementary file 3 [file m-02-00523-1bsup3.hkl]

# 
# h,k,l, Fc-squared, Fo-squared, sigma(Fo-squared) and status flag 
# 
data_kb_mg_2 
_shelx_title ' KB_MG_2 in P2(1)/c' 
_shelx_refln_list_code          4 
_shelx_F_calc_maximum      148.42 
_exptl_crystal_F_000       340.00 
_reflns_d_resolution_high  0.8107 
 
loop_ 
 _symmetry_equiv_pos_as_xyz 
 'x, y, z' 
 '-x, y+1/2, -z+1/2' 
 '-x, -y, -z' 
 'x, -y-1/2, z-1/2' 
 
_cell_length_a    17.8994 
_cell_length_b     4.8544 
_cell_length_c     9.5259 
_cell_angle_alpha  90.000 
_cell_angle_beta  101.847 
_cell_angle_gamma  90.000 
 
_shelx_F_squared_multiplier     1.000 
 
loop_ 
 _refln_index_h 
 _refln_index_k 
 _refln_index_l 
 _refln_F_squared_calc 
 _refln_F_squared_meas 
 _refln_F_squared_sigma 
 _refln_observed_status 
   1   0   0      649.95       -0.18      0.12 o 
   2   0   0      175.65      163.19      2.33 o 
   3   0   0     1155.78     1056.56     16.24 o 
   4   0   0     1498.42     1503.16     23.15 o 
   5   0   0      196.34      209.98      4.30 o 
   6   0   0     1234.96     1194.00     15.95 o 
   7   0   0      352.76      356.09      6.73 o 
   8   0   0       53.79       45.24      3.58 o 
   9   0   0      315.64      281.97      6.50 o 
  10   0   0      353.03      365.49      7.83 o 
  11   0   0      128.12      109.54      4.74 o 
  12   0   0       68.54       75.16      3.65 o 
  13   0   0      188.25      187.92      5.49 o 
  14   0   0       52.41       57.43      3.59 o 
  15   0   0      209.32      203.11      6.23 o 
  16   0   0        5.33        6.58      2.20 o 
  17   0   0      788.26      769.09     13.56 o 
  18   0   0      121.91      133.39      7.62 o 
  19   0   0       13.40        8.87      3.14 o 
  20   0   0      405.50      465.08     24.75 o 
  21   0   0        8.19        3.68      3.66 o 
   1   1   0     1228.05     1167.96     13.19 o 
   2   1   0     1759.51     1657.14     27.36 o 
   3   1   0      264.27      256.72      3.95 o 
   4   1   0       55.30       51.06      1.68 o 
   5   1   0       10.39       12.60      0.79 o 
   6   1   0       52.11       55.95      1.26 o 
   7   1   0      388.24      413.73      3.72 o 
   8   1   0       59.04       55.05      1.44 o 
   9   1   0      277.88      301.71      3.62 o 
  10   1   0       20.42       17.93      1.16 o 
  11   1   0      396.35      390.71      4.90 o 
  12   1   0       31.49       34.89      1.70 o 
  13   1   0       47.63       42.95      2.22 o 
  14   1   0      522.88      528.49      6.89 o 
  15   1   0       99.03       93.50      3.36 o 
  16   1   0      373.67      407.39      7.44 o 
  17   1   0      230.92      226.25      5.40 o 
  18   1   0       30.12       30.82      2.62 o 
  19   1   0       96.37       93.93      5.82 o 
  20   1   0       49.08       53.29      3.38 o 
  21   1   0        1.56        0.71      1.96 o 
   0   2   0        1.83        0.90      1.23 o 
   1   2   0      846.49      896.07     12.40 o 
   2   2   0      396.24      409.31      7.44 o 
   3   2   0      462.93      440.32     11.36 o 
   4   2   0       37.91       37.00      4.91 o 
   5   2   0      411.20      427.80     15.84 o 
   6   2   0      354.29      375.33     15.24 o 
   7   2   0      214.13      223.21     11.82 o 
   8   2   0      580.01      595.36      8.18 o 
   9   2   0      247.78      275.03      5.32 o 
  10   2   0      245.17      251.69      5.31 o 
  11   2   0      157.56      154.65      4.43 o 
  12   2   0       54.29       53.57      3.05 o 
  13   2   0        0.03        0.03      1.78 o 
  14   2   0       17.40       24.28      5.08 o 
  15   2   0        0.00       -0.20      2.15 o 
  16   2   0       12.13        5.24      2.93 o 
  17   2   0        0.31       -0.29      1.25 o 
  18   2   0        0.45       -1.15      1.44 o 
  19   2   0        9.21        6.63      2.08 o 
  20   2   0        1.52       -3.27      2.69 o 
   1   3   0      141.21      161.93      4.75 o 
   2   3   0       47.71       51.14      4.10 o 
   3   3   0      281.52      299.62      6.61 o 
   4   3   0       47.92       49.11      7.01 o 
   5   3   0        8.37        7.64      1.82 o 
   6   3   0       42.91       39.04      5.81 o 
   7   3   0      462.34      472.34     19.65 o 
   8   3   0        2.92        3.20      3.20 o 
   9   3   0      221.82      216.55     13.82 o 
  10   3   0        1.11        7.41      4.00 o 
  11   3   0       27.08       23.23      5.81 o 
  12   3   0      101.96       95.12     10.81 o 
  13   3   0       99.96       89.31     11.01 o 
  14   3   0       25.29       21.42      6.81 o 
  15   3   0       13.65        9.39      4.36 o 
  16   3   0        0.05       -0.89      4.70 o 
  17   3   0       16.31        9.28      2.75 o 
  18   3   0       22.80       20.06      3.42 o 
   0   4   0        5.82       18.80      4.00 o 
   1   4   0      116.53      108.15      4.51 o 
   2   4   0        0.36       -1.71      1.38 o 
   3   4   0       58.12       58.22      4.11 o 
   4   4   0      276.70      276.57      7.90 o 
   5   4   0      194.62      200.43      6.79 o 
   6   4   0       23.02       17.42      4.81 o 
   7   4   0      798.80      796.39     28.69 o 
   8   4   0       40.59       32.24      6.61 o 
   9   4   0      293.52      301.92     17.83 o 
  10   4   0      162.55      172.64     15.02 o 
  11   4   0       30.90       45.05      8.61 o 
  12   4   0        0.76        1.80      3.80 o 
  13   4   0        3.19        1.81      3.63 o 
  14   4   0       53.38       74.47     13.31 o 
  15   4   0        2.57       -3.68      6.81 o 
  16   4   0       52.72       61.46      8.94 o 
   1   5   0      222.52      225.24     12.81 o 
   2   5   0      156.17      136.38      6.04 o 
   3   5   0      124.70      121.01      9.65 o 
   4   5   0        9.88       12.20      3.34 o 
   5   5   0       53.35       50.90      5.16 o 
   6   5   0       44.69       42.57      5.48 o 
   7   5   0      177.66      184.91     10.14 o 
   8   5   0        0.62       -3.56      3.17 o 
   9   5   0      116.92       95.32     10.29 o 
  10   5   0        6.74        5.33      4.51 o 
  11   5   0        3.41        6.68      7.41 o 
 -21   1   1        0.06       -2.22      2.66 o 
 -20   1   1        0.40        1.43      2.50 o 
 -19   1   1      173.31      191.86      6.19 o 
 -18   1   1      157.55      155.34      5.52 o 
 -17   1   1      244.57      249.15      7.22 o 
 -16   1   1      173.18      170.77      6.34 o 
 -15   1   1       14.05       12.42      1.47 o 
 -14   1   1       17.45       16.44      1.50 o 
 -13   1   1      635.61      641.58      6.80 o 
 -12   1   1      158.78      173.18      3.45 o 
 -11   1   1      454.37      452.61      5.43 o 
 -10   1   1       87.55       76.25      1.97 o 
  -9   1   1      311.44      369.39      4.22 o 
  -8   1   1      885.95      943.59      7.85 o 
  -7   1   1     2705.82     2796.63     20.81 o 
  -6   1   1      201.51      223.76      2.55 o 
  -5   1   1       56.74       52.28      1.33 o 
  -4   1   1      486.77      492.51      5.15 o 
  -3   1   1       57.06       62.45      1.32 o 
  -2   1   1     2100.68     2111.79     23.48 o 
  -1   1   1        0.04       -0.71      1.21 o 
   0   1   1      589.86      633.76      9.68 o 
   1   1   1     8193.56     8049.24     96.28 o 
   2   1   1      131.18      105.93      1.60 o 
   3   1   1      162.38      137.43      2.03 o 
   4   1   1       26.12       26.94      0.92 o 
   5   1   1      568.71      559.32      5.01 o 
   6   1   1      620.68      649.73      5.90 o 
   7   1   1       15.79       18.97      1.01 o 
   8   1   1      371.27      419.31      4.69 o 
   9   1   1      336.87      326.70      4.22 o 
  10   1   1      714.31      746.48      8.30 o 
  11   1   1      130.29      125.92      2.83 o 
  12   1   1       31.68       29.31      1.78 o 
  13   1   1      170.42      181.22      3.99 o 
  14   1   1       49.27       42.49      2.54 o 
  15   1   1      368.89      393.73      6.37 o 
  16   1   1       13.53       13.56      1.97 o 
  17   1   1        7.62        5.51      1.92 o 
  18   1   1       17.54       17.53      2.30 o 
  19   1   1        0.72       -1.64      1.97 o 
  20   1   1       18.35       16.93      2.86 o 
 -20   2   1        1.03        0.45      1.97 o 
 -19   2   1        7.01        6.27      1.98 o 
 -18   2   1       53.38       58.20      3.63 o 
 -17   2   1       54.77       63.48      2.73 o 
 -16   2   1      328.28      305.51      5.54 o 
 -15   2   1        0.73        0.29      1.45 o 
 -14   2   1        1.06        2.73      1.91 o 
 -13   2   1      182.43      176.28      7.67 o 
 -12   2   1       15.67       12.88      1.88 o 
 -11   2   1       41.63       46.74      2.56 o 
 -10   2   1        0.84        1.92      1.16 o 
  -9   2   1        3.50        4.14      1.75 o 
  -8   2   1       37.79       39.13      2.01 o 
  -7   2   1        5.09        3.40      2.60 o 
  -6   2   1      246.67      270.34      6.70 o 
  -5   2   1      422.39      434.46      8.04 o 
  -4   2   1       18.52       18.01      1.60 o 
  -3   2   1        6.50        5.83      2.22 o 
  -2   2   1       25.02       31.06      1.82 o 
  -1   2   1       65.50       70.91      2.53 o 
   0   2   1      965.58     1081.92     16.82 o 
   1   2   1      166.57      160.68      4.90 o 
   2   2   1        2.61        3.87      1.29 o 
   3   2   1        5.47        8.51      1.45 o 
   4   2   1        2.40        3.01      2.50 o 
   5   2   1       12.02        9.81      3.20 o 
   6   2   1        3.48        0.80      2.40 o 
   7   2   1       12.46       10.94      1.44 o 
   8   2   1      526.90      529.43      7.81 o 
   9   2   1       38.37       35.57      2.22 o 
  10   2   1        2.29        3.66      1.43 o 
  11   2   1        4.31        2.21      1.45 o 
  12   2   1       19.01       18.65      2.28 o 
  13   2   1       10.32        8.60      5.38 o 
  14   2   1      100.10       98.03      6.11 o 
  15   2   1      514.76      505.99      7.82 o 
  16   2   1        6.39        5.12      1.44 o 
  17   2   1       78.42       62.04      2.98 o 
  18   2   1      125.98      108.33      3.65 o 
  19   2   1       66.46       71.14      4.68 o 
 -18   3   1        5.06        7.51      3.00 o 
 -17   3   1        5.03        8.04      2.54 o 
 -16   3   1      331.51      318.06     15.32 o 
 -15   3   1        5.79        3.89      4.43 o 
 -14   3   1      109.56      117.18      9.92 o 
 -13   3   1       12.49       10.96      4.04 o 
 -12   3   1      192.47      185.47     10.87 o 
 -11   3   1      185.35      195.88     10.87 o 
 -10   3   1       23.33       20.24      4.26 o 
  -9   3   1       65.76       63.96      6.40 o 
  -8   3   1      315.85      310.19     11.99 o 
  -7   3   1      508.09      519.55     22.46 o 
  -6   3   1      402.13      403.05     10.78 o 
  -5   3   1       37.84       38.60      2.44 o 
  -4   3   1        0.02       -0.58      1.01 o 
  -3   3   1      107.08      125.25      3.96 o 
  -2   3   1       47.82       43.09      2.47 o 
  -1   3   1       30.99       44.73      2.54 o 
   0   3   1       84.04       99.55      4.36 o 
   1   3   1     1358.50     1530.50     21.48 o 
   2   3   1       55.66       64.15      3.97 o 
   3   3   1        3.09        7.90      2.38 o 
   4   3   1        0.03        1.61      1.67 o 
   5   3   1       54.61       61.67      7.21 o 
   6   3   1       10.29       13.61      4.20 o 
   7   3   1       86.97       61.28      7.81 o 
   8   3   1       66.28       50.86      7.61 o 
   9   3   1      536.73      539.94     23.26 o 
  10   3   1      161.65      131.79     12.62 o 
  11   3   1      274.57      302.72     17.83 o 
  12   3   1        6.75        2.00      3.80 o 
  13   3   1       17.83       19.22      6.21 o 
  14   3   1       70.51       55.67      9.41 o 
  15   3   1       87.48       92.51     12.21 o 
  16   3   1       44.78       34.84      8.61 o 
  17   3   1       20.97       20.00      4.70 o 
  18   3   1       22.97       15.25      3.50 o 
 -16   4   1       28.08       32.55      6.87 o 
 -15   4   1       44.67       58.34      8.27 o 
 -14   4   1      147.02      158.96     12.06 o 
 -13   4   1        0.92       -3.44      3.45 o 
 -12   4   1       57.54       53.61      6.93 o 
 -11   4   1       10.30       10.51      4.33 o 
 -10   4   1      168.95      160.17     11.02 o 
  -9   4   1      196.76      183.66     21.23 o 
  -8   4   1      616.94      621.94     41.30 o 
  -7   4   1      191.15      189.77      9.10 o 
  -6   4   1      235.88      233.73     14.21 o 
  -5   4   1      111.15      117.57      6.91 o 
  -4   4   1      119.93      121.56      6.21 o 
  -3   4   1       22.17       17.55      2.16 o 
  -2   4   1       16.73       16.45      2.11 o 
  -1   4   1      113.34      118.92      7.65 o 
   0   4   1       21.41       21.30      3.75 o 
   1   4   1        2.22        1.76      2.09 o 
   2   4   1        0.16        2.36      2.09 o 
   3   4   1       20.30       18.87      4.02 o 
   4   4   1       18.24       20.60      3.11 o 
   5   4   1        4.84        7.01      4.00 o 
   6   4   1       30.47       30.83      6.61 o 
   7   4   1       14.53       11.61      4.40 o 
   8   4   1      632.62      659.47     27.07 o 
   9   4   1      307.16      316.15     18.63 o 
  10   4   1      113.38      117.35     12.62 o 
  11   4   1       54.63       48.86      9.01 o 
  12   4   1      313.21      328.15     20.23 o 
  13   4   1       30.64       26.83      7.81 o 
  14   4   1        2.46       -2.60      4.40 o 
  15   4   1        0.42       -7.51      5.01 o 
 -12   5   1       13.40        7.81      5.10 o 
 -11   5   1        0.00        3.03      4.14 o 
 -10   5   1        0.16       -3.57      3.18 o 
  -9   5   1      369.38      363.23     13.80 o 
  -8   5   1       75.96       63.36      7.29 o 
  -7   5   1      264.34      256.00     11.55 o 
  -6   5   1      464.62      459.76     12.78 o 
  -5   5   1       51.91       45.03      7.88 o 
  -4   5   1       17.84       10.16      4.17 o 
  -3   5   1       41.53       32.37      5.30 o 
  -2   5   1       29.21       31.28      7.02 o 
  -1   5   1        2.40       -0.75      3.77 o 
   0   5   1       22.03       23.40      6.28 o 
   1   5   1       12.00       16.11      3.14 o 
   2   5   1        1.85        5.52      2.79 o 
   3   5   1        0.72        1.80      2.69 o 
   4   5   1        5.38        4.18      3.15 o 
   5   5   1       79.62       71.03     10.51 o 
   6   5   1        3.33        8.71      4.45 o 
   7   5   1       27.88       15.01      5.12 o 
   8   5   1      453.31      436.45     22.64 o 
   9   5   1       11.51        6.81      5.81 o 
  10   5   1       37.10       27.03      8.01 o 
  11   5   1        2.51       -0.80      5.41 o 
 -22   0   2       62.20       56.44      5.14 o 
 -21   0   2      102.45      107.67      9.99 o 
 -20   0   2       60.19       77.09      6.56 o 
 -19   0   2      238.79      241.43      7.24 o 
 -18   0   2      100.60      108.32      8.36 o 
 -17   0   2      256.53      272.83      8.61 o 
 -16   0   2      613.31      603.05     12.81 o 
 -15   0   2     2821.96     2922.84     39.04 o 
 -14   0   2       71.69       65.24      4.22 o 
 -13   0   2      467.82      425.99      9.35 o 
 -12   0   2      195.74      173.92      5.58 o 
 -11   0   2      244.47      224.52      7.25 o 
 -10   0   2        0.21       -0.17      1.16 o 
  -9   0   2        1.23        2.92      1.35 o 
  -8   0   2     1021.51     1040.80     29.46 o 
  -7   0   2     1314.12     1305.36     15.09 o 
  -6   0   2      241.99      235.86      4.43 o 
  -5   0   2      436.85      414.97      8.16 o 
  -4   0   2       85.98       75.73      2.52 o 
  -3   0   2      161.95      139.24      5.41 o 
  -2   0   2     5359.01     5323.68    125.30 o 
  -1   0   2      169.54      140.20      2.93 o 
   0   0   2      598.85      603.53      9.56 o 
   1   0   2      562.91      533.35      8.07 o 
   2   0   2    22028.19    23233.83    225.93 o 
   3   0   2    10937.83    10544.27    153.54 o 
   4   0   2     3242.73     3134.42     37.65 o 
   5   0   2      360.00      348.72      6.61 o 
   6   0   2       45.80       49.76      2.64 o 
   7   0   2       15.39       13.97      1.78 o 
   8   0   2     2499.39     2539.85     37.17 o 
   9   0   2       72.01      108.30      8.91 o 
  10   0   2       13.92       21.67      5.01 o 
  11   0   2        6.85        4.60      1.63 o 
  12   0   2      232.04      238.44      8.21 o 
  13   0   2       23.37       24.53      2.97 o 
  14   0   2       52.07       46.51      3.85 o 
  15   0   2       93.66       79.77      7.47 o 
  16   0   2       35.08       35.57      3.89 o 
  17   0   2      124.01      128.00      6.84 o 
  18   0   2       21.95       27.53      3.56 o 
  19   0   2       28.28       25.70      3.98 o 
  20   0   2      264.82      275.28      9.84 o 
 -21   1   2        0.87        2.40      2.42 o 
 -20   1   2        1.96        0.63      2.48 o 
 -19   1   2       31.90       34.86      3.76 o 
 -18   1   2        7.07        9.76      2.38 o 
 -17   1   2      150.63      164.09      4.65 o 
 -16   1   2      164.38      170.19      5.70 o 
 -15   1   2      126.44      114.88      5.31 o 
 -14   1   2       22.88       18.83      2.97 o 
 -13   1   2       80.14       77.42      2.61 o 
 -12   1   2        6.92        7.60      1.24 o 
 -11   1   2       46.74       41.91      1.79 o 
 -10   1   2       34.57       37.23      1.54 o 
  -9   1   2       40.14       40.75      1.51 o 
  -8   1   2      802.66      863.43      7.71 o 
  -7   1   2      768.70      760.95      6.80 o 
  -6   1   2       42.52       49.60      1.35 o 
  -5   1   2        2.05        4.57      0.63 o 
  -4   1   2       38.78       37.44      0.98 o 
  -3   1   2       45.94       37.02      0.97 o 
  -2   1   2     1695.22     1681.69     12.87 o 
  -1   1   2     2434.47     2354.15     18.44 o 
   0   1   2      566.19      534.38      6.06 o 
   1   1   2    10330.79    10378.27     75.76 o 
   2   1   2      541.80      511.15      4.44 o 
   3   1   2       39.09       39.97      1.25 o 
   4   1   2      185.87      181.57      2.23 o 
   5   1   2      388.17      394.98      4.17 o 
   6   1   2       25.42       29.53      1.43 o 
   7   1   2       19.40       19.61      1.11 o 
   8   1   2        8.98        9.38      0.99 o 
   9   1   2       85.08       92.17      2.53 o 
  10   1   2      119.32      114.13      2.86 o 
  11   1   2       35.12       39.97      1.93 o 
  12   1   2        0.42       -1.57      1.05 o 
  13   1   2      149.48      144.11      4.11 o 
  14   1   2      111.94      104.78      3.80 o 
  15   1   2       74.87       67.66      3.28 o 
  16   1   2      304.69      311.65     10.51 o 
  17   1   2        8.86        6.27      2.11 o 
  18   1   2      171.89      159.21      5.64 o 
  19   1   2       14.66       26.25      2.91 o 
  20   1   2       34.04       33.53      3.17 o 
 -20   2   2       53.62       59.16     19.32 o 
 -19   2   2        0.16        1.03      1.91 o 
 -18   2   2       80.06       81.96      4.48 o 
 -17   2   2        2.30       -0.07      1.50 o 
 -16   2   2       15.50       12.10      1.66 o 
 -15   2   2       33.64       28.35      2.34 o 
 -14   2   2       10.53        4.34      2.02 o 
 -13   2   2       57.19       53.17      2.94 o 
 -12   2   2       58.90       57.01      2.29 o 
 -11   2   2        2.75        5.07      1.07 o 
 -10   2   2       57.07       66.46      2.28 o 
  -9   2   2        0.92        0.83      0.87 o 
  -8   2   2     1243.83     1331.83     12.88 o 
  -7   2   2       25.04       35.65      3.25 o 
  -6   2   2      833.83      892.03     14.98 o 
  -5   2   2       14.15       14.23      2.60 o 
  -4   2   2      122.74      137.97      4.31 o 
  -3   2   2      433.38      457.85      8.31 o 
  -2   2   2      452.82      469.16      8.51 o 
  -1   2   2      146.25      164.68      8.36 o 
   0   2   2       38.35       40.67      4.77 o 
   1   2   2      240.79      294.56     11.56 o 
   2   2   2      205.41      202.25      6.16 o 
   3   2   2      299.77      304.97      5.63 o 
   4   2   2      625.12      637.37      9.61 o 
   5   2   2       54.33       60.44      2.15 o 
   6   2   2       10.64        6.35      0.69 o 
   7   2   2      225.35      205.11      3.66 o 
   8   2   2        2.06        1.62      0.97 o 
   9   2   2        1.56        1.07      1.00 o 
  10   2   2       96.31       91.72      3.09 o 
  11   2   2       28.85       34.10      2.24 o 
  12   2   2      146.72      157.17      5.31 o 
  13   2   2      184.39      189.63      5.72 o 
  14   2   2       84.35       81.21      5.07 o 
  15   2   2       22.76       29.05      4.46 o 
  16   2   2       82.85       97.24      3.53 o 
  17   2   2        3.43        5.11      1.59 o 
  18   2   2        2.97        5.07      1.99 o 
  19   2   2        3.86        7.11      3.68 o 
 -19   3   2        9.52       14.84      3.45 o 
 -18   3   2       33.07       29.63      3.93 o 
 -17   3   2        6.41        0.80      7.41 o 
 -16   3   2       37.31        7.01      6.81 o 
 -15   3   2       39.55       44.30      6.55 o 
 -14   3   2        2.12        1.00      3.70 o 
 -13   3   2       22.72       16.90      4.32 o 
 -12   3   2        0.00        0.93      2.91 o 
 -11   3   2       45.44       49.39     13.92 o 
 -10   3   2      237.67      230.05     11.06 o 
  -9   3   2      206.97      213.10      7.04 o 
  -8   3   2      150.55      152.07      5.27 o 
  -7   3   2      173.69      178.15      7.29 o 
  -6   3   2       89.32       91.71      4.10 o 
  -5   3   2       11.12       11.78      2.01 o 
  -4   3   2       70.37       69.51      4.19 o 
  -3   3   2        0.22        1.85      1.49 o 
  -2   3   2        4.07        1.49      1.62 o 
  -1   3   2      183.33      184.27      5.83 o 
   0   3   2       56.87       67.85      4.56 o 
   1   3   2      278.27      325.62      8.54 o 
   2   3   2       64.01       65.86      5.33 o 
   3   3   2        0.35        0.52      2.47 o 
   4   3   2      123.78      144.60     10.01 o 
   5   3   2        4.27        2.52      1.57 o 
   6   3   2      333.57      350.30     17.03 o 
   7   3   2       59.37       74.29      9.01 o 
   8   3   2      693.07      754.40     28.28 o 
   9   3   2      485.08      516.79     23.25 o 
  10   3   2      165.96      195.88     14.42 o 
  11   3   2       84.08       60.07      9.41 o 
  12   3   2       50.85       50.66      8.81 o 
  13   3   2        7.34        2.00      4.40 o 
  14   3   2       34.86       39.84      8.61 o 
  15   3   2        8.90       -5.61      4.00 o 
  16   3   2      115.08      107.71      6.41 o 
  17   3   2       21.56       21.75      6.61 o 
 -16   4   2       53.73       55.86     12.61 o 
 -15   4   2        2.82       -2.20      6.81 o 
 -14   4   2       30.74       27.83      9.81 o 
 -13   4   2       28.92       35.24     10.01 o 
 -12   4   2        1.26       -4.40      6.41 o 
 -11   4   2        5.13       -2.40      5.81 o 
 -10   4   2        7.29        2.00      7.21 o 
  -9   4   2       67.59       76.15      9.06 o 
  -8   4   2      378.36      375.85     22.14 o 
  -7   4   2       17.31       19.06      4.38 o 
  -6   4   2      602.17      623.25     16.94 o 
  -5   4   2      187.74      180.68      9.54 o 
  -4   4   2      190.68      190.30      6.68 o 
  -3   4   2      131.09      123.24      5.61 o 
  -2   4   2       77.04       67.91      7.67 o 
  -1   4   2      423.79      408.37     12.93 o 
   0   4   2       61.48       44.47      3.73 o 
   1   4   2       79.82       78.47      4.69 o 
   2   4   2        0.01        1.49      1.82 o 
   3   4   2       61.63       63.12      5.01 o 
   4   4   2        0.02        1.23      2.30 o 
   5   4   2        0.00        2.00      3.80 o 
   6   4   2       23.85       21.02      5.61 o 
   7   4   2      278.70      262.24     16.83 o 
   8   4   2       82.21       84.30     10.61 o 
   9   4   2      273.83      285.47     18.43 o 
  10   4   2       79.70       87.30     11.41 o 
  11   4   2       22.70       16.62      6.81 o 
  12   4   2        9.50       13.61      6.01 o 
  13   4   2       33.82       29.43      8.81 o 
  14   4   2       71.10       77.29     12.01 o 
 -12   5   2       42.86       35.98     16.72 o 
 -11   5   2       26.85       21.91      7.10 o 
 -10   5   2       26.13       33.28      7.63 o 
  -9   5   2        2.19        7.66      5.87 o 
  -8   5   2       50.21       41.33      9.21 o 
  -7   5   2      211.94      234.96     15.10 o 
  -6   5   2       12.39       11.78      5.01 o 
  -5   5   2       77.30       62.36      6.94 o 
  -4   5   2       98.60       91.78      9.66 o 
  -3   5   2       11.70       11.80      4.38 o 
  -2   5   2        8.59       11.42      4.27 o 
  -1   5   2       30.57       27.52      5.45 o 
   0   5   2       28.70       25.71      3.51 o 
   1   5   2      375.44      355.01     10.20 o 
   2   5   2       59.82       52.39     14.99 o 
   3   5   2       27.93       10.72      3.70 o 
   4   5   2       82.70       83.45      8.40 o 
   5   5   2      285.75      301.49     27.54 o 
   6   5   2        0.86       -0.05      4.50 o 
   7   5   2       24.33       21.42      6.61 o 
   8   5   2       18.51        8.21      5.41 o 
   9   5   2       75.06       67.48     10.61 o 
  10   5   2       48.42       43.65      9.61 o 
 -21   1   3       49.41       62.88      4.56 o 
 -20   1   3        0.52       -1.79      2.26 o 
 -19   1   3       23.74       18.34      2.96 o 
 -18   1   3        8.03        0.43      1.77 o 
 -17   1   3        3.04        1.80      1.57 o 
 -16   1   3      145.38      147.50      4.36 o 
 -15   1   3     1147.88     1140.99     13.20 o 
 -14   1   3       37.32       36.08      3.63 o 
 -13   1   3       22.04       26.47      2.52 o 
 -12   1   3       27.02       24.72      1.64 o 
 -11   1   3       76.31       73.17      2.40 o 
 -10   1   3      261.68      278.49      3.99 o 
  -9   1   3     1040.30     1060.79      9.48 o 
  -8   1   3       28.41       28.10      1.75 o 
  -7   1   3     1189.83     1316.53     10.85 o 
  -6   1   3        0.96        0.56      0.69 o 
  -5   1   3     1775.67     1854.33     12.87 o 
  -4   1   3      855.04      879.18      6.44 o 
  -3   1   3      101.78       90.60      1.57 o 
  -2   1   3      359.55      351.12      3.35 o 
  -1   1   3       86.45       77.95      1.61 o 
   0   1   3     1162.25     1179.47      8.86 o 
   1   1   3       25.15       23.62      1.00 o 
   2   1   3       86.03       91.85      2.15 o 
   3   1   3      365.06      371.62      3.83 o 
   4   1   3      337.48      344.34      4.23 o 
   5   1   3      473.86      469.72      4.75 o 
   6   1   3        2.59        4.19      0.83 o 
   7   1   3      130.54      142.13      2.76 o 
   8   1   3      226.71      246.03      5.05 o 
   9   1   3       43.82       36.82      2.19 o 
  10   1   3      158.94      169.80      3.95 o 
  11   1   3        0.88        0.14      1.37 o 
  12   1   3      111.73       99.22      3.59 o 
  13   1   3      135.47      150.73      5.22 o 
  14   1   3       25.17       25.24      2.29 o 
  15   1   3        1.34       -0.14      1.59 o 
  16   1   3      151.33      147.33      5.29 o 
  17   1   3       66.68       73.66      5.41 o 
  18   1   3       16.06       17.85      2.69 o 
  19   1   3       34.76       25.20      3.80 o 
 -20   2   3       33.72       40.05      3.54 o 
 -19   2   3        0.04        0.62      2.02 o 
 -18   2   3        7.83        7.67      2.30 o 
 -17   2   3       21.19       16.57      1.94 o 
 -16   2   3        0.72        1.59      1.70 o 
 -15   2   3      295.19      266.03     11.39 o 
 -14   2   3       71.50       68.52      2.44 o 
 -13   2   3       49.82       55.97      3.04 o 
 -12   2   3      100.03      101.95      4.08 o 
 -11   2   3       55.68       61.73      2.60 o 
 -10   2   3       36.75       30.71      2.01 o 
  -9   2   3       75.93       81.95      2.63 o 
  -8   2   3      195.18      193.51      3.64 o 
  -7   2   3       85.37       88.99      2.62 o 
  -6   2   3        0.37        0.11      1.21 o 
  -5   2   3      142.42      149.44      3.96 o 
  -4   2   3      114.44      128.73      4.40 o 
  -3   2   3      247.07      234.45      5.83 o 
  -2   2   3        4.61        4.10      1.58 o 
  -1   2   3     1669.87     1799.65     28.98 o 
   0   2   3      622.00      642.07     11.91 o 
   1   2   3       52.66       59.36      6.81 o 
   2   2   3     1829.77     1971.25     32.96 o 
   3   2   3        6.82        3.27      1.10 o 
   4   2   3        9.31        6.95      1.18 o 
   5   2   3      125.34      126.15      3.97 o 
   6   2   3      125.25      106.94      2.54 o 
   7   2   3       14.20       12.74      1.45 o 
   8   2   3       80.94       87.22      3.81 o 
   9   2   3      224.13      230.44      6.97 o 
  10   2   3       83.39       78.34      3.17 o 
  11   2   3      105.75       99.39      4.18 o 
  12   2   3       57.49       71.59      5.95 o 
  13   2   3       59.46       61.06      6.70 o 
  14   2   3       12.95       10.31      1.51 o 
  15   2   3       59.21       62.34      3.03 o 
  16   2   3      145.17      148.79      4.33 o 
  17   2   3      127.97      140.86      6.39 o 
  18   2   3       39.39       41.79      6.41 o 
 -19   3   3        7.51       12.36      6.51 o 
 -18   3   3       83.30       79.23     19.72 o 
 -17   3   3        6.89       15.62      8.61 o 
 -16   3   3        3.90        0.80      6.21 o 
 -15   3   3       22.25       15.42      7.21 o 
 -14   3   3      406.15      451.28     25.25 o 
 -13   3   3       68.12       47.06      9.81 o 
 -12   3   3       38.40       31.84      9.01 o 
 -11   3   3        8.16        4.87      2.49 o 
 -10   3   3      205.67      213.47      9.61 o 
  -9   3   3      121.06      116.55      6.39 o 
  -8   3   3      387.33      375.80     15.45 o 
  -7   3   3       53.09       54.11      3.63 o 
  -6   3   3      350.31      336.92      8.15 o 
  -5   3   3      185.03      190.11      6.59 o 
  -4   3   3      412.06      393.37      8.94 o 
  -3   3   3      222.93      214.20      6.49 o 
  -2   3   3       54.79       58.88      4.60 o 
  -1   3   3       16.21       22.90      2.77 o 
   0   3   3       21.14       23.82      2.81 o 
   1   3   3       12.39       22.25      3.01 o 
   2   3   3       24.47       29.63      3.36 o 
   3   3   3      134.55      144.58      6.11 o 
   4   3   3       94.13      100.47      4.33 o 
   5   3   3      103.83       92.10      4.66 o 
   6   3   3        2.98        0.24      3.20 o 
   7   3   3       48.87       50.66      7.81 o 
   8   3   3       56.89       55.26      8.41 o 
   9   3   3      186.23      219.33     15.22 o 
  10   3   3        0.66        5.81      4.40 o 
  11   3   3      133.09      121.96     13.22 o 
  12   3   3       85.18       94.91     12.01 o 
  13   3   3      422.99      393.56     23.04 o 
  14   3   3        6.95        6.81      5.41 o 
  15   3   3        5.17        5.02      2.67 o 
  16   3   3        8.96        8.33      3.16 o 
 -16   4   3       67.72       69.68     13.62 o 
 -15   4   3       11.80        8.61      7.81 o 
 -14   4   3       22.03       14.22      8.81 o 
 -13   4   3       46.94       24.63      9.21 o 
 -12   4   3      104.04       82.50     13.02 o 
 -11   4   3       48.77       56.74     18.72 o 
 -10   4   3       96.26       94.36     11.01 o 
  -9   4   3        3.12        5.53      4.80 o 
  -8   4   3       35.38       34.81      8.63 o 
  -7   4   3      394.62      398.55     13.26 o 
  -6   4   3     1023.91     1040.25     22.86 o 
  -5   4   3       12.79       10.63      2.69 o 
  -4   4   3        1.38       -0.42      2.12 o 
  -3   4   3      233.11      257.17      8.26 o 
  -2   4   3      134.83      145.80      6.30 o 
  -1   4   3        0.13        1.50      2.18 o 
   0   4   3       57.57       60.38      6.51 o 
   1   4   3       70.46       60.90      4.24 o 
   2   4   3       46.99       55.81      4.38 o 
   3   4   3        0.39       -1.23      2.33 o 
   4   4   3        0.00        1.87      2.33 o 
   5   4   3        0.03        1.20      3.60 o 
   6   4   3       73.87       62.07      9.21 o 
   7   4   3        1.49        0.20      4.40 o 
   8   4   3        0.49        2.20      4.00 o 
   9   4   3       78.14       79.29     11.01 o 
  10   4   3      207.76      200.29     17.63 o 
  11   4   3      233.97      217.73     18.83 o 
  12   4   3       82.53       86.30     12.61 o 
  13   4   3       54.58       51.06     10.21 o 
 -11   5   3       71.06       69.22     16.72 o 
 -10   5   3        2.48       11.18      6.22 o 
  -9   5   3        9.74       15.36      5.87 o 
  -8   5   3       38.39       32.35      5.81 o 
  -7   5   3      336.38      360.99     14.25 o 
  -6   5   3        0.76        5.39      4.67 o 
  -5   5   3      130.96      111.92      8.77 o 
  -4   5   3        2.35        3.32      3.91 o 
  -3   5   3       76.06       65.75      6.83 o 
  -2   5   3      159.84      152.21      9.42 o 
  -1   5   3        4.33        5.35      3.68 o 
   0   5   3      107.25      104.92     10.20 o 
   1   5   3       75.14       73.79      7.17 o 
   2   5   3       34.94       26.05      4.46 o 
   3   5   3        0.39       -0.38      3.91 o 
   4   5   3        8.84       17.23     11.51 o 
   5   5   3        0.20       -4.77      5.41 o 
   6   5   3        0.79        6.01      4.40 o 
   7   5   3        1.17        3.00      5.41 o 
   8   5   3        8.92        0.80      6.01 o 
   9   5   3      128.42      132.97     15.22 o 
 -21   0   4        2.25        2.13      3.14 o 
 -20   0   4       23.53       25.21      4.00 o 
 -19   0   4       22.05       20.64      3.56 o 
 -18   0   4       18.83       17.57      3.32 o 
 -17   0   4      562.32      577.72     12.83 o 
 -16   0   4      105.41      110.60      5.67 o 
 -15   0   4      255.37      274.02     14.77 o 
 -14   0   4     1598.62     1570.05     23.65 o 
 -13   0   4      626.40      627.17     12.23 o 
 -12   0   4      521.63      492.20     10.20 o 
 -11   0   4       42.56       37.53      4.55 o 
 -10   0   4      134.86      155.61      6.51 o 
  -9   0   4       14.61        6.68      1.67 o 
  -8   0   4      134.73      170.03      5.10 o 
  -7   0   4     1574.86     1588.65     21.57 o 
  -6   0   4      571.25      651.45     17.28 o 
  -5   0   4     1709.05     1720.99     28.61 o 
  -4   0   4      292.59      279.96      9.67 o 
  -3   0   4      530.81      503.10      9.65 o 
  -2   0   4       52.24       42.52      2.38 o 
  -1   0   4       57.31       49.63      2.70 o 
   0   0   4        6.40        6.60      1.20 o 
   1   0   4      981.43      962.00     18.23 o 
   2   0   4     2561.02     2542.93     27.97 o 
   3   0   4        3.80        4.57      1.13 o 
   4   0   4      472.49      469.62      7.76 o 
   5   0   4     2722.96     2741.94     35.19 o 
   6   0   4     3414.47     3500.85     44.09 o 
   7   0   4       54.42       51.52      3.30 o 
   8   0   4       60.52       56.27      3.68 o 
   9   0   4       22.49       25.77      2.80 o 
  10   0   4      505.33      529.83     11.26 o 
  11   0   4       38.98       39.47      3.51 o 
  12   0   4        8.05        1.93      2.15 o 
  13   0   4        0.15        0.12      1.82 o 
  14   0   4      198.26      186.04      7.51 o 
  15   0   4       16.92        9.00      2.91 o 
  16   0   4        6.67        5.02      2.81 o 
  17   0   4      341.15      320.79     10.51 o 
  18   0   4        1.47        2.75      3.05 o 
 -21   1   4        1.50        3.19      2.33 o 
 -20   1   4        6.61        6.98      2.32 o 
 -19   1   4        1.88        1.96      2.05 o 
 -18   1   4       20.32       13.27      2.05 o 
 -17   1   4       62.59       64.40      3.01 o 
 -16   1   4      145.00      134.19      3.93 o 
 -15   1   4        1.14       -1.22      1.35 o 
 -14   1   4     1240.46     1206.64     17.11 o 
 -13   1   4       26.31       23.66      1.85 o 
 -12   1   4        0.46       -0.16      1.02 o 
 -11   1   4       51.41       51.38      2.40 o 
 -10   1   4       63.59       60.76      1.98 o 
  -9   1   4       22.52       19.47      1.25 o 
  -8   1   4       43.15       49.67      1.69 o 
  -7   1   4       20.03       17.08      1.08 o 
  -6   1   4      432.70      478.38      4.92 o 
  -5   1   4      904.99      935.56      7.49 o 
  -4   1   4       11.31       14.49      0.90 o 
  -3   1   4      137.50      140.26      2.42 o 
  -2   1   4        0.28        1.08      0.63 o 
  -1   1   4      685.46      735.02      6.45 o 
   0   1   4     1434.67     1480.68     11.31 o 
   1   1   4      695.37      699.28      6.27 o 
   2   1   4      132.75      151.61      2.46 o 
   3   1   4     1880.21     1966.28     17.71 o 
   4   1   4      559.25      568.89      5.65 o 
   5   1   4       15.54       18.68      1.71 o 
   6   1   4      545.60      524.38      5.60 o 
   7   1   4       43.21       40.70      2.19 o 
   8   1   4       66.52       75.84      2.59 o 
   9   1   4      300.37      319.65      5.18 o 
  10   1   4       51.93       49.97      3.72 o 
  11   1   4        0.27        1.32      1.44 o 
  12   1   4       53.68       54.33      2.98 o 
  13   1   4        5.58        4.72      1.71 o 
  14   1   4        0.48        0.98      1.72 o 
  15   1   4       10.25        8.19      2.16 o 
  16   1   4       24.97       17.10      2.53 o 
  17   1   4        4.53        5.95      2.20 o 
  18   1   4       43.05       42.74      3.61 o 
 -20   2   4       43.20       49.07      9.21 o 
 -19   2   4        3.19        3.03      2.23 o 
 -18   2   4       38.51       40.24      4.72 o 
 -17   2   4       17.00       13.89      2.36 o 
 -16   2   4       24.97       19.88      1.96 o 
 -15   2   4       12.18        7.56      1.50 o 
 -14   2   4        0.23        0.33      1.15 o 
 -13   2   4        6.91        5.79      1.16 o 
 -12   2   4        5.16        2.34      1.12 o 
 -11   2   4       69.01       66.33      3.82 o 
 -10   2   4        4.13        3.59      1.33 o 
  -9   2   4       26.55       20.61      1.77 o 
  -8   2   4       22.15       17.77      1.72 o 
  -7   2   4       88.43       91.67      3.02 o 
  -6   2   4      558.31      600.54      6.26 o 
  -5   2   4       23.86       23.63      2.02 o 
  -4   2   4        9.17        5.35      1.33 o 
  -3   2   4      329.63      332.58      7.29 o 
  -2   2   4        5.89        6.12      1.76 o 
  -1   2   4        0.13       -1.18      1.59 o 
   0   2   4     1260.87     1233.13     25.44 o 
   1   2   4        0.05       -0.50      1.56 o 
   2   2   4        2.89        2.31      0.95 o 
   3   2   4       43.86       28.55      1.90 o 
   4   2   4       99.44       97.08      2.56 o 
   5   2   4      202.23      196.01      4.19 o 
   6   2   4       86.17       84.29      2.60 o 
   7   2   4      419.34      428.44      6.17 o 
   8   2   4       23.91       26.83      2.11 o 
   9   2   4      298.70      289.26      5.86 o 
  10   2   4       92.21       94.22      4.62 o 
  11   2   4        0.13       -0.86      1.01 o 
  12   2   4       37.69       34.69      1.96 o 
  13   2   4        9.75        9.95      3.15 o 
  14   2   4      184.79      178.26      4.64 o 
  15   2   4        6.93        5.30      1.38 o 
  16   2   4       22.44       18.84      3.23 o 
  17   2   4        0.96       -0.55      2.28 o 
 -18   3   4        1.41        6.61      7.81 o 
 -17   3   4        6.30        0.60      7.21 o 
 -16   3   4       28.46       28.03      9.61 o 
 -15   3   4        0.00       -3.80      5.61 o 
 -14   3   4       45.02       34.24      9.01 o 
 -13   3   4       40.19       35.84      9.01 o 
 -12   3   4       21.17       19.32      5.21 o 
 -11   3   4        3.51        5.41      3.96 o 
 -10   3   4       67.79       63.85      9.12 o 
  -9   3   4        0.19       -1.78      2.22 o 
  -8   3   4        2.30        4.32      2.12 o 
  -7   3   4     1654.22     1678.35     24.02 o 
  -6   3   4       51.11       53.20      4.56 o 
  -5   3   4      394.10      404.82      9.39 o 
  -4   3   4       65.90       61.01      3.98 o 
  -3   3   4        0.68        3.45      2.20 o 
  -2   3   4       17.01       13.29      2.29 o 
  -1   3   4       19.47       14.14      2.63 o 
   0   3   4      151.89      157.28     11.82 o 
   1   3   4        1.11        3.80      2.41 o 
   2   3   4       18.34       23.51      4.71 o 
   3   3   4      167.06      165.11      5.09 o 
   4   3   4      137.72      137.98      4.66 o 
   5   3   4      124.28      131.98      5.62 o 
   6   3   4      116.14      100.47      5.36 o 
   7   3   4       44.51       38.04      7.21 o 
   8   3   4       77.96       70.28      9.61 o 
   9   3   4      116.83      107.74     12.22 o 
  10   3   4      163.43      166.23     15.82 o 
  11   3   4        0.03       -0.40      4.20 o 
  12   3   4       94.19       66.08     10.61 o 
  13   3   4      194.97      209.90     18.63 o 
  14   3   4      211.65      214.83      8.21 o 
  15   3   4       25.95       19.34      9.31 o 
 -15   4   4       46.57       56.54     10.01 o 
 -14   4   4       58.44       41.66      7.94 o 
 -13   4   4        0.92        1.34      5.29 o 
 -12   4   4       27.41       28.82     12.61 o 
 -11   4   4        8.23        7.46      5.41 o 
 -10   4   4       17.97       22.90      6.37 o 
  -9   4   4       48.15       55.21      7.42 o 
  -8   4   4       28.49       25.12      4.41 o 
  -7   4   4       23.63       20.76      3.13 o 
  -6   4   4       29.09       32.02      3.58 o 
  -5   4   4       23.26       15.95      3.00 o 
  -4   4   4      136.07      143.27      6.65 o 
  -3   4   4       87.04       92.39      5.38 o 
  -2   4   4       38.31       35.74      3.72 o 
  -1   4   4      266.72      264.95      9.14 o 
   0   4   4       11.61        9.06      2.55 o 
   1   4   4      234.30      229.81      9.47 o 
   2   4   4      310.57      289.69     10.42 o 
   3   4   4        2.99        1.45      2.62 o 
   4   4   4        2.84        1.20      3.40 o 
   5   4   4       29.98       22.42      6.81 o 
   6   4   4       36.78       27.63      7.01 o 
   7   4   4       47.76       34.44      7.81 o 
   8   4   4        7.22       10.21      5.21 o 
   9   4   4        0.90        3.80      5.01 o 
  10   4   4      229.43      275.61     19.43 o 
  11   4   4      180.38      231.72     20.03 o 
  12   4   4       28.89       34.44      8.81 o 
 -10   5   4      138.45      144.39     27.64 o 
  -9   5   4       12.83       15.12      6.09 o 
  -8   5   4        0.29        3.28      4.32 o 
  -7   5   4       34.26       46.97      6.58 o 
  -6   5   4       36.37       31.16      7.16 o 
  -5   5   4        0.87        3.15      3.92 o 
  -4   5   4       84.33       96.27      8.04 o 
  -3   5   4      137.75      137.33      9.18 o 
  -2   5   4       13.99       17.26      4.72 o 
  -1   5   4       72.97       62.98      5.14 o 
   0   5   4       69.62       73.13      5.49 o 
   1   5   4        0.62       -3.00      5.51 o 
   2   5   4        0.36       -1.57      3.63 o 
   3   5   4      166.37      151.79     27.94 o 
   4   5   4      164.98      183.70     21.93 o 
   5   5   4        1.16       -1.60      5.01 o 
   6   5   4        6.05        9.61      5.21 o 
   7   5   4      102.13      102.72     13.42 o 
 -21   1   5        8.97        9.34      4.71 o 
 -20   1   5       89.13      107.28      5.62 o 
 -19   1   5        9.85        7.22      2.25 o 
 -18   1   5        0.30        1.60      1.86 o 
 -17   1   5      112.57      114.48      4.58 o 
 -16   1   5        5.44        3.25      1.73 o 
 -15   1   5       19.31       24.34      3.43 o 
 -14   1   5       42.20       34.58      3.08 o 
 -13   1   5      836.91      828.58     10.49 o 
 -12   1   5      178.97      171.85      4.37 o 
 -11   1   5      156.48      153.71      3.65 o 
 -10   1   5        0.06       -0.31      0.92 o 
  -9   1   5       43.59       45.57      1.77 o 
  -8   1   5       34.45       28.09      1.46 o 
  -7   1   5      542.91      554.92      5.76 o 
  -6   1   5      139.00      146.89      2.88 o 
  -5   1   5      640.79      658.35      6.30 o 
  -4   1   5      141.96      143.86      2.75 o 
  -3   1   5       72.87       82.41      1.93 o 
  -2   1   5      561.00      554.72      5.65 o 
  -1   1   5      358.69      351.50      4.42 o 
   0   1   5      145.63      151.50      2.71 o 
   1   1   5      108.85      127.50      2.40 o 
   2   1   5      130.45      146.53      3.03 o 
   3   1   5        1.27        2.12      0.87 o 
   4   1   5        9.91        6.77      1.06 o 
   5   1   5        0.00        1.65      0.87 o 
   6   1   5       97.75      105.87      3.42 o 
   7   1   5       81.38       81.22      2.79 o 
   8   1   5       65.87       64.80      2.87 o 
   9   1   5       53.21       53.46      2.77 o 
  10   1   5        4.21        4.21      2.06 o 
  11   1   5       69.72       70.93      3.34 o 
  12   1   5       95.85      101.47      4.03 o 
  13   1   5       42.35       49.62      3.85 o 
  14   1   5       38.70       38.68      3.15 o 
  15   1   5        3.64        0.72      2.03 o 
  16   1   5       22.38       22.91      2.94 o 
  17   1   5       60.32       57.64      4.38 o 
 -20   2   5        6.91        5.68      2.99 o 
 -19   2   5        1.69        2.77      2.21 o 
 -18   2   5       31.72       33.12      3.90 o 
 -17   2   5       17.36       10.80      2.39 o 
 -16   2   5      135.95      134.28      4.33 o 
 -15   2   5      110.53       93.10      3.27 o 
 -14   2   5      215.22      191.81      9.03 o 
 -13   2   5      473.27      423.70      6.55 o 
 -12   2   5       40.47       34.29      1.93 o 
 -11   2   5       81.98       77.48      2.10 o 
 -10   2   5       33.96       34.68      1.78 o 
  -9   2   5      224.16      237.00      3.79 o 
  -8   2   5       96.46       93.81      2.78 o 
  -7   2   5       42.83       41.70      2.31 o 
  -6   2   5      658.56      664.19      6.73 o 
  -5   2   5        6.27        5.62      0.91 o 
  -4   2   5       19.12       17.00      1.31 o 
  -3   2   5       37.64       43.40      2.49 o 
  -2   2   5      368.09      378.64      4.95 o 
  -1   2   5      188.17      175.04      3.20 o 
   0   2   5      130.79      135.95      2.96 o 
   1   2   5     1312.74     1357.46     13.34 o 
   2   2   5       25.12       27.53      1.55 o 
   3   2   5       65.53       73.13      3.07 o 
   4   2   5       67.76       77.12      2.85 o 
   5   2   5      231.28      238.94      5.27 o 
   6   2   5      222.31      238.62      4.68 o 
   7   2   5      414.02      416.60      6.53 o 
   8   2   5      155.65      156.51      3.98 o 
   9   2   5        7.74        7.81      1.25 o 
  10   2   5      148.24      148.91      3.68 o 
  11   2   5       73.74       67.01      2.66 o 
  12   2   5        1.96        2.47      1.38 o 
  13   2   5        1.22        0.17      1.49 o 
  14   2   5      109.72      119.76      5.11 o 
  15   2   5        1.97        3.56      2.08 o 
  16   2   5        3.29       -0.10      2.10 o 
 -18   3   5       10.07        0.80      6.61 o 
 -17   3   5       12.70       12.21      8.81 o 
 -16   3   5       57.06       48.66     10.81 o 
 -15   3   5       26.51       23.22      9.21 o 
 -14   3   5        1.38        1.23      4.67 o 
 -13   3   5        8.98        6.71      3.09 o 
 -12   3   5      121.59      121.40      7.04 o 
 -11   3   5       93.94       85.34      5.83 o 
 -10   3   5       47.34       40.08      4.27 o 
  -9   3   5        1.49        0.12      2.45 o 
  -8   3   5      222.74      233.79      7.28 o 
  -7   3   5        2.35        4.23      2.13 o 
  -6   3   5      572.14      581.16     11.94 o 
  -5   3   5      380.10      388.33      9.86 o 
  -4   3   5       24.10       26.06      3.27 o 
  -3   3   5        5.69       -0.17      1.85 o 
  -2   3   5      501.75      501.30     18.22 o 
  -1   3   5       82.93       88.48      6.19 o 
   0   3   5        7.92        3.09      4.30 o 
   1   3   5      235.02      236.72      9.00 o 
   2   3   5       46.87       48.17      4.43 o 
   3   3   5       57.16       63.91      3.88 o 
   4   3   5        3.71        3.78      1.80 o 
   5   3   5       16.13       15.77      2.35 o 
   6   3   5       26.43       25.38      3.63 o 
   7   3   5       70.73       61.67      9.61 o 
   8   3   5       13.38       24.83      7.01 o 
   9   3   5        2.41        3.80      4.60 o 
  10   3   5        7.43        8.81      5.61 o 
  11   3   5       46.25       48.65     10.21 o 
  12   3   5        0.56        1.20      4.60 o 
  13   3   5        0.00       -0.27      2.51 o 
  14   3   5       18.54       23.23      4.20 o 
 -15   4   5        0.00        6.60      6.27 o 
 -14   4   5      107.10      133.91     12.11 o 
 -13   4   5       74.75       73.88      9.34 o 
 -12   4   5        0.07       -0.99      4.91 o 
 -11   4   5       29.75       15.59     13.41 o 
 -10   4   5       16.27       12.73      8.81 o 
  -9   4   5      143.33      135.81      8.57 o 
  -8   4   5       72.25       71.71      7.75 o 
  -7   4   5        1.96        1.55      2.49 o 
  -6   4   5      242.73      229.70     14.66 o 
  -5   4   5      113.40      109.79      6.09 o 
  -4   4   5      515.55      513.55     12.12 o 
  -3   4   5      215.95      244.09      8.42 o 
  -2   4   5       13.44       11.27      3.01 o 
  -1   4   5      115.21      106.56      6.63 o 
   0   4   5       10.66       16.77      5.60 o 
   1   4   5      133.29      134.67      7.60 o 
   2   4   5       64.98       59.12      5.39 o 
   3   4   5       29.23       19.26      3.80 o 
   4   4   5       19.79       19.02      6.21 o 
   5   4   5        0.01       -0.80      4.20 o 
   6   4   5        2.55       -5.01      3.80 o 
   7   4   5        1.51       11.61      6.01 o 
   8   4   5       20.30       15.02      7.41 o 
   9   4   5        8.04        8.61      6.41 o 
  10   4   5       53.39       66.67     11.61 o 
  11   4   5        6.73        0.80      5.41 o 
  -9   5   5       13.77       26.95      7.07 o 
  -8   5   5       15.33       11.28      4.78 o 
  -7   5   5      128.98      143.26     14.19 o 
  -6   5   5        0.01       -0.73      3.82 o 
  -5   5   5       74.50       62.44      6.73 o 
  -4   5   5        0.07       -0.56      3.74 o 
  -3   5   5        1.67        7.42      4.02 o 
  -2   5   5       72.85       72.55      5.64 o 
  -1   5   5        3.94        4.24      3.27 o 
   0   5   5      117.32      113.35      7.36 o 
   1   5   5        0.20        3.13      8.51 o 
   2   5   5       72.47       66.90      8.41 o 
   3   5   5       79.76       79.86      9.15 o 
   4   5   5        0.64       -6.61      4.40 o 
   5   5   5        2.14       -1.20      5.61 o 
 -20   0   6       87.19      102.05      6.50 o 
 -19   0   6       20.53       14.59      3.59 o 
 -18   0   6       54.21       56.29      4.90 o 
 -17   0   6        5.53        6.17      3.41 o 
 -16   0   6        0.04       -0.77      2.29 o 
 -15   0   6        7.73        6.47      2.59 o 
 -14   0   6      122.19      124.07      6.03 o 
 -13   0   6      856.01      850.19     15.64 o 
 -12   0   6      567.09      550.07     11.67 o 
 -11   0   6       84.08       82.82      4.57 o 
 -10   0   6        9.46        4.41      2.00 o 
  -9   0   6      805.83      854.66     14.80 o 
  -8   0   6       89.89       95.79      4.53 o 
  -7   0   6       47.22       44.95      3.19 o 
  -6   0   6       49.74       53.57      3.49 o 
  -5   0   6      681.72      700.03     12.34 o 
  -4   0   6       60.97       51.02      3.22 o 
  -3   0   6      408.42      416.48      8.73 o 
  -2   0   6       84.52       73.70      3.77 o 
  -1   0   6      656.22      669.32     10.56 o 
   0   0   6       92.48       92.04      4.25 o 
   1   0   6      598.58      607.09     10.07 o 
   2   0   6      304.63      334.29      7.08 o 
   3   0   6       37.97       27.17      3.90 o 
   4   0   6     1018.71     1020.08     14.88 o 
   5   0   6      549.64      544.14     11.38 o 
   6   0   6        1.63       -0.83      1.84 o 
   7   0   6      675.62      715.18     14.11 o 
   8   0   6      359.70      352.20     13.11 o 
   9   0   6      701.96      747.05     14.93 o 
  10   0   6      248.51      247.38      8.20 o 
  11   0   6        1.43        1.36      3.10 o 
  12   0   6       19.33       24.20      6.69 o 
  13   0   6       46.36       47.25      4.59 o 
  14   0   6        5.82        5.18      2.89 o 
  15   0   6       17.15       16.42      3.64 o 
  16   0   6       77.87       68.41      5.83 o 
 -20   1   6       84.53      101.03      5.53 o 
 -19   1   6        5.86        4.78      2.41 o 
 -18   1   6        3.86        2.20      1.98 o 
 -17   1   6        8.62        7.30      1.98 o 
 -16   1   6      196.08      183.62      5.24 o 
 -15   1   6      190.39      194.54      6.57 o 
 -14   1   6       72.14       65.06      3.44 o 
 -13   1   6      227.18      200.38      4.93 o 
 -12   1   6      604.89      610.35      8.76 o 
 -11   1   6      299.41      312.04      5.84 o 
 -10   1   6       71.44       74.04      3.21 o 
  -9   1   6       37.16       37.32      2.04 o 
  -8   1   6       83.42       90.48      2.89 o 
  -7   1   6       21.99       18.81      1.45 o 
  -6   1   6      326.26      325.91      6.18 o 
  -5   1   6      120.86      113.69      2.72 o 
  -4   1   6       78.18       82.15      2.16 o 
  -3   1   6      291.38      315.46      4.02 o 
  -2   1   6       66.36       65.96      2.23 o 
  -1   1   6        8.72       10.45      1.15 o 
   0   1   6       25.74       25.78      1.47 o 
   1   1   6       25.54       32.31      1.53 o 
   2   1   6        6.95        7.91      1.10 o 
   3   1   6       81.82       77.11      2.36 o 
   4   1   6        1.57        2.04      1.07 o 
   5   1   6        0.18        1.59      1.18 o 
   6   1   6      534.42      540.39      7.48 o 
   7   1   6      507.93      536.26      8.23 o 
   8   1   6      391.62      397.19      7.08 o 
   9   1   6       53.54       53.76      3.85 o 
  10   1   6        7.89        8.03      2.22 o 
  11   1   6      254.86      272.14      7.50 o 
  12   1   6        0.37        0.66      1.85 o 
  13   1   6        0.11       -1.67      1.89 o 
  14   1   6       31.54       19.88      2.82 o 
  15   1   6       38.74       33.99      3.21 o 
 -19   2   6       28.46       23.56      3.10 o 
 -18   2   6        0.15        1.57      2.28 o 
 -17   2   6       14.37        9.70      2.85 o 
 -16   2   6       31.42       43.02      3.08 o 
 -15   2   6      178.15      169.34      5.23 o 
 -14   2   6        4.66        1.41      1.54 o 
 -13   2   6        1.29        1.37      1.38 o 
 -12   2   6       67.35       70.22      2.71 o 
 -11   2   6        5.68        7.67      1.39 o 
 -10   2   6        0.69        1.42      1.06 o 
  -9   2   6       13.94       13.26      1.52 o 
  -8   2   6       53.70       52.95      1.87 o 
  -7   2   6        7.02        6.40      0.92 o 
  -6   2   6      461.01      454.37      4.85 o 
  -5   2   6      124.92      123.87      2.51 o 
  -4   2   6      284.87      293.86      4.03 o 
  -3   2   6       23.07       27.52      1.40 o 
  -2   2   6      272.76      258.47      3.45 o 
  -1   2   6      130.62      138.12      2.57 o 
   0   2   6        0.15        0.17      0.82 o 
   1   2   6       32.54       34.70      1.52 o 
   2   2   6      302.07      308.27      4.61 o 
   3   2   6       73.96       78.08      2.56 o 
   4   2   6        0.07        0.08      0.75 o 
   5   2   6        7.43        5.80      1.03 o 
   6   2   6       16.80       16.43      1.45 o 
   7   2   6       45.72       45.73      2.08 o 
   8   2   6       16.05       14.26      1.91 o 
   9   2   6      123.62      128.29      5.64 o 
  10   2   6       72.05       72.15      2.94 o 
  11   2   6       33.34       30.96      2.70 o 
  12   2   6        1.67        1.84      1.97 o 
  13   2   6       12.46        9.95      2.37 o 
  14   2   6       17.71       15.78      2.74 o 
 -17   3   6        0.07        3.20      7.41 o 
 -16   3   6       24.40       25.83      8.81 o 
 -15   3   6       17.75       20.62      8.01 o 
 -14   3   6        3.45        4.42      3.39 o 
 -13   3   6       19.68       17.91      3.10 o 
 -12   3   6       19.41       14.40      2.94 o 
 -11   3   6       16.90        9.80      2.69 o 
 -10   3   6      153.14      144.00      6.39 o 
  -9   3   6       59.50       64.69      9.91 o 
  -8   3   6       65.24       56.02      4.20 o 
  -7   3   6       16.32        7.07      2.50 o 
  -6   3   6       71.73       72.74      4.72 o 
  -5   3   6      741.70      754.67     25.82 o 
  -4   3   6      196.63      193.41      7.84 o 
  -3   3   6        7.09        8.90      2.76 o 
  -2   3   6      297.35      286.56     11.22 o 
  -1   3   6      147.12      155.27      8.28 o 
   0   3   6       91.60       92.99     12.22 o 
   1   3   6      254.56      230.84      9.77 o 
   2   3   6      268.34      248.38      7.77 o 
   3   3   6       22.43       29.73      3.21 o 
   4   3   6        0.69       -0.02      1.89 o 
   5   3   6       20.38       20.53      2.85 o 
   6   3   6       68.60       55.27      5.33 o 
   7   3   6      128.81      129.17     14.02 o 
   8   3   6        4.53        1.80      4.40 o 
   9   3   6        1.49        5.01      5.01 o 
  10   3   6       47.16       49.25     10.01 o 
  11   3   6        0.83        1.60      5.41 o 
  12   3   6        1.65        2.00      5.21 o 
 -14   4   6        1.49       -5.71      5.58 o 
 -13   4   6      109.39      147.49     12.72 o 
 -12   4   6       13.25       12.75      5.52 o 
 -11   4   6        1.06        0.86      5.71 o 
 -10   4   6       21.49       15.30      6.04 o 
  -9   4   6       65.90       79.06      5.55 o 
  -8   4   6       12.71        8.55      3.16 o 
  -7   4   6       57.05       59.64      4.82 o 
  -6   4   6       93.22      107.01      7.75 o 
  -5   4   6       16.21       14.67      3.39 o 
  -4   4   6       17.76       11.61      3.38 o 
  -3   4   6        3.97        7.75      3.20 o 
  -2   4   6       14.33       16.46      3.65 o 
  -1   4   6       23.57       27.06      4.24 o 
   0   4   6       38.62       32.08      4.99 o 
   1   4   6       26.76       19.62      4.18 o 
   2   4   6       54.83       63.78      6.11 o 
   3   4   6       48.60       54.06      9.81 o 
   4   4   6      257.15      244.18     18.03 o 
   5   4   6       11.34       10.81      6.01 o 
   6   4   6       15.78       14.82      6.61 o 
   7   4   6        1.00        2.20      5.01 o 
   8   4   6      105.62      133.36     15.42 o 
   9   4   6       13.07        5.01      6.01 o 
  -6   5   6        2.08       -1.85      4.24 o 
  -5   5   6        2.36        6.86      4.40 o 
  -4   5   6        2.72        7.54      5.22 o 
  -3   5   6       16.66       16.18      6.80 o 
  -2   5   6        1.68       -1.53      4.31 o 
  -1   5   6      143.24      142.08     35.85 o 
   0   5   6       64.22       70.37      8.40 o 
   1   5   6        5.31        0.96      5.01 o 
   2   5   6       83.43       77.07      9.22 o 
 -19   1   7        2.68        4.62      2.41 o 
 -18   1   7        7.43        7.90      2.45 o 
 -17   1   7       32.62       37.40      4.98 o 
 -16   1   7       15.14       16.12      2.95 o 
 -15   1   7        2.05        4.87      1.94 o 
 -14   1   7       38.49       33.82      2.63 o 
 -13   1   7       75.10       76.16      4.58 o 
 -12   1   7       29.57       18.93      2.17 o 
 -11   1   7      154.53      140.13      4.31 o 
 -10   1   7      366.11      362.42      7.81 o 
  -9   1   7      292.01      296.69      5.88 o 
  -8   1   7       80.08       71.21      3.05 o 
  -7   1   7       46.35       40.06      2.64 o 
  -6   1   7        3.78        2.09      1.31 o 
  -5   1   7        1.70        0.47      1.07 o 
  -4   1   7       96.06       97.53      3.46 o 
  -3   1   7      252.51      257.11      4.81 o 
  -2   1   7      318.30      312.86      5.33 o 
  -1   1   7       11.49       13.93      1.76 o 
   0   1   7       14.24       14.56      1.51 o 
   1   1   7       44.20       42.14      2.16 o 
   2   1   7      481.82      474.37      6.56 o 
   3   1   7        7.70        7.24      1.64 o 
   4   1   7       36.72       34.87      2.23 o 
   5   1   7       40.89       38.60      2.62 o 
   6   1   7       44.54       45.27      2.56 o 
   7   1   7        4.44        3.57      2.03 o 
   8   1   7      150.58      151.97      4.90 o 
   9   1   7       21.19       22.99      2.46 o 
  10   1   7       73.51       68.29      3.95 o 
  11   1   7       78.43       78.08      4.36 o 
  12   1   7        2.92        3.65      2.48 o 
  13   1   7        0.64        0.59      2.14 o 
  14   1   7       23.99       27.67      3.18 o 
 -18   2   7       17.60       11.57      2.78 o 
 -17   2   7       13.63        9.59      2.33 o 
 -16   2   7       78.65       73.42      5.00 o 
 -15   2   7      133.39      126.52      6.63 o 
 -14   2   7      242.01      254.94      6.52 o 
 -13   2   7       10.28        7.26      1.91 o 
 -12   2   7      281.87      276.08      5.62 o 
 -11   2   7        7.19        6.48      1.61 o 
 -10   2   7       41.67       34.43      2.28 o 
  -9   2   7      391.21      386.61      9.34 o 
  -8   2   7      112.35      114.68      3.06 o 
  -7   2   7      225.73      223.86      4.04 o 
  -6   2   7      321.12      322.79      5.17 o 
  -5   2   7      132.65      133.37      3.04 o 
  -4   2   7      178.84      166.23      3.41 o 
  -3   2   7       91.49       87.48      2.74 o 
  -2   2   7       45.36       44.30      1.96 o 
  -1   2   7       92.84       82.06      2.59 o 
   0   2   7       13.81       11.82      1.46 o 
   1   2   7      110.94      106.65      2.81 o 
   2   2   7        3.43        1.13      1.09 o 
   3   2   7      147.56      151.21      4.21 o 
   4   2   7       11.24       10.16      1.45 o 
   5   2   7       17.53       18.28      2.83 o 
   6   2   7       48.67       42.81      2.24 o 
   7   2   7       84.32       77.84      2.90 o 
   8   2   7      350.13      345.94      6.39 o 
   9   2   7       47.13       38.15      3.00 o 
  10   2   7       18.38       17.33      2.54 o 
  11   2   7        3.71        3.81      2.19 o 
  12   2   7        4.85        2.44      2.13 o 
  13   2   7        0.72       -1.50      2.10 o 
 -16   3   7        6.94        8.01      7.01 o 
 -15   3   7       83.93       84.73      8.27 o 
 -14   3   7        0.25        4.00      3.55 o 
 -13   3   7       68.78       77.02      6.53 o 
 -12   3   7       84.96       75.02     10.60 o 
 -11   3   7        8.12        7.34      4.69 o 
 -10   3   7       26.38       25.17      3.35 o 
  -9   3   7       23.89       26.73      4.77 o 
  -8   3   7       78.59       80.87      6.47 o 
  -7   3   7       29.93       27.46      3.74 o 
  -6   3   7       42.03       43.74      4.62 o 
  -5   3   7        2.37        2.39      2.74 o 
  -4   3   7      278.84      275.23      9.44 o 
  -3   3   7      235.58      257.08      9.31 o 
  -2   3   7       53.43       65.89      6.07 o 
  -1   3   7      100.93       91.83      7.07 o 
   0   3   7      287.62      279.49     11.40 o 
   1   3   7       53.46       58.37      4.59 o 
   2   3   7        5.58        6.02      3.30 o 
   3   3   7      143.89      156.48      6.85 o 
   4   3   7        1.29       -1.96      2.29 o 
   5   3   7        0.04       -0.86      2.68 o 
   6   3   7       91.67       69.68     11.21 o 
   7   3   7        1.42        3.40      4.80 o 
   8   3   7       79.28       78.89     12.41 o 
   9   3   7        2.25       12.81      6.61 o 
  10   3   7       21.32       22.22      7.61 o 
 -12   4   7       88.98       75.29     12.82 o 
 -11   4   7      107.10      104.31     10.12 o 
 -10   4   7       14.91       17.41      9.31 o 
  -9   4   7        0.18       -1.20      3.13 o 
  -8   4   7        7.59       11.19      3.68 o 
  -7   4   7       95.01       99.13      6.07 o 
  -6   4   7        6.38        7.56      3.58 o 
  -5   4   7       98.44      105.49      8.13 o 
  -4   4   7      130.92      116.31      7.47 o 
  -3   4   7        3.12        3.25      3.14 o 
  -2   4   7       17.93       27.66      5.20 o 
  -1   4   7      621.32      613.62     15.80 o 
   0   4   7       20.68       14.46      5.11 o 
   1   4   7       14.11        9.17      3.99 o 
   2   4   7       15.29        9.10      3.94 o 
   3   4   7      125.26      136.17     15.02 o 
   4   4   7       83.89      122.95     14.82 o 
   5   4   7        0.62       -3.40      5.21 o 
   6   4   7       17.95        9.61      7.01 o 
 -18   0   8       21.22       23.53      4.02 o 
 -17   0   8        0.16       -3.88      2.59 o 
 -16   0   8       87.19       74.67      5.55 o 
 -15   0   8       70.76       67.76      8.70 o 
 -14   0   8      146.48      141.73      9.62 o 
 -13   0   8       62.22       65.99      4.82 o 
 -12   0   8       11.03        9.82      2.95 o 
 -11   0   8      667.74      681.13     19.74 o 
 -10   0   8      582.51      602.59     13.08 o 
  -9   0   8      281.51      291.26      8.62 o 
  -8   0   8        0.76       -0.42      1.99 o 
  -7   0   8        0.07       -0.46      1.80 o 
  -6   0   8       40.18       42.44      7.64 o 
  -5   0   8       53.21       49.48      3.93 o 
  -4   0   8       32.31       40.29      3.58 o 
  -3   0   8      141.40      139.43      5.94 o 
  -2   0   8      253.73      247.60      6.80 o 
  -1   0   8       85.07       75.71      4.18 o 
   0   0   8        1.14        1.86      1.78 o 
   1   0   8      195.16      193.32      9.43 o 
   2   0   8      184.84      189.27      6.23 o 
   3   0   8       43.21       41.51      3.61 o 
   4   0   8        9.82       12.13      2.45 o 
   5   0   8        0.00        1.93      2.26 o 
   6   0   8       20.47       22.50      3.46 o 
   7   0   8     1060.94     1094.48     20.31 o 
   8   0   8      186.19      178.04      8.13 o 
   9   0   8      489.35      522.06     13.41 o 
  10   0   8        5.90        1.99      3.68 o 
  11   0   8      268.14      245.52      9.51 o 
  12   0   8      349.89      337.15     16.66 o 
 -18   1   8       51.16       52.35      5.84 o 
 -17   1   8        2.47        3.86      2.21 o 
 -16   1   8        0.52        3.07      2.02 o 
 -15   1   8       15.32        8.38      3.39 o 
 -14   1   8       33.72       31.29      2.78 o 
 -13   1   8       11.24        9.20      1.99 o 
 -12   1   8       44.71       40.38      2.83 o 
 -11   1   8       37.73       33.72      4.07 o 
 -10   1   8       13.75        7.41      2.33 o 
  -9   1   8      138.52      137.13      5.56 o 
  -8   1   8      688.31      692.39      9.79 o 
  -7   1   8      263.82      270.54      5.76 o 
  -6   1   8       38.59       37.22      2.40 o 
  -5   1   8      182.53      181.18      5.70 o 
  -4   1   8      326.90      328.29      5.88 o 
  -3   1   8        0.30       -0.85      1.39 o 
  -2   1   8       10.55        8.52      1.59 o 
  -1   1   8       62.40       58.42      2.61 o 
   0   1   8      198.98      207.88      6.40 o 
   1   1   8        1.59        0.03      1.21 o 
   2   1   8        1.56        4.33      1.36 o 
   3   1   8       80.27       72.16      3.19 o 
   4   1   8        3.22        3.43      1.52 o 
   5   1   8       64.89       65.21      3.17 o 
   6   1   8        0.40        2.01      1.63 o 
   7   1   8       10.90       11.99      2.15 o 
   8   1   8       70.54       61.80      5.06 o 
   9   1   8      343.58      321.35      7.90 o 
  10   1   8        0.13        1.21      2.17 o 
  11   1   8        3.33        1.49      2.24 o 
  12   1   8        6.55        9.91      2.77 o 
 -17   2   8      174.55      186.99      6.24 o 
 -16   2   8        0.23       -1.63      2.16 o 
 -15   2   8        5.63        3.91      2.07 o 
 -14   2   8       92.76       90.84      5.21 o 
 -13   2   8       63.25       70.54      4.65 o 
 -12   2   8       28.05       21.79      2.67 o 
 -11   2   8        7.23       10.83      2.17 o 
 -10   2   8        7.38        4.17      1.77 o 
  -9   2   8       75.68       73.01      3.52 o 
  -8   2   8        1.40        0.89      1.55 o 
  -7   2   8       13.11       14.62      1.97 o 
  -6   2   8        2.94        0.93      1.49 o 
  -5   2   8       30.13       36.64      3.52 o 
  -4   2   8      161.99      172.33      4.92 o 
  -3   2   8       12.54       10.28      1.50 o 
  -2   2   8       72.07       70.87      2.83 o 
  -1   2   8      171.25      171.87      6.71 o 
   0   2   8       22.57       24.23      2.15 o 
   1   2   8        0.03       -0.21      1.25 o 
   2   2   8       32.23       28.00      2.03 o 
   3   2   8       25.57       22.12      2.85 o 
   4   2   8       15.00       17.97      2.10 o 
   5   2   8       34.59       33.98      2.56 o 
   6   2   8       32.96       35.43      3.12 o 
   7   2   8        9.47        6.29      1.94 o 
   8   2   8       13.26       13.26      2.86 o 
   9   2   8       25.15       24.93      2.86 o 
  10   2   8       28.58       31.09      7.25 o 
  11   2   8       32.80       36.11      4.94 o 
 -14   3   8      256.68      275.17     22.93 o 
 -13   3   8       33.18       33.93      4.93 o 
 -12   3   8       24.85       27.61      4.90 o 
 -11   3   8       27.07       21.67      3.98 o 
 -10   3   8        0.05       -2.08      2.72 o 
  -9   3   8        0.03       -0.87      2.66 o 
  -8   3   8      114.24       96.86     14.42 o 
  -7   3   8        2.78        5.34      5.61 o 
  -6   3   8       11.20        5.62      3.27 o 
  -5   3   8        7.82       10.98      6.71 o 
  -4   3   8       16.16       19.23      3.70 o 
  -3   3   8       56.79       47.11      6.34 o 
  -2   3   8      146.44      160.84     23.83 o 
  -1   3   8      307.32      277.64     12.17 o 
   0   3   8      310.05      286.04      9.72 o 
   1   3   8        0.60        0.41      2.60 o 
   2   3   8      112.91       92.71      6.21 o 
   3   3   8       62.83       47.16      4.47 o 
   4   3   8       12.20       14.04      3.25 o 
   5   3   8       58.48       57.49      6.44 o 
   6   3   8        8.80       -1.00      5.01 o 
   7   3   8        2.98        0.20      5.41 o 
   8   3   8       17.18       13.01      7.01 o 
  -9   4   8        1.35        0.53      4.60 o 
  -8   4   8        3.29        3.21      3.81 o 
  -7   4   8      155.59      176.03     16.02 o 
  -6   4   8        0.40        3.50      3.96 o 
  -5   4   8        1.76        4.40      3.96 o 
  -4   4   8      113.97      133.19      8.34 o 
  -3   4   8       59.19       68.47      6.21 o 
  -2   4   8       31.62       29.84      4.94 o 
  -1   4   8       54.04       56.53      6.05 o 
   0   4   8      172.51      183.62     10.97 o 
   1   4   8        1.89        6.59      6.51 o 
   2   4   8        0.21       -4.20      4.40 o 
   3   4   8       57.61       59.67     11.41 o 
 -16   1   9       14.87       13.55      2.65 o 
 -15   1   9       14.97       13.74      2.63 o 
 -14   1   9        0.44       -0.21      2.11 o 
 -13   1   9       95.41       99.34      4.37 o 
 -12   1   9       20.50       21.05      2.57 o 
 -11   1   9       91.56       93.78      4.99 o 
 -10   1   9       23.11       30.74      2.70 o 
  -9   1   9       54.70       49.88      3.16 o 
  -8   1   9      282.04      283.91      6.36 o 
  -7   1   9       13.61        9.04      2.88 o 
  -6   1   9      418.62      441.09      7.39 o 
  -5   1   9       82.43       79.18      3.40 o 
  -4   1   9        7.06        7.73      1.73 o 
  -3   1   9        7.19        3.83      1.60 o 
  -2   1   9        0.71       -0.28      1.35 o 
  -1   1   9        8.33        5.66      1.57 o 
   0   1   9      378.79      376.40      6.47 o 
   1   1   9        0.03        0.39      1.47 o 
   2   1   9        0.35       -0.31      1.46 o 
   3   1   9        0.10       -1.65      1.45 o 
   4   1   9      102.42      104.07      4.98 o 
   5   1   9       38.44       34.15      3.12 o 
   6   1   9       11.34       11.06      2.26 o 
   7   1   9      192.76      185.63      6.55 o 
   8   1   9       49.87       45.37      3.78 o 
   9   1   9       45.50       35.17      3.47 o 
 -15   2   9        5.06        5.09      2.29 o 
 -14   2   9       56.23       64.44      4.06 o 
 -13   2   9       22.20       26.38      4.71 o 
 -12   2   9       46.53       44.95      3.21 o 
 -11   2   9        1.86       -0.21      2.18 o 
 -10   2   9        5.97        4.44      1.84 o 
  -9   2   9      130.25      125.54      4.88 o 
  -8   2   9       16.46       12.91      2.16 o 
  -7   2   9      405.40      395.65      7.90 o 
  -6   2   9       29.64       25.38      2.53 o 
  -5   2   9       35.92       40.01      2.91 o 
  -4   2   9      123.19      126.78      4.56 o 
  -3   2   9        0.44       -0.85      1.57 o 
  -2   2   9       20.83       19.04      2.24 o 
  -1   2   9       15.49       11.33      2.67 o 
   0   2   9       85.64       78.78      4.35 o 
   1   2   9        5.69        2.88      1.73 o 
   2   2   9        9.29        7.14      1.88 o 
   3   2   9        3.49        0.98      1.72 o 
   4   2   9       28.75       27.53      2.60 o 
   5   2   9       54.27       52.25      3.32 o 
   6   2   9       27.85       26.35      2.71 o 
   7   2   9        0.47        0.00      1.95 o 
   8   2   9        1.12       -2.87      1.91 o 
 -12   3   9        0.49       -0.81      3.12 o 
 -11   3   9       37.43       45.81      5.36 o 
 -10   3   9       35.44       39.49      8.13 o 
  -9   3   9      113.14      108.30      7.33 o 
  -8   3   9        3.72        4.60      3.96 o 
  -7   3   9       98.06       98.89      8.75 o 
  -6   3   9        0.07       -0.08      3.75 o 
  -5   3   9       17.65       12.78      5.31 o 
  -4   3   9       37.29       20.56      7.51 o 
  -3   3   9        0.15       -0.43      3.22 o 
  -2   3   9       86.57       84.10      7.98 o 
  -1   3   9       94.92       88.92      6.52 o 
   0   3   9      102.72      108.23      7.02 o 
   1   3   9      108.55      111.12      6.93 o 
   2   3   9        9.82        1.87      2.88 o 
   3   3   9        7.23        7.67      3.29 o 
   4   3   9       40.44       34.15      6.01 o 
   5   3   9       24.25       17.42      8.01 o 
 -15   0  10       21.24       14.29      3.66 o 
 -14   0  10       14.06       15.54      3.92 o 
 -13   0  10      144.18      134.20      7.39 o 
 -12   0  10       34.07       32.71      4.37 o 
 -11   0  10       10.40        7.52      3.00 o 
 -10   0  10        3.10        2.07      3.05 o 
  -9   0  10       33.98       32.04      4.12 o 
  -8   0  10      667.65      683.64     21.16 o 
  -7   0  10      808.90      847.43     17.20 o 
  -6   0  10      142.47      138.71      7.99 o 
  -5   0  10      263.20      254.86     10.28 o 
  -4   0  10        6.18        8.02      2.68 o 
  -3   0  10      134.90      132.27      6.17 o 
  -2   0  10        3.94        0.96      2.21 o 
  -1   0  10       37.45       35.60      3.76 o 
   0   0  10      278.33      280.43      8.44 o 
   1   0  10        0.81        0.17      2.39 o 
   2   0  10        0.87        5.16      2.56 o 
   3   0  10       44.23       41.05      4.12 o 
   4   0  10        2.41        0.67      2.32 o 
   5   0  10       43.94       49.81      8.86 o 
   6   0  10        3.15        2.06      3.24 o 
   7   0  10       58.86       64.35      7.72 o 
 -14   1  10        0.27        1.58      2.18 o 
 -13   1  10        9.76       11.61      2.56 o 
 -12   1  10       10.45       10.86      2.66 o 
 -11   1  10        6.08        4.84      2.10 o 
 -10   1  10      113.48      116.52      4.74 o 
  -9   1  10        1.93        0.20      1.74 o 
  -8   1  10       54.73       49.07      3.09 o 
  -7   1  10        4.24        2.23      1.85 o 
  -6   1  10      327.56      359.24      7.98 o 
  -5   1  10        0.35       -0.81      1.70 o 
  -4   1  10        1.14        2.27      1.68 o 
  -3   1  10       72.89       72.63      3.39 o 
  -2   1  10       18.31       15.57      2.06 o 
  -1   1  10       25.33       20.62      3.00 o 
   0   1  10        4.86        5.00      1.75 o 
   1   1  10       17.08       18.09      2.24 o 
   2   1  10      107.54      101.01      4.58 o 
   3   1  10       19.12       16.17      2.67 o 
   4   1  10        4.25        1.89      2.05 o 
   5   1  10        2.51        0.60      1.99 o 
   6   1  10       48.24       38.17      4.32 o 
 -12   2  10        5.78        5.07      2.25 o 
 -11   2  10        0.56       -0.60      1.95 o 
 -10   2  10        4.40        3.23      2.10 o 
  -9   2  10       14.91       11.78      2.25 o 
  -8   2  10       19.73       16.27      2.43 o 
  -7   2  10       14.12       14.11      2.38 o 
  -6   2  10       67.63       69.19      4.59 o 
  -5   2  10        0.15       -0.80      1.74 o 
  -4   2  10        5.57        0.81      1.84 o 
  -3   2  10       11.20        6.91      2.04 o 
  -2   2  10        0.36       -2.48      1.78 o 
  -1   2  10       64.76       61.17      4.44 o 
   0   2  10       21.91       21.83      2.88 o 
   1   2  10      303.89      279.65      8.03 o 
   2   2  10        3.61        3.12      2.09 o 
   3   2  10        0.30       -1.75      1.93 o 
   4   2  10       79.79       73.18      4.05 o 
  -7   3  10        0.68        0.12      4.10 o 
  -6   3  10        2.87        0.51      4.20 o 
  -5   3  10       28.94       24.32      6.51 o 
  -4   3  10       43.96       54.90     16.82 o 
  -3   3  10       39.44       51.17      7.12 o 
  -2   3  10        0.06       -0.59      3.19 o 
  -1   3  10       25.46       21.08      5.91 o 
 -10   1  11        0.59        0.52      2.14 o 
  -9   1  11        1.94        1.29      2.18 o 
  -8   1  11      248.94      269.04      6.61 o 
  -7   1  11        1.07       -0.98      1.95 o 
  -6   1  11      223.94      240.97      8.15 o 
  -5   1  11        1.76        0.00      2.14 o 
  -4   1  11      192.91      198.53      5.64 o 
  -3   1  11      101.54      105.25      4.23 o 
  -2   1  11       39.14       37.25      3.09 o 
  -1   1  11        6.77        5.30      2.15 o 
   0   1  11        4.24        2.43      2.10 o 
   1   1  11       58.10       57.00      3.91 o 
   2   1  11      116.11      107.26      5.00 o 
  -6   2  11       17.35       16.82      2.70 o 
  -5   2  11        2.02       -0.88      2.13 o 
  -4   2  11        5.24        3.96      2.13 o 
  -3   2  11       41.71       40.53      4.32 o 
  -2   2  11       17.29       16.19      2.60 o 
                                                 
