# Supplementary material for: Exploration and exploitation of homologous series of bis(acrylamido)alkanes containing pyridyl and phenyl groups: β-sheet versus two-dimensional layers in solid-state photochemical [2 + 2] reactions
Source: IUCrJ. 2015 Jul 31;2(Pt 5):523–33. doi: 10.1107/S2052252515009987 (PMC4547820; doi:10.1107/S2052252515009987)
Supplement: Supplementary file 4 [file m-02-00523-1dsup4.hkl]

# 
# h,k,l, Fc-squared, Fo-squared, sigma(Fo-squared) and status flag 
# 
data_kbmg109 
_shelx_title ' kb in P2(1)/c' 
_shelx_refln_list_code          4 
_shelx_F_calc_maximum      389.30 
_exptl_crystal_F_000       808.00 
_reflns_d_resolution_high  0.8410 
 
loop_ 
 _symmetry_equiv_pos_as_xyz 
 'x, y, z' 
 '-x, y+1/2, -z+1/2' 
 '-x, -y, -z' 
 'x, -y-1/2, z-1/2' 
 
_cell_length_a    20.2430 
_cell_length_b     4.9756 
_cell_length_c    20.8391 
_cell_angle_alpha  90.000 
_cell_angle_beta   99.148 
_cell_angle_gamma  90.000 
 
_shelx_F_squared_multiplier     1.000 
 
loop_ 
 _refln_index_h 
 _refln_index_k 
 _refln_index_l 
 _refln_F_squared_calc 
 _refln_F_squared_meas 
 _refln_F_squared_sigma 
 _refln_observed_status 
   2   0   0     3275.12     4072.41     67.48 o 
   3   0   0      188.11      187.83      8.09 o 
   4   0   0     9395.24    10764.08    151.63 o 
   5   0   0     5503.28     6532.96     95.96 o 
   6   0   0      665.46      753.78     19.09 o 
   7   0   0      988.17      989.69     23.04 o 
   8   0   0     2044.96     2393.48     43.53 o 
   9   0   0       51.45       63.93      8.99 o 
  10   0   0      398.66      359.30     26.43 o 
  11   0   0      523.59      635.19     21.81 o 
  12   0   0     2337.32     2744.63     53.54 o 
  13   0   0       73.09       76.98     12.90 o 
  14   0   0      422.34      435.38     23.64 o 
  15   0   0      114.03      112.82     15.70 o 
  16   0   0      109.53      130.55     26.99 o 
  17   0   0       37.81       54.89     25.73 o 
  18   0   0      148.18      151.65     25.00 o 
  19   0   0       23.79       23.11     20.67 o 
  20   0   0       80.26       63.55     22.76 o 
  21   0   0       53.30       54.67     23.69 o 
  22   0   0       20.75       37.41     23.08 o 
  23   0   0      188.99      224.89     30.81 o 
   1   1   0     1821.57     2049.83     31.77 o 
   2   1   0      106.52      118.43      7.01 o 
   3   1   0     2752.20     3171.40     42.80 o 
   4   1   0     1531.94     1727.87     23.33 o 
   5   1   0     1769.33     1950.58     32.97 o 
   6   1   0      305.93      316.33     14.90 o 
   7   1   0        0.00        0.00      4.78 o 
   8   1   0        6.71        3.86      5.43 o 
   9   1   0       16.82       28.24      6.65 o 
  10   1   0      405.98      490.78     13.62 o 
  11   1   0        0.11        0.00      6.35 o 
  12   1   0      110.03      126.47      9.76 o 
  13   1   0      333.67      354.31     17.54 o 
  14   1   0        9.30        1.17      8.59 o 
  15   1   0       93.73      133.35     13.93 o 
  16   1   0       33.48       40.99     12.87 o 
  17   1   0        3.05        0.00     11.62 o 
  19   1   0       16.58       30.90     14.85 o 
  20   1   0       16.96        3.21     14.90 o 
  21   1   0       96.64      142.69     18.89 o 
  22   1   0       82.35       93.73     18.48 o 
  23   1   0       19.23       23.86     16.93 o 
   0   2   0      185.22      219.57     10.92 o 
   1   2   0      452.73      535.39     11.23 o 
   2   2   0      233.40      269.65      8.49 o 
   3   2   0     1802.55     2295.38     28.98 o 
   4   2   0      104.02      112.46      7.04 o 
   6   2   0      215.45      252.34     10.83 o 
   8   2   0       68.27       63.22     10.16 o 
   9   2   0      296.02      344.61     12.43 o 
  10   2   0       11.13       16.39      5.61 o 
  11   2   0       96.29      105.63     18.76 o 
  12   2   0       54.67       38.79      8.42 o 
  13   2   0       38.61       39.70     11.40 o 
  14   2   0      103.96      116.40     14.16 o 
  15   2   0      565.24      641.13     22.51 o 
  16   2   0        2.76        0.81     11.42 o 
  17   2   0       62.27       82.97     13.20 o 
  18   2   0       12.88        2.65     12.09 o 
  19   2   0       61.41       66.84     16.29 o 
  20   2   0        9.93        7.49     14.73 o 
  21   2   0       15.35       23.73     16.25 o 
  22   2   0        0.15       17.41     16.91 o 
   2   3   0      262.84      329.63     11.20 o 
   3   3   0       15.95       14.75      6.58 o 
   4   3   0      637.62      735.42     16.22 o 
   5   3   0      320.43      416.15     13.19 o 
   7   3   0      362.97      416.47     15.33 o 
   8   3   0       35.46       50.10      8.62 o 
   9   3   0      240.78      299.11     16.18 o 
  10   3   0      129.12      159.87     12.49 o 
  11   3   0      100.89      137.60     13.48 o 
  12   3   0       24.39       21.67     12.20 o 
  13   3   0        8.72        0.00     15.48 o 
  14   3   0       49.04       48.59     18.34 o 
  15   3   0       13.40       10.16     15.94 o 
  16   3   0      128.15      124.77     22.96 o 
  17   3   0       74.69       40.80     19.02 o 
  18   3   0      111.68      127.05     21.86 o 
  19   3   0       27.10       42.76     18.40 o 
  20   3   0        0.52        0.00     29.47 o 
   0   4   0        3.38       10.62     19.03 o 
   1   4   0        3.52        0.00     14.37 o 
   2   4   0        0.03        0.00     11.56 o 
   3   4   0        0.56        0.00     12.49 o 
   4   4   0       15.46       19.71     13.93 o 
   5   4   0        1.68       15.96     14.24 o 
   6   4   0        3.03        0.00     13.61 o 
   7   4   0        0.79        9.31     14.51 o 
   8   4   0      176.06      200.42     19.49 o 
   9   4   0       22.44       32.97     18.90 o 
  10   4   0       11.70        8.27     14.47 o 
  11   4   0        5.12        0.00     14.80 o 
  12   4   0        1.53        0.00     16.84 o 
  13   4   0       11.38        0.00     15.76 o 
  14   4   0        8.51        0.00     16.37 o 
  15   4   0        6.40        0.00     14.89 o 
  16   4   0        7.01        0.00     15.93 o 
  17   4   0        2.18        0.00     16.64 o 
   1   5   0      247.07      332.73     57.30 o 
   2   5   0      339.47      320.62     59.70 o 
   3   5   0        1.45        7.00     40.98 o 
   4   5   0      119.28      119.30     46.35 o 
   5   5   0        3.35        0.00     38.46 o 
   6   5   0       20.45       52.25     41.26 o 
   7   5   0       48.19       41.29     43.20 o 
   8   5   0       92.07       71.58     45.05 o 
   9   5   0       54.13       29.49     58.85 o 
  10   5   0      312.95      222.03     75.23 o 
  11   5   0       91.50       74.18     60.42 o 
  12   5   0        1.47       36.75     33.50 o 
 -23   1   1      120.70      121.76     19.52 o 
 -22   1   1        8.63       16.50     15.74 o 
 -21   1   1        7.49       10.02     15.25 o 
 -20   1   1       35.81       43.98     15.13 o 
 -19   1   1      119.01      128.74     16.80 o 
 -18   1   1       49.01       38.99     12.36 o 
 -17   1   1       38.85       34.66     12.40 o 
 -16   1   1        3.65        1.74     15.62 o 
 -15   1   1      121.24      145.93     12.25 o 
 -14   1   1        0.04        0.00      9.00 o 
 -13   1   1        4.57        2.22      8.15 o 
 -12   1   1       65.59       78.34      8.95 o 
 -11   1   1     1446.39     1338.80     23.18 o 
 -10   1   1       83.50       76.48      7.97 o 
  -9   1   1      139.28      154.34      9.69 o 
  -8   1   1       12.93       19.52      5.35 o 
  -7   1   1      406.55      359.05     11.16 o 
  -6   1   1      736.42      714.44     13.28 o 
  -5   1   1      261.94      272.44      8.54 o 
  -4   1   1      440.29      400.12     10.55 o 
  -3   1   1      473.51      505.98     11.44 o 
  -2   1   1     9524.93     8547.29     97.56 o 
  -1   1   1       18.13       12.57      5.37 o 
   0   1   1    14972.87    13618.93    179.24 o 
   1   1   1      426.46      359.75     10.81 o 
   2   1   1     5502.73     5093.57     69.90 o 
   3   1   1      199.74      214.07      8.35 o 
   4   1   1       81.72       74.06      7.82 o 
   5   1   1       21.10       16.00      5.07 o 
   6   1   1      231.82      208.04     10.02 o 
   7   1   1       56.01       70.96      7.62 o 
   8   1   1     1013.67      939.99     16.97 o 
   9   1   1      218.28      181.15      9.27 o 
  10   1   1      905.74      858.10     17.70 o 
  12   1   1      500.10      462.28     14.73 o 
  13   1   1      371.16      383.43     14.66 o 
  14   1   1        3.43        0.00     10.76 o 
  15   1   1        4.80        2.38     11.45 o 
  16   1   1        6.48       24.86     12.75 o 
  17   1   1       28.38       18.29     14.62 o 
  18   1   1       14.22       12.58     14.08 o 
  19   1   1        2.02       11.28     14.43 o 
  20   1   1        1.83       11.35     15.22 o 
  21   1   1        0.13        0.00     15.61 o 
  22   1   1        4.50        1.02     15.81 o 
  23   1   1        1.60        5.66     17.71 o 
 -22   2   1       14.73        9.85     21.85 o 
 -21   2   1       10.11       21.54     16.42 o 
 -20   2   1       10.82       19.32     15.01 o 
 -19   2   1        3.36       11.63     12.43 o 
 -18   2   1        2.11        1.61     11.39 o 
 -17   2   1       59.71       45.77     12.80 o 
 -16   2   1      668.20      676.18     23.13 o 
 -15   2   1        0.20        0.00     11.60 o 
 -14   2   1       43.03       50.35     10.99 o 
 -13   2   1       19.62       12.26      8.64 o 
 -12   2   1       24.74        8.07      8.81 o 
 -11   2   1        8.92        2.91      7.91 o 
 -10   2   1      199.80      206.05     16.47 o 
  -9   2   1      211.14      210.73     14.33 o 
  -8   2   1      122.84      147.36      9.72 o 
  -7   2   1       40.61       35.68      7.16 o 
  -6   2   1      142.63      158.83     10.15 o 
  -5   2   1       13.92        7.01      6.06 o 
  -4   2   1     4311.65     4146.07     47.18 o 
  -3   2   1      149.45      152.08      7.23 o 
  -2   2   1       82.41       90.17      6.19 o 
  -1   2   1       15.02        7.16      4.61 o 
   0   2   1      393.63      390.92      9.58 o 
   1   2   1       50.57       54.34      5.53 o 
   2   2   1       18.70       20.73      5.06 o 
   3   2   1      367.09      372.30      9.91 o 
   4   2   1        4.67        0.00      7.75 o 
   5   2   1     1607.97     1622.53     24.70 o 
   6   2   1     1060.64      961.93     17.33 o 
   7   2   1     1467.81     1401.14     22.29 o 
   8   2   1      681.19      630.48     15.79 o 
   9   2   1     1293.28     1336.78     26.17 o 
  10   2   1        0.00       10.77      7.95 o 
  11   2   1       54.70       57.06      9.55 o 
  12   2   1       18.50       22.56      5.78 o 
  13   2   1      480.78      471.92     22.54 o 
  14   2   1        1.28       15.05     12.05 o 
  15   2   1       35.35       23.82     12.59 o 
  16   2   1      200.31      257.10     16.64 o 
  17   2   1       22.86       15.40     11.92 o 
  18   2   1       55.88       45.14     13.63 o 
  19   2   1      119.71      130.07     18.63 o 
  20   2   1       13.11       15.03     15.08 o 
  21   2   1       15.85       12.12     16.82 o 
  22   2   1       39.15       10.71     17.73 o 
 -20   3   1       19.30       18.38     17.48 o 
 -19   3   1        4.42       11.43     17.49 o 
 -18   3   1        1.73        0.00     20.64 o 
 -17   3   1       24.84       39.49     17.81 o 
 -16   3   1        5.22        0.00     15.78 o 
 -15   3   1       11.69        3.07     15.71 o 
 -14   3   1        1.25        5.47     17.95 o 
 -13   3   1       31.95       44.33     11.86 o 
 -12   3   1        2.19        0.00     10.38 o 
 -11   3   1       21.83       24.94     10.68 o 
 -10   3   1       20.09       18.54     11.10 o 
  -9   3   1        1.02       11.78      9.80 o 
  -8   3   1      408.13      385.85     15.96 o 
  -7   3   1      207.62      195.07     11.45 o 
  -6   3   1       49.80       27.67     11.65 o 
  -5   3   1      223.32      209.27     10.52 o 
  -4   3   1      353.62      367.19     12.22 o 
  -3   3   1       49.41       45.40      7.17 o 
  -2   3   1      252.91      236.07     10.16 o 
  -1   3   1       90.64       74.89      7.35 o 
   0   3   1      486.62      510.31     13.06 o 
   1   3   1      469.97      505.23     13.06 o 
   2   3   1     1059.93     1004.09     18.55 o 
   4   3   1       15.08       12.48      7.26 o 
   5   3   1       34.29       45.59      7.94 o 
   6   3   1      355.15      379.88     15.91 o 
   7   3   1      398.62      375.22     14.18 o 
   8   3   1       12.39       20.97      8.37 o 
   9   3   1       12.97       13.84      9.86 o 
  10   3   1       50.42       65.15     11.80 o 
  11   3   1      216.21      221.84     23.38 o 
  12   3   1        0.07        3.08     13.79 o 
  13   3   1      373.71      353.65     23.11 o 
  14   3   1       94.70       95.93     19.45 o 
  15   3   1      102.23       99.96     19.86 o 
  16   3   1      259.34      253.80     27.71 o 
  17   3   1       38.93       22.57     17.27 o 
  18   3   1       27.08        6.00     16.29 o 
  19   3   1        0.07        0.00     19.75 o 
  20   3   1        0.41        0.00     20.18 o 
 -17   4   1       39.65       10.40     16.85 o 
 -16   4   1        0.55        0.00     16.83 o 
 -15   4   1       67.47       58.78     18.77 o 
 -14   4   1       14.19        0.00     16.58 o 
 -13   4   1       35.27       19.96     16.69 o 
 -12   4   1       23.55        1.69     16.17 o 
 -11   4   1       24.23       45.92     15.55 o 
 -10   4   1       58.15       41.13     15.36 o 
  -9   4   1      120.44      122.92     17.99 o 
  -8   4   1        2.81        6.55     13.84 o 
  -7   4   1      472.66      452.46     24.53 o 
  -6   4   1       36.34       62.03     15.16 o 
  -5   4   1       66.06       63.83     17.00 o 
  -4   4   1        7.71       13.26     14.21 o 
  -3   4   1       13.62        0.00     10.01 o 
  -2   4   1       51.03       43.33     11.28 o 
  -1   4   1       13.91       22.09     13.53 o 
   0   4   1       11.29        0.00     11.66 o 
   1   4   1        2.08        2.60     14.11 o 
   2   4   1       65.11       71.44     20.77 o 
   3   4   1       35.57       23.26     15.67 o 
   4   4   1      184.80      159.93     17.48 o 
   5   4   1       96.62      125.11     21.36 o 
   6   4   1       81.28       58.02     15.45 o 
   7   4   1        3.76       13.24     14.28 o 
   8   4   1        9.31       20.08     14.30 o 
   9   4   1       55.18       28.39     11.56 o 
  10   4   1        4.97        0.00     13.60 o 
  11   4   1        1.35       23.95     16.81 o 
  12   4   1       21.72        3.48     16.06 o 
  13   4   1       10.61        0.00     15.00 o 
  14   4   1        9.70        0.00     16.18 o 
  15   4   1        1.87        0.00     16.12 o 
  16   4   1        4.86        0.00     16.30 o 
  17   4   1        2.25        0.00     16.06 o 
 -12   5   1        0.20        0.00     47.58 o 
 -11   5   1       83.96       48.23     57.14 o 
 -10   5   1       30.08        0.00     55.18 o 
  -9   5   1        7.80       24.44     38.73 o 
  -8   5   1        0.49       18.91     37.66 o 
  -7   5   1      107.86       64.70     43.83 o 
  -6   5   1        2.93       40.95     41.82 o 
  -5   5   1       63.14       48.27     49.35 o 
  -4   5   1        1.32       35.26     46.53 o 
  -3   5   1        0.41        0.00     39.59 o 
  -2   5   1        0.50        0.00     36.82 o 
  -1   5   1       33.98        0.00     41.26 o 
   0   5   1       80.45      119.91     45.05 o 
   1   5   1       49.47        0.00     38.45 o 
   2   5   1       10.21        8.28     42.54 o 
   3   5   1       10.34        0.00     40.70 o 
   4   5   1        2.73        0.00     50.85 o 
   5   5   1      187.32      148.18     47.97 o 
   6   5   1        0.48        0.00     39.77 o 
   8   5   1       10.36        0.00     57.67 o 
   9   5   1        0.01        0.00     30.43 o 
  10   5   1        6.41       11.80     30.76 o 
  11   5   1        3.50        1.30     25.22 o 
  12   5   1        0.12       18.73     43.22 o 
 -23   0   2        1.39       12.22     22.35 o 
 -22   0   2       96.38       99.67     25.76 o 
 -21   0   2        1.70        0.00     34.05 o 
 -20   0   2      128.78      147.78     25.61 o 
 -19   0   2       43.43       58.42     21.30 o 
 -18   0   2       33.60       25.41     17.94 o 
 -17   0   2       13.97        2.19     16.31 o 
 -16   0   2       54.59       38.27     15.45 o 
 -15   0   2       64.89       76.09     14.79 o 
 -14   0   2      188.93      184.01     17.05 o 
 -13   0   2      289.50      294.33     24.27 o 
 -12   0   2        4.94       19.96      9.56 o 
 -11   0   2      282.75      278.45     15.86 o 
 -10   0   2      236.30      277.00     14.70 o 
  -9   0   2      658.53      657.70     19.77 o 
  -8   0   2       75.36       73.90      8.74 o 
  -7   0   2      117.82      108.35      9.34 o 
  -6   0   2        5.83        5.02      6.69 o 
  -5   0   2        0.48        0.00      6.44 o 
  -4   0   2        6.07        6.95      4.76 o 
  -3   0   2       42.36       41.50      6.37 o 
  -1   0   2       56.71       43.86      4.21 o 
   1   0   2        7.73        5.42      1.56 o 
   2   0   2      213.63      192.66      6.78 o 
   3   0   2      366.12      363.84      9.87 o 
   4   0   2       11.46        0.00      7.72 o 
   5   0   2      131.98      120.93      8.99 o 
   6   0   2      310.76      293.21     12.07 o 
   7   0   2       62.55       60.85      8.38 o 
   8   0   2       25.00       32.18      7.58 o 
   9   0   2     2139.72     2061.30     40.29 o 
  10   0   2      135.06      143.62     14.74 o 
  11   0   2      421.72      420.22     18.06 o 
  12   0   2       87.34       80.88     11.83 o 
  13   0   2      182.00      186.93     15.54 o 
  14   0   2      218.27      244.17     18.36 o 
  15   0   2        7.05       42.92     19.23 o 
  16   0   2       76.79       84.19     30.80 o 
  17   0   2        1.32        0.00     19.41 o 
  18   0   2      512.81      447.25     32.21 o 
  19   0   2      108.35       92.40     23.77 o 
  20   0   2        0.06       25.41     24.44 o 
  21   0   2       88.18       18.70     31.57 o 
  22   0   2       91.33      110.62     38.14 o 
  23   0   2        2.67        0.00     28.98 o 
 -23   1   2       16.61        0.00     15.60 o 
 -22   1   2        2.41        0.00     14.69 o 
 -21   1   2       23.87        9.49     15.21 o 
 -20   1   2       62.28       84.21     16.21 o 
 -19   1   2        2.54        0.00     11.02 o 
 -18   1   2        1.70        5.43     10.34 o 
 -17   1   2        0.01       15.21     11.85 o 
 -16   1   2      663.07      674.21     20.64 o 
 -15   1   2       16.49       24.37      9.99 o 
 -14   1   2       13.07        0.00     11.28 o 
 -13   1   2       23.40       32.73      8.91 o 
 -12   1   2       56.70       70.07      8.66 o 
 -11   1   2        5.30        0.00      6.69 o 
 -10   1   2      313.82      351.82     11.93 o 
  -9   1   2      285.55      299.77     11.83 o 
  -8   1   2      484.70      431.42     12.76 o 
  -7   1   2      230.39      245.12      8.84 o 
  -6   1   2        9.34        3.93      4.94 o 
  -5   1   2     3010.22     2841.99     33.31 o 
  -4   1   2    13800.03    12442.31    131.95 o 
  -3   1   2      240.27      217.63      8.02 o 
  -2   1   2     6046.43     5864.42     74.20 o 
  -1   1   2    10713.76     9945.08    121.10 o 
   0   1   2    12851.24    11875.69    133.65 o 
   1   1   2     1396.42     1345.53     19.33 o 
   2   1   2      167.85      175.43     10.38 o 
   3   1   2       91.01       80.31     11.40 o 
   4   1   2      624.39      590.61     12.76 o 
   5   1   2      193.36      225.62      8.50 o 
   6   1   2      529.00      487.97     11.42 o 
   7   1   2       21.09       20.80      5.25 o 
   8   1   2       60.40       67.49      6.46 o 
   9   1   2      685.18      620.23     14.62 o 
  10   1   2        1.39        0.00      6.69 o 
  11   1   2      957.52     1039.39     20.48 o 
  12   1   2     1303.26     1283.89     23.86 o 
  13   1   2        4.38        2.24     10.35 o 
  14   1   2        0.31        6.87     11.06 o 
  15   1   2        7.61       26.28     14.67 o 
  16   1   2      344.55      340.63     24.76 o 
  17   1   2      224.42      211.85     18.52 o 
  18   1   2       20.99       22.94     14.36 o 
  19   1   2      101.45      117.97     17.69 o 
  20   1   2        2.91        0.00     14.23 o 
  21   1   2       14.51       34.36     15.81 o 
  22   1   2        1.66        7.65     15.90 o 
  23   1   2        9.27        4.71     16.29 o 
 -22   2   2       59.86       43.40     17.97 o 
 -21   2   2       15.86       46.82     20.86 o 
 -20   2   2       12.59        5.52     13.01 o 
 -19   2   2       61.63       58.74     13.37 o 
 -18   2   2       10.36       39.46     12.40 o 
 -17   2   2        3.14        6.89     14.47 o 
 -16   2   2       13.25        0.00     11.65 o 
 -15   2   2        9.68        4.64      8.92 o 
 -14   2   2       14.39       15.32     10.22 o 
 -13   2   2       37.44       34.96     10.04 o 
 -12   2   2        1.34        0.00      8.45 o 
 -11   2   2       42.15       51.66      9.76 o 
 -10   2   2      424.08      403.81     17.22 o 
  -9   2   2      345.10      379.50     15.68 o 
  -8   2   2      198.74      214.94     12.21 o 
  -7   2   2       51.18       68.73      7.62 o 
  -6   2   2       67.84       82.28      7.45 o 
  -5   2   2       41.59       59.41      7.25 o 
  -4   2   2      261.12      267.29     11.18 o 
  -3   2   2       50.93       44.86      6.16 o 
  -2   2   2      669.36      634.13     13.23 o 
  -1   2   2      208.28      222.80      8.46 o 
   0   2   2       98.97       99.78      5.91 o 
   1   2   2      329.29      342.55      9.85 o 
   2   2   2      318.91      298.13      9.50 o 
   3   2   2      232.12      202.32      9.21 o 
   4   2   2     1692.40     1624.58     24.35 o 
   5   2   2     1076.57     1075.92     17.98 o 
   6   2   2      950.64      936.04     17.08 o 
   7   2   2      265.78      290.76     11.42 o 
   8   2   2      172.09      189.15      9.99 o 
   9   2   2      136.27      162.49     10.77 o 
  10   2   2        4.03        0.00      7.85 o 
  11   2   2      236.64      216.16     12.66 o 
  12   2   2       35.96       55.65     12.95 o 
  13   2   2       42.69       43.68     11.71 o 
  14   2   2       36.10       33.13      7.42 o 
  15   2   2        6.53        7.24     11.77 o 
  16   2   2       34.91       29.67     11.83 o 
  17   2   2       46.26       51.02     12.90 o 
  18   2   2      139.74      148.07     17.46 o 
  19   2   2        5.38        0.00     13.95 o 
  20   2   2       12.54        0.00     14.73 o 
  21   2   2       12.39        0.00     20.71 o 
 -20   3   2       12.96        0.00     16.97 o 
 -19   3   2       48.05       37.83     18.76 o 
 -18   3   2       46.76       36.47     15.55 o 
 -17   3   2        2.94       23.57     14.52 o 
 -16   3   2       45.46       34.90     13.36 o 
 -15   3   2        2.47        3.16     12.07 o 
 -14   3   2       63.44       59.18     13.08 o 
 -13   3   2       30.38       57.07     11.29 o 
 -12   3   2        7.63       28.77      8.96 o 
 -11   3   2        0.59       13.02      8.03 o 
 -10   3   2        8.38        2.38      9.40 o 
  -9   3   2        9.84        5.07     11.32 o 
  -8   3   2       31.52        9.78     10.44 o 
  -7   3   2       18.90       22.74     10.35 o 
  -6   3   2        6.46        0.00      9.19 o 
  -5   3   2      245.16      261.16     12.47 o 
  -4   3   2       28.72       34.94      7.88 o 
  -3   3   2      258.72      251.10     10.36 o 
  -2   3   2        5.95        0.00      6.72 o 
  -1   3   2      210.39      215.14      9.60 o 
   0   3   2      227.23      236.72      9.79 o 
   1   3   2      354.96      382.87     11.62 o 
   2   3   2       53.01       66.15      7.78 o 
   3   3   2       44.99       41.45      7.19 o 
   4   3   2        3.20        8.78      6.68 o 
   5   3   2       69.50       54.54      7.99 o 
   6   3   2       73.47       79.18      8.42 o 
   7   3   2        2.48       11.58      8.69 o 
   8   3   2       10.73       22.01     14.75 o 
   9   3   2        0.84        0.00     10.61 o 
  10   3   2      132.36      113.20     16.12 o 
  11   3   2        0.56        8.26     13.97 o 
  12   3   2      300.16      311.49     20.51 o 
  13   3   2        3.44        7.28     11.12 o 
  14   3   2      162.00      189.92     21.63 o 
  15   3   2      103.56       72.83     18.75 o 
  16   3   2       27.67       21.40     17.30 o 
  17   3   2       45.87       18.15     17.51 o 
  18   3   2        0.94        0.00     16.35 o 
  19   3   2        5.51       25.56     21.78 o 
  20   3   2       23.89       10.17     22.93 o 
 -17   4   2        5.50        4.36     17.25 o 
 -16   4   2        6.24        8.19     17.23 o 
 -15   4   2        0.08        0.00     15.32 o 
 -14   4   2       84.73       64.27     19.48 o 
 -13   4   2        1.47        7.93     16.71 o 
 -12   4   2      157.39      178.90     20.05 o 
 -11   4   2        1.16        0.00     15.85 o 
 -10   4   2      441.08      402.96     24.05 o 
  -9   4   2      462.49      447.94     24.86 o 
  -8   4   2       81.25       65.66     15.63 o 
  -7   4   2      304.95      309.66     21.61 o 
  -6   4   2      360.14      316.41     17.80 o 
  -5   4   2      130.29      134.61     13.93 o 
  -4   4   2        0.11        0.00     11.58 o 
  -3   4   2       98.47       91.63     15.29 o 
  -2   4   2        5.48        5.68     12.64 o 
  -1   4   2      239.38      220.81     17.65 o 
   0   4   2       54.73       41.86     13.87 o 
   1   4   2      244.58      223.99     17.69 o 
   2   4   2      523.76      477.50     25.91 o 
   3   4   2      505.39      480.75     26.92 o 
   4   4   2        1.35        0.00     19.71 o 
   5   4   2     1084.16      944.31     35.44 o 
   6   4   2      410.27      363.32     22.65 o 
   7   4   2       77.29       87.55     16.25 o 
   8   4   2      171.44      174.49     19.92 o 
   9   4   2        1.14        0.00     15.32 o 
  10   4   2      275.15      261.87     23.55 o 
  11   4   2        7.05       25.79     16.45 o 
  12   4   2       68.22       56.41     18.39 o 
  13   4   2        2.63        0.00     15.46 o 
  14   4   2       14.08       40.14     21.24 o 
  15   4   2        0.04        0.00     16.04 o 
  16   4   2       15.11       32.85     17.93 o 
  17   4   2        1.73        0.00     16.54 o 
 -12   5   2       10.56        0.00     24.32 o 
 -11   5   2        0.25        0.00     24.35 o 
 -10   5   2       50.72       34.34     38.13 o 
  -9   5   2        2.92       28.77     39.52 o 
  -8   5   2       19.24        0.00     36.65 o 
  -7   5   2        2.97        0.00     38.92 o 
  -6   5   2        0.19        0.00     54.72 o 
  -5   5   2        1.29        0.00     38.82 o 
  -4   5   2        0.12        0.00     38.21 o 
  -3   5   2       15.14       86.69     45.92 o 
  -2   5   2        0.00        0.00     39.59 o 
  -1   5   2        0.67       22.86     40.59 o 
   0   5   2       10.18       54.56     43.40 o 
   1   5   2        5.71        0.00     37.51 o 
   2   5   2        0.61        0.00     36.95 o 
   3   5   2        2.80       45.44     42.05 o 
   4   5   2       26.71        2.39     76.35 o 
   5   5   2        0.50        0.00     38.37 o 
   6   5   2       78.10       88.18     30.79 o 
   7   5   2        6.00        0.00     28.69 o 
   8   5   2       14.80       13.91     34.32 o 
   9   5   2        9.07        0.00     25.29 o 
  10   5   2        2.83        0.00     40.57 o 
  11   5   2        1.31        0.00     25.90 o 
  12   5   2       32.76        2.00     26.38 o 
 -23   1   3        1.26        0.18     15.58 o 
 -22   1   3        0.40       37.75     15.57 o 
 -21   1   3       24.63       19.71     14.47 o 
 -18   1   3        0.10        0.00     10.79 o 
 -17   1   3      361.29      389.36     17.59 o 
 -16   1   3       25.23       49.58     11.10 o 
 -15   1   3       44.17       44.99     10.28 o 
 -14   1   3      129.20      134.53     11.62 o 
 -13   1   3      142.72      185.45     11.73 o 
 -12   1   3      193.00      235.10     11.70 o 
 -10   1   3       14.45        7.89      4.61 o 
  -6   1   3     1039.66      939.20     15.60 o 
  -5   1   3     1344.92     1231.42     19.09 o 
  -4   1   3    17768.10    16205.40    170.24 o 
  -3   1   3     6286.93     5755.66     68.26 o 
  -2   1   3     3951.18     3615.01     52.40 o 
  -1   1   3     3257.65     3796.78    134.41 o 
   0   1   3     6479.54     6275.53    116.59 o 
   6   1   3     1142.67     1131.33     18.03 o 
   7   1   3     3812.00     3808.78     44.77 o 
   8   1   3      753.13      690.09     17.23 o 
   9   1   3        5.35        1.98      4.24 o 
  10   1   3       79.21       91.07      9.99 o 
  11   1   3      229.08      251.75     12.96 o 
  12   1   3      329.38      356.73     15.85 o 
  13   1   3       94.70       97.32     12.54 o 
  15   1   3      185.61      200.62     16.07 o 
  16   1   3       72.98       97.38     16.50 o 
  17   1   3        0.00        0.00     12.89 o 
  18   1   3      215.39      214.38     18.63 o 
  19   1   3      424.26      385.82     22.60 o 
  20   1   3        0.14        0.00     14.74 o 
  21   1   3      124.13      149.18     19.43 o 
  22   1   3       37.00       11.05     19.45 o 
 -22   2   3        5.59        0.00     22.74 o 
 -21   2   3       51.11       37.86     16.99 o 
 -20   2   3        6.19        7.90     13.09 o 
 -19   2   3        7.92       12.16     13.06 o 
 -18   2   3       42.32       44.69     16.83 o 
 -17   2   3       80.71       75.95     12.51 o 
 -16   2   3        9.20        9.23     10.28 o 
 -15   2   3        8.80        2.60     10.14 o 
 -14   2   3       48.28       29.24     10.77 o 
 -12   2   3      271.44      263.71     13.45 o 
 -11   2   3      631.28      600.83     18.20 o 
 -10   2   3      318.52      356.27     13.36 o 
  -9   2   3       98.66      106.97      9.76 o 
  -7   2   3      806.50      893.50     17.17 o 
  -6   2   3       36.16       38.80      6.73 o 
  -5   2   3      346.90      345.53     11.36 o 
  -4   2   3      472.40      441.47     11.70 o 
  -3   2   3     1343.06     1339.26     23.19 o 
  -2   2   3       15.93       19.63      6.40 o 
   0   2   3     1191.93     1301.65     21.83 o 
   1   2   3      116.68      123.12      6.81 o 
   5   2   3       81.37       89.93      6.80 o 
   6   2   3      500.59      592.95     13.76 o 
   7   2   3      159.99      186.76      9.48 o 
   8   2   3       36.46       46.32      7.60 o 
   9   2   3      386.23      422.42     14.23 o 
  12   2   3     1264.27     1229.00     28.15 o 
  13   2   3       21.25       18.50     12.17 o 
  14   2   3        6.64        8.43     12.63 o 
  15   2   3        9.54        3.80     11.99 o 
  16   2   3       75.06       67.35     12.17 o 
  17   2   3       36.06       37.26     13.44 o 
  18   2   3        5.21        0.00     15.63 o 
  19   2   3        0.51        0.00     16.33 o 
  20   2   3        0.38       29.56     18.66 o 
  21   2   3        0.03        0.00     18.19 o 
 -20   3   3       82.79       75.71     17.97 o 
 -19   3   3        0.13       19.69     15.26 o 
 -18   3   3       41.34       59.27     14.35 o 
 -17   3   3       55.39       61.56     15.44 o 
 -16   3   3        2.22        6.22     12.97 o 
 -15   3   3      104.99      109.09     14.88 o 
 -14   3   3        0.54       15.18     10.06 o 
 -13   3   3       23.42       43.71     10.27 o 
 -12   3   3       30.21       32.64     12.22 o 
 -11   3   3      233.62      234.39     16.07 o 
 -10   3   3       77.54       84.81     14.18 o 
  -9   3   3      218.50      264.88     21.21 o 
  -8   3   3        2.67        8.77     10.62 o 
  -7   3   3       63.43       86.54     12.78 o 
  -6   3   3      466.82      534.45     18.53 o 
  -4   3   3      296.75      354.68     12.99 o 
  -3   3   3      128.80      168.90      9.94 o 
  -2   3   3      111.50      108.37      8.71 o 
   0   3   3      460.83      460.22     12.04 o 
   1   3   3       85.30       99.15      7.70 o 
   2   3   3      161.21      184.33      9.12 o 
   3   3   3      294.63      322.39     12.39 o 
   4   3   3      352.19      338.09     14.76 o 
   6   3   3      246.64      258.17     14.77 o 
   7   3   3        5.42       20.40     11.38 o 
   9   3   3        0.69       23.42     10.12 o 
  11   3   3       20.42       24.01     13.78 o 
  12   3   3       98.89       67.92     14.87 o 
  13   3   3        0.32       10.51     13.42 o 
  14   3   3       16.01       24.69     14.35 o 
  15   3   3       82.40       92.49     17.03 o 
  16   3   3        0.63       18.42     15.24 o 
  17   3   3       12.14        0.00     16.51 o 
  18   3   3       43.09       42.11     21.80 o 
  19   3   3        0.68        0.00     20.55 o 
 -17   4   3        5.20        5.03     17.66 o 
 -16   4   3       14.31       13.03     17.72 o 
 -15   4   3        0.70       12.16     16.20 o 
 -14   4   3        6.10       26.31     17.02 o 
 -13   4   3       21.47       11.13     16.70 o 
 -10   4   3       39.67       66.69     16.52 o 
  -9   4   3      105.03       99.04     14.58 o 
  -8   4   3       69.16       92.82     13.06 o 
  -7   4   3       11.42       13.13     11.56 o 
  -6   4   3      174.00      187.72     18.98 o 
  -5   4   3       14.03       35.11     14.29 o 
  -2   4   3       17.57       15.98     12.92 o 
  -1   4   3        0.12       24.90     13.39 o 
   0   4   3       78.21       75.81     14.80 o 
   1   4   3       34.18       30.74     13.84 o 
   2   4   3      259.40      267.58     19.24 o 
   3   4   3      220.50      220.04     18.89 o 
   4   4   3       81.46       85.70     16.40 o 
   5   4   3       92.41      135.25     20.27 o 
   6   4   3       98.82       53.72     22.69 o 
   7   4   3      136.93      118.62     30.28 o 
   8   4   3        6.41        0.00     15.07 o 
   9   4   3      101.44      107.30     18.65 o 
  10   4   3      149.98      145.19     20.04 o 
  11   4   3      243.36      239.50     23.59 o 
  12   4   3       65.08       95.79     19.57 o 
  13   4   3       60.85       38.04     26.06 o 
  14   4   3       22.18        0.00     16.47 o 
  15   4   3       17.03       11.21     17.87 o 
  16   4   3       65.45       84.08     22.03 o 
 -12   5   3       46.38       53.25     23.46 o 
 -11   5   3       59.40       63.54     20.54 o 
 -10   5   3        4.42        3.77     17.84 o 
  -9   5   3       81.86       84.08     27.94 o 
  -8   5   3        0.16       19.17     25.12 o 
  -7   5   3        8.37        0.00     36.19 o 
  -6   5   3       13.61       34.44     92.60 o 
  -5   5   3       52.60      128.84     45.32 o 
  -4   5   3       41.97       50.48     41.41 o 
  -3   5   3       23.76       14.47     46.79 o 
  -2   5   3        1.89       35.29     64.03 o 
  -1   5   3        0.59        0.00     75.43 o 
   0   5   3       27.18        0.00     37.41 o 
   1   5   3       40.09       85.52     45.74 o 
   2   5   3        0.50       21.09     41.62 o 
   3   5   3      105.20       89.17     47.19 o 
   4   5   3        0.15       27.41     31.33 o 
   5   5   3       16.74       12.60     22.12 o 
   6   5   3       34.42       13.12     21.64 o 
   7   5   3      126.71      114.40     32.05 o 
   8   5   3        2.84        8.57     28.35 o 
   9   5   3        0.12       27.59     28.31 o 
  10   5   3       11.71        0.00     34.82 o 
  11   5   3       22.96        0.00     31.61 o 
 -24   0   4       17.37        0.00     22.54 o 
 -23   0   4        6.09       17.97     22.83 o 
 -22   0   4        1.67        1.21     21.80 o 
 -21   0   4        2.80       52.21     22.73 o 
 -20   0   4       57.24       53.62     21.70 o 
 -19   0   4      212.49      221.38     20.44 o 
 -18   0   4       18.32       35.87     14.61 o 
 -17   0   4      152.70      177.94     20.07 o 
 -16   0   4      234.16      297.99     21.47 o 
 -15   0   4        2.68       33.54     13.50 o 
 -14   0   4      158.69      117.04     15.05 o 
 -13   0   4        8.85        0.00     10.01 o 
 -12   0   4      760.88      726.62     24.00 o 
 -11   0   4     1493.79     1356.20     32.24 o 
 -10   0   4      405.46      470.93     18.47 o 
  -8   0   4        7.11       17.82     16.25 o 
  -7   0   4     7612.63     6730.98    101.03 o 
  -6   0   4     1152.73     1181.17     24.38 o 
  -5   0   4    34299.40    31021.28    427.30 o 
  -4   0   4   151557.14   123604.66   4029.70 o 
  -3   0   4     1324.87     1331.62     31.51 o 
  -2   0   4      468.28      438.46     15.05 o 
  -1   0   4      169.49      179.29     21.34 o 
   1   0   4    13219.24    12871.30    233.46 o 
   2   0   4      226.95      190.87     11.84 o 
   3   0   4      220.00      234.98     16.56 o 
   4   0   4     2894.43     2793.33     46.12 o 
   7   0   4     7580.52     7476.36    112.51 o 
   8   0   4     8386.67     8544.18    128.27 o 
   9   0   4      737.23      788.95     22.22 o 
  10   0   4      168.90      233.56     38.01 o 
  12   0   4        8.88        3.61      9.26 o 
  13   0   4       64.36       98.18     19.85 o 
  14   0   4      347.16      313.66     27.28 o 
  15   0   4      733.78      704.61     36.78 o 
  16   0   4        5.21        2.26     20.78 o 
  17   0   4      139.42      182.89     25.94 o 
  18   0   4      366.62      408.74     32.38 o 
  19   0   4      194.89      234.31     29.11 o 
  20   0   4      290.64      306.37     56.43 o 
  21   0   4        7.98        0.00     22.77 o 
  22   0   4        8.51       13.59     34.24 o 
 -23   1   4        6.03        0.00     15.37 o 
 -22   1   4       28.78       13.06     16.53 o 
 -21   1   4       41.03       28.83     15.46 o 
 -20   1   4        0.13        0.00     11.84 o 
 -18   1   4       41.36       64.92     11.08 o 
 -17   1   4       21.76       27.93     10.94 o 
 -16   1   4       35.51       18.48     11.06 o 
 -15   1   4        5.28        0.00      9.23 o 
 -14   1   4       24.53       25.99      9.25 o 
 -13   1   4       34.08       26.39      8.81 o 
 -12   1   4        2.03        1.99      6.78 o 
 -11   1   4        9.39        0.00      5.21 o 
 -10   1   4       21.55       30.13      6.65 o 
  -9   1   4      221.94      205.96      9.58 o 
  -8   1   4      701.04      664.55     14.11 o 
  -7   1   4     1856.98     1810.28     28.10 o 
  -6   1   4      595.95      608.86     12.28 o 
  -5   1   4       71.33       69.80      6.09 o 
  -4   1   4     6326.67     5666.22     63.80 o 
  -3   1   4    15897.67    14589.17    163.34 o 
  -2   1   4     1567.09     1489.95     24.72 o 
  -1   1   4      105.54       88.97     10.03 o 
   0   1   4     1958.01     1860.70     30.67 o 
   1   1   4      370.12      426.25     24.26 o 
   2   1   4        2.22        0.00      6.78 o 
   3   1   4       87.06       86.91      9.02 o 
   4   1   4       66.65       69.09      6.82 o 
   5   1   4      328.71      389.97     10.39 o 
   6   1   4      796.94      883.64     30.19 o 
   7   1   4        1.38       15.64      6.27 o 
   8   1   4        2.09        5.93      6.78 o 
   9   1   4      664.31      602.61     14.61 o 
  10   1   4       89.74       88.06      9.99 o 
  11   1   4       16.34       22.50      9.56 o 
  12   1   4        9.12        3.07      9.95 o 
  13   1   4       43.68       45.47     11.77 o 
  14   1   4        0.63        0.00     10.96 o 
  15   1   4       10.81        0.00     13.78 o 
  16   1   4       20.95       26.02     14.50 o 
  17   1   4      415.63      385.53     21.35 o 
  18   1   4      233.78      202.86     18.90 o 
  19   1   4        2.24        0.00     14.11 o 
  20   1   4       49.42       53.27     16.79 o 
  21   1   4        0.08        0.00     16.16 o 
  22   1   4        2.21        1.16     16.26 o 
 -22   2   4        6.34       28.17     17.25 o 
 -21   2   4       14.20       13.16     13.52 o 
 -20   2   4        9.93       22.81     13.63 o 
 -19   2   4      194.61      185.32     18.24 o 
 -18   2   4        3.71        9.09     12.44 o 
 -17   2   4       15.71       16.01     10.73 o 
 -16   2   4        3.26        0.00      9.52 o 
 -15   2   4       79.65       76.63     11.78 o 
 -14   2   4       11.77       18.00     10.18 o 
 -11   2   4       59.96       86.04      9.86 o 
 -10   2   4       12.83       16.45      7.80 o 
  -9   2   4       33.27       39.82      7.96 o 
  -8   2   4      664.25      596.85     15.30 o 
  -7   2   4      443.55      490.78     12.88 o 
  -6   2   4      428.84      415.79     13.23 o 
  -5   2   4      341.85      339.71     13.26 o 
  -4   2   4      387.59      357.69     12.87 o 
  -3   2   4        0.10        0.00      6.15 o 
  -2   2   4       59.39       67.91      7.27 o 
  -1   2   4     3220.15     3021.97     45.24 o 
   0   2   4      153.84      182.50     11.76 o 
   1   2   4      112.16      118.34      7.98 o 
   2   2   4      593.71      612.91     15.81 o 
   3   2   4      192.28      212.07      9.82 o 
   4   2   4      116.36      131.22      8.26 o 
   5   2   4      704.85      730.67     14.56 o 
   6   2   4      420.58      493.97     12.77 o 
   8   2   4      255.47      250.39     12.07 o 
   9   2   4        8.53       11.38     10.09 o 
  10   2   4      517.91      463.40     18.20 o 
  11   2   4      723.91      667.11     20.46 o 
  12   2   4        9.73        0.00     11.47 o 
  13   2   4      109.65      105.92     14.14 o 
  14   2   4        4.17        9.25     12.31 o 
  15   2   4       61.96       57.49     13.08 o 
  16   2   4        2.98       31.96     16.61 o 
  17   2   4       68.99       78.99     18.92 o 
  18   2   4        0.08        4.37     25.25 o 
  19   2   4       29.66       14.71     18.77 o 
  20   2   4        7.59        0.00     17.96 o 
  21   2   4        0.18        0.00     18.48 o 
 -20   3   4        8.13       13.10     15.43 o 
 -19   3   4        4.66       24.99     14.95 o 
 -18   3   4       16.68        0.00     12.46 o 
 -17   3   4       14.39       38.33     13.47 o 
 -16   3   4       29.50       29.70     12.13 o 
 -15   3   4        0.05       23.33     10.28 o 
 -14   3   4       88.31       77.67     12.42 o 
 -13   3   4       17.36       46.95     12.90 o 
 -12   3   4       11.79        8.37     11.30 o 
 -11   3   4      499.05      451.67     20.10 o 
 -10   3   4       85.87      106.08     13.89 o 
  -9   3   4      203.44      212.49     15.43 o 
  -8   3   4      545.43      513.83     19.42 o 
  -7   3   4      174.72      182.21     13.99 o 
  -5   3   4        9.21        9.75      9.80 o 
  -4   3   4       38.28       47.89     11.34 o 
  -3   3   4        9.29        7.81      8.68 o 
  -2   3   4      340.51      338.41     11.88 o 
  -1   3   4       17.03        8.91      6.74 o 
   0   3   4      499.19      464.31     13.08 o 
   1   3   4      257.93      285.73     11.80 o 
   2   3   4      500.48      526.07     17.64 o 
   3   3   4      155.13      175.87     11.97 o 
   4   3   4        5.74        0.00      7.02 o 
   5   3   4      842.07      780.75     21.46 o 
   6   3   4        0.26       15.47     10.54 o 
   7   3   4      252.97      250.70     15.45 o 
   8   3   4        0.81        0.00     10.84 o 
   9   3   4       23.88       51.37     14.85 o 
  10   3   4      206.10      244.54     18.52 o 
  11   3   4        0.90        0.00     13.20 o 
  12   3   4      402.46      366.78     21.56 o 
  13   3   4       52.54       43.68     14.73 o 
  14   3   4      214.37      210.16     19.34 o 
  15   3   4      139.77      143.45     18.45 o 
  16   3   4       30.52       17.62     15.24 o 
  17   3   4       41.89       58.94     18.16 o 
  18   3   4        0.99        2.56     18.93 o 
  19   3   4        3.20        0.00     19.95 o 
 -17   4   4        3.71        0.00     17.13 o 
 -16   4   4        3.45        0.00     16.89 o 
 -15   4   4        0.01        0.00     15.13 o 
 -14   4   4       18.74        0.00     16.08 o 
 -13   4   4        6.27        0.00     14.01 o 
 -12   4   4       54.16       44.35     14.10 o 
 -11   4   4       21.26       15.69     13.13 o 
 -10   4   4        0.02        0.00     10.83 o 
  -9   4   4        8.26       12.59     11.37 o 
  -8   4   4       40.18       48.13     13.71 o 
  -7   4   4        0.16        0.00     12.76 o 
  -6   4   4        8.64        0.00     12.19 o 
  -5   4   4        6.96       19.22     13.60 o 
  -4   4   4        2.87        0.00     13.67 o 
  -3   4   4        0.38       16.64     13.03 o 
  -2   4   4        3.84       23.07     13.73 o 
  -1   4   4       20.08       20.64     15.41 o 
   0   4   4        4.85        0.00     12.90 o 
   1   4   4       31.77       26.35     13.95 o 
   2   4   4       17.32       31.51     14.40 o 
   3   4   4       16.82       25.19     14.10 o 
   4   4   4       40.77       18.20     14.66 o 
   5   4   4       20.21       17.34     14.67 o 
   6   4   4        0.46        0.00     11.11 o 
   7   4   4        0.00        0.00     13.76 o 
   8   4   4       23.86       35.49     25.94 o 
   9   4   4        4.43        0.00     17.80 o 
  10   4   4       71.84       84.99     18.70 o 
  11   4   4        8.19        3.79     15.27 o 
  12   4   4        3.82       10.62     15.86 o 
  13   4   4        4.06        0.00     15.35 o 
  14   4   4        5.88       18.33     17.59 o 
  15   4   4        7.25        0.65     18.77 o 
  16   4   4       32.35       59.81     25.21 o 
 -12   5   4       29.45        0.00     19.97 o 
 -11   5   4        2.49        0.00     24.23 o 
 -10   5   4        5.58       20.68     30.50 o 
  -9   5   4       13.48       27.10     18.49 o 
  -7   5   4       36.91       92.39     28.32 o 
  -6   5   4      215.49      207.91     33.36 o 
  -5   5   4      105.89       26.92     58.32 o 
  -4   5   4       28.70       45.89     41.66 o 
  -3   5   4      292.67      285.23     52.42 o 
  -2   5   4      179.23      103.60    128.18 o 
  -1   5   4        8.81       76.69     72.74 o 
   0   5   4      107.00       46.04     66.91 o 
   1   5   4        0.00       12.54     23.90 o 
   2   5   4       10.10        0.00     24.10 o 
   3   5   4      139.69      117.70     30.88 o 
   4   5   4       66.74       34.00     23.50 o 
   5   5   4      283.30      264.93     52.20 o 
   6   5   4      346.51      346.30     39.06 o 
   7   5   4       34.56       34.66     28.86 o 
   8   5   4        5.57        0.00     25.37 o 
   9   5   4       38.68       22.66     26.56 o 
  10   5   4        0.60       40.89     27.44 o 
  11   5   4        1.49        0.00     25.86 o 
 -23   1   5        6.17        0.00     15.27 o 
 -22   1   5       27.13       29.98     17.35 o 
 -21   1   5        0.35        0.00     11.49 o 
 -20   1   5        0.01        0.00     10.80 o 
 -19   1   5       29.25       20.06     11.15 o 
 -18   1   5        3.48        0.00      9.26 o 
 -17   1   5        0.04       18.16     10.23 o 
 -16   1   5        2.70       15.46     10.42 o 
 -15   1   5      207.14      247.35     15.24 o 
 -14   1   5        4.27        0.00      7.73 o 
 -13   1   5        8.29        5.89      7.63 o 
 -12   1   5        4.34        0.00      5.58 o 
 -11   1   5       68.23       59.41      7.87 o 
 -10   1   5      549.44      551.44     14.99 o 
  -9   1   5        5.45        5.60      5.96 o 
  -8   1   5       38.79       44.40      6.63 o 
  -7   1   5      353.17      320.42      9.77 o 
  -6   1   5     1157.77      996.46     16.24 o 
  -5   1   5      442.20      396.00     10.53 o 
  -4   1   5      670.07      575.45     16.38 o 
  -3   1   5     3191.29     2887.75     35.34 o 
  -2   1   5     1135.97     1047.40     17.42 o 
  -1   1   5        1.09        0.00      5.08 o 
   0   1   5      934.72      883.07     16.88 o 
   1   1   5     2060.87     1916.65     23.78 o 
   2   1   5        8.94        0.00      5.15 o 
   4   1   5      488.08      491.31     11.96 o 
   5   1   5      296.83      328.36      9.57 o 
   6   1   5     1742.71     1813.43     27.32 o 
   7   1   5      446.91      451.75     14.11 o 
   8   1   5     1338.52     1317.06     23.83 o 
   9   1   5      214.58      227.11     12.97 o 
  10   1   5      353.45      322.49     13.86 o 
  11   1   5       33.98       31.88     14.59 o 
  12   1   5      101.83       93.72     11.83 o 
  13   1   5       12.31       27.73     11.75 o 
  14   1   5       13.63       13.85     14.03 o 
  15   1   5        1.22        0.00     13.87 o 
  16   1   5        2.05       22.97     14.12 o 
  17   1   5       54.17       33.00     14.69 o 
  18   1   5        4.00        0.00     13.74 o 
  19   1   5        3.35        0.00     14.25 o 
  20   1   5       35.32       17.46     15.79 o 
  21   1   5        0.91        0.00     16.82 o 
  22   1   5        0.11        0.00     15.43 o 
 -22   2   5        2.43       25.74     15.43 o 
 -21   2   5       65.06       40.78     14.52 o 
 -20   2   5      100.42       73.73     15.90 o 
 -19   2   5        3.79       13.38     12.50 o 
 -18   2   5       21.07       12.42     12.22 o 
 -17   2   5        4.41        0.00     10.02 o 
 -16   2   5        2.56        0.17     10.20 o 
 -15   2   5        1.07        0.00     10.31 o 
 -14   2   5       13.43       13.74     10.16 o 
 -13   2   5       10.35        0.32      8.47 o 
 -12   2   5        2.10        0.00      8.77 o 
 -11   2   5        0.71        0.00      8.27 o 
 -10   2   5        1.02        0.00      8.12 o 
  -9   2   5      676.59      619.69     15.42 o 
  -8   2   5     1272.99     1114.12     19.70 o 
  -7   2   5      236.64      236.50     11.11 o 
  -6   2   5        0.15        4.94      7.28 o 
  -5   2   5        0.87        0.00      7.21 o 
  -4   2   5      269.07      243.58     11.64 o 
  -3   2   5       52.24       55.64      8.48 o 
  -2   2   5       16.29       17.60      7.57 o 
  -1   2   5      190.63      209.12     10.53 o 
   0   2   5        0.06        0.00      6.01 o 
   1   2   5     2318.20     2236.55     35.06 o 
   2   2   5      766.66      762.47     17.12 o 
   3   2   5     1779.94     1788.36     29.51 o 
   4   2   5      313.28      339.09     12.13 o 
   5   2   5     1306.92     1333.15     23.20 o 
   6   2   5       46.37       61.35      7.70 o 
   7   2   5       50.58       44.99      8.16 o 
   8   2   5       13.49       19.71      8.67 o 
   9   2   5      247.65      276.64     14.00 o 
  10   2   5       45.47       58.02     11.26 o 
  11   2   5        3.42        1.40     11.60 o 
  12   2   5      330.76      300.13     18.26 o 
  13   2   5       78.07      101.08     20.72 o 
  14   2   5      211.27      185.37     19.35 o 
  15   2   5      213.32      226.46     21.32 o 
  16   2   5        0.02        0.00     15.49 o 
  17   2   5       64.60       96.83     19.07 o 
  18   2   5       40.61       54.48     19.06 o 
  19   2   5       55.93       40.57     19.12 o 
  20   2   5        7.53        0.00     17.62 o 
  21   2   5        1.24        0.54     18.50 o 
 -20   3   5        9.92        9.27     13.58 o 
 -19   3   5        0.19        0.00     12.01 o 
 -18   3   5        0.21       24.46     13.20 o 
 -17   3   5        1.93        0.00     11.72 o 
 -16   3   5        0.12        0.00     10.79 o 
 -15   3   5       22.36       36.53     13.10 o 
 -14   3   5        5.89       14.68     11.85 o 
 -13   3   5        0.38        0.00     12.11 o 
 -12   3   5      356.21      327.30     20.47 o 
 -11   3   5       26.84       38.12     13.93 o 
 -10   3   5       32.01       36.52     12.76 o 
  -9   3   5      311.73      235.71     16.13 o 
  -8   3   5        0.31        3.84     10.59 o 
  -7   3   5       87.43       97.16     12.39 o 
  -6   3   5       72.44       46.70     11.04 o 
  -5   3   5      286.15      286.33     14.85 o 
  -4   3   5       10.88       13.33      9.44 o 
  -3   3   5      372.37      369.81     15.11 o 
  -2   3   5      293.63      277.38     14.91 o 
  -1   3   5      136.98      183.79     12.89 o 
   0   3   5       37.52       36.69      9.67 o 
   1   3   5       78.91       54.63     10.22 o 
   2   3   5      480.17      483.20     16.11 o 
   3   3   5      327.60      306.31     14.96 o 
   4   3   5        8.84        9.79      9.32 o 
   5   3   5       20.59       21.17     10.40 o 
   6   3   5      107.92       99.86     12.74 o 
   7   3   5      317.85      301.38     16.94 o 
   8   3   5       23.77       14.80     12.93 o 
   9   3   5     1259.47     1141.82     33.87 o 
  10   3   5        0.10        0.00     13.25 o 
  11   3   5      509.59      551.15     24.55 o 
  12   3   5      181.65      207.09     20.05 o 
  13   3   5       48.19       71.04     14.66 o 
  14   3   5      100.38       97.32     16.34 o 
  15   3   5        0.09       26.68     14.82 o 
  16   3   5        7.66        0.00     15.38 o 
  17   3   5        0.01        0.00     16.59 o 
  18   3   5        1.67       12.18     17.19 o 
  19   3   5        0.09        0.00     17.28 o 
 -17   4   5        6.04        0.00     19.84 o 
 -16   4   5        6.34        1.30     20.43 o 
 -15   4   5        6.87        0.00     16.32 o 
 -14   4   5        8.96        0.00     13.41 o 
 -13   4   5       42.10        9.00     19.13 o 
 -12   4   5        6.88       15.84     13.15 o 
 -11   4   5      310.69      352.27     22.58 o 
 -10   4   5        0.13        7.45     12.67 o 
  -9   4   5       29.98       24.01     13.24 o 
  -8   4   5        4.14        9.51     12.13 o 
  -7   4   5        0.33        4.78     12.12 o 
  -6   4   5       80.23       84.20     15.52 o 
  -5   4   5        1.99        0.00     12.27 o 
  -4   4   5       34.28       39.36     14.34 o 
  -3   4   5        6.41        0.00     15.92 o 
  -2   4   5       38.86       36.60     14.28 o 
  -1   4   5      135.86      138.68     18.31 o 
   0   4   5      155.14      134.07     17.43 o 
   1   4   5      100.77       87.52     16.41 o 
   2   4   5      112.17      125.24     16.89 o 
   3   4   5       16.45       11.86     14.22 o 
   4   4   5       73.57       84.11     16.62 o 
   5   4   5       32.77        8.31     15.99 o 
   6   4   5        2.69       11.37     14.34 o 
   7   4   5        2.60       14.99     15.01 o 
   8   4   5       64.19       61.81     17.27 o 
   9   4   5       12.51        0.00     14.54 o 
  10   4   5       21.41        7.42     26.39 o 
  11   4   5        4.68        0.00     18.55 o 
  12   4   5        8.93        0.00     15.29 o 
  13   4   5        8.90        7.67     19.12 o 
  14   4   5        8.43        8.50     17.25 o 
  15   4   5        2.06        0.00     16.95 o 
  16   4   5        0.42       20.52     18.83 o 
 -12   5   5       12.30       28.54     30.31 o 
 -11   5   5       22.16       64.05     21.43 o 
 -10   5   5        2.15        0.00     26.45 o 
  -9   5   5       32.14       51.39     20.51 o 
  -8   5   5        0.76       43.40     18.73 o 
  -7   5   5        2.80       16.13     22.15 o 
  -6   5   5        2.46        2.47     17.06 o 
  -5   5   5       28.74       10.11     21.04 o 
  -4   5   5       99.14      119.83     42.15 o 
  -3   5   5       24.26       30.36     40.79 o 
  -2   5   5        4.56        0.00     36.16 o 
  -1   5   5       35.97        0.00     22.19 o 
   0   5   5       54.77       51.56     27.69 o 
   1   5   5      200.48      176.20     26.73 o 
   2   5   5       69.33       65.44     22.76 o 
   3   5   5      150.44      178.16     27.97 o 
   4   5   5        0.67        0.00     21.18 o 
   5   5   5        5.58       28.75     24.46 o 
   6   5   5        2.75        0.00     37.09 o 
   7   5   5        3.45        0.00     26.85 o 
   8   5   5        9.19        0.00     26.20 o 
   9   5   5       28.47        9.02     27.82 o 
  10   5   5       74.98       34.95     46.72 o 
 -23   0   6       23.17       31.61     41.83 o 
 -22   0   6       16.96       42.77     24.23 o 
 -21   0   6       26.08       24.39     16.72 o 
 -20   0   6       72.98       62.30     16.46 o 
 -18   0   6       86.29       55.28     14.92 o 
 -17   0   6       48.06       88.14     16.54 o 
 -15   0   6      110.42       93.69     15.46 o 
 -14   0   6       16.42       25.76     12.81 o 
 -13   0   6      214.76      242.13     17.30 o 
 -10   0   6      148.66      155.98     12.16 o 
  -6   0   6        3.39        0.00      6.18 o 
  -5   0   6       89.08       85.72      8.52 o 
  -4   0   6      198.01      169.53     10.26 o 
  -3   0   6        3.59        0.00      6.03 o 
  -2   0   6      110.68      120.61      8.85 o 
  -1   0   6      126.79      113.33      8.79 o 
   0   0   6       17.17       10.57      4.91 o 
   1   0   6      146.29      124.84     11.29 o 
   2   0   6       32.11       26.70      6.01 o 
   3   0   6       11.92       24.16      6.43 o 
   4   0   6        7.81       24.39      8.19 o 
   5   0   6     1316.99     1385.21     28.85 o 
   6   0   6      700.90      796.28     23.25 o 
   7   0   6      380.90      409.17     15.51 o 
   8   0   6      170.21      213.71     12.90 o 
   9   0   6      430.24      421.79     15.99 o 
  10   0   6      333.56      324.50     22.95 o 
  11   0   6       15.68       27.47     17.15 o 
  12   0   6        1.82        0.00     16.52 o 
  13   0   6        3.82        8.02     18.01 o 
  14   0   6      879.24      869.01     38.32 o 
  15   0   6      587.88      584.52     35.15 o 
  16   0   6       20.40       33.67     20.30 o 
  17   0   6      618.96      555.59     37.19 o 
  18   0   6       20.83       35.38     21.51 o 
  19   0   6       30.03       26.91     22.30 o 
  20   0   6        1.69       31.16     23.91 o 
  21   0   6       15.53        8.98     23.22 o 
  22   0   6        7.46        0.00     20.89 o 
 -23   1   6        6.46       38.03     16.11 o 
 -22   1   6        0.21        0.00     13.19 o 
 -21   1   6       22.00       34.43     13.08 o 
 -20   1   6      100.38       75.35     13.92 o 
 -19   1   6        3.54       12.96      9.32 o 
 -18   1   6        0.47        0.00      8.84 o 
 -16   1   6        6.97        4.37      9.82 o 
 -15   1   6        0.87       23.46      9.84 o 
 -14   1   6       17.78       31.40      8.06 o 
 -13   1   6       51.43       44.19      8.77 o 
 -12   1   6       94.32       97.85      9.09 o 
  -8   1   6     1752.67     1781.79     25.66 o 
  -5   1   6     5304.73     4669.98     55.20 o 
  -4   1   6     3914.78     3773.29     45.45 o 
  -3   1   6       63.23       54.32      5.15 o 
  -2   1   6        1.25        0.00      4.24 o 
  -1   1   6      399.03      397.06     11.60 o 
   0   1   6       52.59       50.98      5.49 o 
   1   1   6       31.05       36.53      7.47 o 
   2   1   6      573.20      620.11     18.09 o 
   4   1   6      401.35      369.50      9.83 o 
   5   1   6     2434.31     2606.25     35.19 o 
   6   1   6     1591.49     1846.74     28.16 o 
   7   1   6     3713.24     4252.87     56.75 o 
   8   1   6      473.41      467.67     15.48 o 
   9   1   6      516.03      523.38     18.07 o 
  10   1   6      145.26      164.08     15.68 o 
  11   1   6        6.28        0.00     10.28 o 
  12   1   6      176.09      167.15     16.40 o 
  13   1   6      106.12      139.99     15.28 o 
  14   1   6        3.85        4.89     14.37 o 
  15   1   6      374.38      362.70     21.08 o 
  16   1   6        0.34       14.39     13.97 o 
  17   1   6       27.99       28.01     14.48 o 
  18   1   6        0.22        0.00     14.04 o 
  19   1   6       22.92        6.42     15.11 o 
  20   1   6        1.12        4.46     15.14 o 
  21   1   6        0.00        5.16     16.80 o 
 -21   2   6        8.78       12.23     13.40 o 
 -20   2   6        6.32        0.00     16.04 o 
 -19   2   6       22.68       41.66     13.54 o 
 -17   2   6        3.50       13.12     12.56 o 
 -15   2   6       38.97       31.58     11.41 o 
 -13   2   6        0.06       17.63     11.68 o 
 -12   2   6       41.42       32.06     10.80 o 
 -11   2   6       51.63       48.16      9.94 o 
 -10   2   6        1.51        0.00      8.09 o 
  -9   2   6      273.80      297.47     13.08 o 
  -8   2   6      318.25      301.60     12.48 o 
  -7   2   6      312.97      280.56     13.35 o 
  -5   2   6      823.39      733.70     21.41 o 
  -4   2   6     1437.72     1525.40     41.67 o 
  -3   2   6       10.52       38.83     13.82 o 
  -2   2   6     1253.98     1157.72     23.88 o 
  -1   2   6      304.95      338.20     12.79 o 
   0   2   6      644.40      671.60     24.73 o 
   1   2   6      724.84      789.79     18.26 o 
   2   2   6     1605.36     1672.45     27.72 o 
   4   2   6     1146.41     1177.90     23.54 o 
   5   2   6       77.19       92.86      8.73 o 
   6   2   6       55.98       72.81      9.37 o 
   7   2   6       82.68      100.17     10.29 o 
   8   2   6       11.04       13.96     13.49 o 
   9   2   6       25.15       45.03     11.65 o 
  10   2   6        4.78        4.65     12.97 o 
  11   2   6       38.34       39.00     16.12 o 
  12   2   6      485.30      518.47     24.34 o 
  13   2   6        3.55        4.33     14.61 o 
  14   2   6      512.56      471.97     26.10 o 
  15   2   6        1.43        5.08     15.27 o 
  16   2   6      184.88      173.71     20.88 o 
  17   2   6       19.83       15.01     17.54 o 
  18   2   6       13.39       16.92     17.45 o 
  19   2   6        0.34        0.00     17.24 o 
  20   2   6        8.56       12.45     18.32 o 
 -20   3   6        2.39       24.49     15.83 o 
 -19   3   6        5.51       21.80     13.24 o 
 -18   3   6        5.16       18.76     14.02 o 
 -17   3   6       17.29        0.00     19.33 o 
 -16   3   6        3.73        0.00      9.95 o 
 -15   3   6       11.92       15.02     11.44 o 
 -14   3   6        4.14       17.08     11.22 o 
 -12   3   6       11.94       40.33     13.76 o 
 -11   3   6       26.16       46.00     13.02 o 
  -9   3   6        7.77        0.00     10.99 o 
  -8   3   6        4.88       13.45     10.94 o 
  -7   3   6       90.41       96.73     12.81 o 
  -6   3   6      109.88       91.01     12.18 o 
  -5   3   6       78.25       70.03     11.18 o 
  -4   3   6       59.41       52.27     11.30 o 
  -2   3   6        1.91        6.41     11.09 o 
  -1   3   6       10.87       19.08     11.72 o 
   0   3   6        5.87        4.35     13.28 o 
   1   3   6      303.39      309.67     18.94 o 
   2   3   6       58.08       54.32     10.86 o 
   3   3   6        1.22        1.79      9.08 o 
   4   3   6        1.40        8.21      9.76 o 
   5   3   6       98.56      116.58     12.80 o 
   6   3   6       77.16       69.35     12.49 o 
   7   3   6        3.17        0.00     12.18 o 
   8   3   6      718.42      735.14     25.25 o 
   9   3   6       77.94       66.14     14.77 o 
  10   3   6      318.21      312.26     20.34 o 
  11   3   6       54.59       55.16     14.86 o 
  12   3   6      102.02      138.07     18.33 o 
  13   3   6       16.96       34.58     13.73 o 
  14   3   6       18.39        0.00     13.97 o 
  15   3   6        0.01        0.00     13.45 o 
  16   3   6       53.24       31.48     17.01 o 
  17   3   6       27.34       20.30     20.71 o 
  18   3   6        0.62       22.85     17.47 o 
 -17   4   6        2.59        0.00     19.39 o 
 -16   4   6       70.51       35.13     19.33 o 
 -15   4   6       35.94       41.49     21.16 o 
 -14   4   6      189.44      198.45     20.56 o 
 -13   4   6       50.75       57.67     14.93 o 
 -12   4   6       61.14       66.54     17.07 o 
 -11   4   6      142.42      168.77     18.82 o 
 -10   4   6      145.07      159.05     17.91 o 
  -9   4   6       51.14       75.02     16.67 o 
  -7   4   6        1.31       13.93     12.71 o 
  -6   4   6       16.86       13.76     12.26 o 
  -5   4   6       66.22       94.64     20.94 o 
  -4   4   6      116.81      127.90     16.73 o 
  -3   4   6      421.26      470.84     25.83 o 
  -2   4   6      439.44      454.74     24.14 o 
  -1   4   6      357.73      365.68     22.66 o 
   0   4   6      137.07      184.16     18.27 o 
   1   4   6     1041.42      923.49     31.02 o 
   2   4   6      140.21      125.63     17.11 o 
   3   4   6      231.14      225.63     19.56 o 
   5   4   6       78.87       78.40     20.00 o 
   6   4   6      312.95      373.77     25.06 o 
   7   4   6       74.83       52.23     15.97 o 
   8   4   6      121.09      108.29     23.78 o 
   9   4   6       66.81       80.48     19.12 o 
  10   4   6        0.00        0.00     23.48 o 
  11   4   6        2.35        0.00     19.59 o 
  12   4   6        0.48        6.01     31.38 o 
  13   4   6        0.56        0.00     21.68 o 
  14   4   6       18.05       11.39     21.49 o 
  15   4   6       33.25        0.00     21.02 o 
 -12   5   6        5.28        7.98     34.93 o 
 -11   5   6       10.82        2.68     21.62 o 
 -10   5   6        0.02        8.77     17.51 o 
  -9   5   6        3.13        5.77     22.12 o 
  -8   5   6        4.11        0.00     16.77 o 
  -7   5   6       12.65       15.55     17.92 o 
  -6   5   6        2.64       25.68     17.97 o 
  -5   5   6        0.78        0.00     34.54 o 
  -4   5   6       31.20       32.29     15.63 o 
  -3   5   6        5.37        3.78     14.87 o 
  -2   5   6        0.03        7.90     15.27 o 
  -1   5   6       23.96       32.77     24.75 o 
   0   5   6       10.47       25.18     19.71 o 
   1   5   6       10.84        0.00     23.99 o 
   2   5   6       28.26       12.33     21.12 o 
   3   5   6        3.76        0.00     19.84 o 
   4   5   6       16.30       46.42     25.62 o 
   5   5   6        0.45       14.40     27.84 o 
   6   5   6        0.24        0.00     23.64 o 
   7   5   6        0.23       28.43     25.93 o 
   8   5   6       18.17       10.50     34.41 o 
   9   5   6        2.96        0.00     34.19 o 
  10   5   6        0.31        0.00     24.31 o 
 -23   1   7       28.30       17.16     16.20 o 
 -22   1   7       16.00        4.04     12.39 o 
 -21   1   7       99.86      102.87     17.27 o 
 -20   1   7        0.90        6.85     10.01 o 
 -18   1   7        1.95       10.39      9.20 o 
 -17   1   7       52.18       70.95     11.24 o 
 -15   1   7        5.75        2.51      7.48 o 
 -14   1   7       13.17        0.00      7.27 o 
 -13   1   7       25.89       20.73      8.56 o 
 -12   1   7       24.79       38.86      8.46 o 
 -11   1   7      152.10      134.43      9.58 o 
 -10   1   7      503.42      618.98     15.10 o 
  -9   1   7     2240.25     2007.54     28.91 o 
  -8   1   7      849.37      925.74     18.21 o 
  -7   1   7     1877.34     1727.29     24.78 o 
  -6   1   7      125.67      184.61     21.70 o 
  -5   1   7       54.35       61.02     16.61 o 
  -4   1   7     1582.65     1729.42     30.68 o 
  -3   1   7      199.87      223.79      8.69 o 
  -2   1   7      297.34      298.18      8.56 o 
  -1   1   7      400.92      400.54      9.82 o 
   0   1   7      192.22      188.75     11.92 o 
   1   1   7       50.10       48.57      5.53 o 
   2   1   7     2625.48     2773.76     38.32 o 
   3   1   7     1080.92     1109.30     18.86 o 
   4   1   7     1700.02     1794.94     24.82 o 
   8   1   7     1199.98     1175.66     23.41 o 
   9   1   7        5.77       10.64      9.53 o 
  10   1   7      197.13      185.43     14.25 o 
  11   1   7       36.22       42.96     11.73 o 
  12   1   7        0.98        0.00     12.29 o 
  13   1   7       35.13       24.16     10.02 o 
  14   1   7     1502.35     1350.86     41.53 o 
  15   1   7      386.58      356.28     20.74 o 
  16   1   7       36.35       28.20     13.84 o 
  17   1   7      286.45      301.98     26.19 o 
  18   1   7       47.37       43.30     15.93 o 
  19   1   7       19.82       16.85     15.69 o 
  20   1   7        0.84        0.00     16.02 o 
  21   1   7       16.20        0.00     18.76 o 
 -22   2   7       21.66       26.58     15.16 o 
 -21   2   7        2.25       15.91     13.08 o 
 -20   2   7        1.07        5.69     12.85 o 
 -19   2   7        1.72        8.02     10.61 o 
 -18   2   7       11.95       19.00     10.82 o 
 -17   2   7        4.32        8.72      9.88 o 
 -16   2   7       96.57       77.64     14.56 o 
 -15   2   7      200.36      218.66     15.65 o 
 -14   2   7       43.61       64.53     13.41 o 
 -13   2   7        4.78        0.00     10.45 o 
 -12   2   7       13.51        3.45     10.10 o 
 -11   2   7      173.34      157.29     14.73 o 
 -10   2   7      147.88      191.11     13.66 o 
  -8   2   7      303.24      253.83     13.57 o 
  -7   2   7     1697.25     1490.93     28.24 o 
  -6   2   7      309.68      292.42     13.18 o 
  -5   2   7      894.12      851.38     19.79 o 
  -4   2   7        0.18        5.83      7.14 o 
  -3   2   7       34.40       37.02      7.62 o 
  -2   2   7       60.78       64.14      8.90 o 
  -1   2   7       62.50       67.45     14.27 o 
   0   2   7       10.57        0.00      6.43 o 
   1   2   7       42.23       39.81      7.48 o 
   2   2   7       69.83       56.72      8.31 o 
   3   2   7      127.71      145.08     14.15 o 
   4   2   7        0.89       19.67      8.32 o 
   6   2   7       12.85       31.24      9.37 o 
   7   2   7      617.80      625.16     21.88 o 
   8   2   7      687.62      671.72     23.03 o 
   9   2   7       29.12       47.33     15.10 o 
  10   2   7        0.57        0.00     12.89 o 
  11   2   7        5.82        0.00     14.12 o 
  12   2   7       82.74       89.25     26.28 o 
  13   2   7      176.85      229.22     21.21 o 
  14   2   7        1.54       16.30     15.79 o 
  15   2   7        0.12        4.58     19.00 o 
  16   2   7        0.24        0.79     16.00 o 
  17   2   7       15.27        7.79     16.89 o 
  18   2   7        3.22       13.17     17.21 o 
  19   2   7        3.23        0.00     17.57 o 
  20   2   7        0.59        0.00     17.83 o 
 -20   3   7        8.07       38.95     14.04 o 
 -19   3   7       10.75       25.99     13.20 o 
 -18   3   7       13.07       25.00     13.99 o 
 -17   3   7        0.23        4.18     10.63 o 
 -16   3   7        3.53       27.00     11.22 o 
 -15   3   7      113.66      103.21     15.26 o 
 -14   3   7        0.12        0.00     10.21 o 
 -13   3   7       94.80      102.00     13.57 o 
 -12   3   7       50.21       25.13     14.44 o 
 -11   3   7       79.51       80.87     14.11 o 
 -10   3   7       14.19       23.74     12.25 o 
  -9   3   7       38.09       30.69     13.40 o 
  -8   3   7       46.24       43.10     12.32 o 
  -7   3   7      205.75      210.09     14.98 o 
  -6   3   7       66.30       58.69     11.80 o 
  -5   3   7       21.54       20.27     11.65 o 
  -4   3   7      110.67      149.51     15.71 o 
  -3   3   7      170.95      155.40     15.92 o 
  -2   3   7        1.40       10.33     11.92 o 
  -1   3   7      357.83      369.85     20.19 o 
   0   3   7      520.38      477.31     22.12 o 
   1   3   7       39.82       13.07     12.85 o 
   2   3   7      363.58      373.16     22.69 o 
   3   3   7       18.70       17.12     10.99 o 
   4   3   7       11.74       20.31     10.45 o 
   5   3   7      111.44      130.84     15.12 o 
   6   3   7      113.88      141.14     17.36 o 
   7   3   7       20.73       39.44     12.84 o 
   8   3   7       32.82       51.77     14.06 o 
   9   3   7        4.31        8.08     13.28 o 
  10   3   7       21.85       12.10     14.48 o 
  11   3   7      134.37      139.50     16.47 o 
  12   3   7        0.24        3.99     14.19 o 
  13   3   7       14.07       32.35     17.54 o 
  14   3   7      113.02      100.20     17.22 o 
  15   3   7        5.83       25.38     15.55 o 
  16   3   7       55.26       53.04     17.56 o 
  17   3   7       28.38       32.35     17.40 o 
  18   3   7        0.20       16.89     17.59 o 
 -17   4   7        6.36       34.65     17.62 o 
 -16   4   7        0.71        6.84     21.26 o 
 -15   4   7        5.99        2.94     22.77 o 
 -14   4   7        0.60       33.16     20.75 o 
 -13   4   7       24.24       39.38     16.06 o 
 -12   4   7       10.08       36.51     14.34 o 
 -11   4   7       49.71       29.55     14.00 o 
  -7   4   7        2.56       13.13     14.53 o 
  -6   4   7       38.83       54.87     13.84 o 
  -5   4   7       32.23       54.37     14.29 o 
  -4   4   7       93.93       86.62     16.01 o 
  -3   4   7       25.85       30.10     14.01 o 
  -2   4   7      414.68      429.94     23.61 o 
  -1   4   7        9.04        0.00     13.12 o 
   1   4   7        0.26        0.00     16.47 o 
   2   4   7       68.70       68.62     15.54 o 
   3   4   7      185.73      180.03     18.57 o 
   4   4   7        3.96        5.22     13.96 o 
   5   4   7       47.16       63.20     19.24 o 
   6   4   7      395.07      401.81     26.61 o 
   7   4   7      223.90      213.98     28.04 o 
   8   4   7      366.41      344.11     26.01 o 
   9   4   7       13.06        0.00     30.53 o 
  10   4   7       49.45       62.11     23.49 o 
  11   4   7       39.97       71.98     24.14 o 
  12   4   7      267.29      219.29     30.14 o 
  13   4   7       21.66        0.00     29.96 o 
  14   4   7        2.20        5.69     28.65 o 
  15   4   7       14.43       35.38     35.29 o 
 -11   5   7       10.43        0.00     17.04 o 
 -10   5   7        3.31       38.46     19.09 o 
  -9   5   7       45.04       41.18     19.78 o 
  -8   5   7       13.23       19.83     21.35 o 
  -7   5   7        3.87       13.18     17.15 o 
  -6   5   7        3.19       38.87     16.28 o 
  -5   5   7        1.39       11.38     12.99 o 
  -4   5   7       36.81       41.11     14.46 o 
  -3   5   7       14.04       36.85     14.19 o 
  -2   5   7       15.34       31.33     14.21 o 
  -1   5   7       32.16       33.62     16.33 o 
   0   5   7        0.00        5.51     16.00 o 
   1   5   7       32.31       41.02     21.51 o 
   2   5   7       37.63       53.92     23.40 o 
   3   5   7       52.69       57.72     26.43 o 
   4   5   7        1.68       40.14     26.24 o 
   5   5   7        1.44       18.10     25.95 o 
   6   5   7        9.60        0.00     25.09 o 
   7   5   7        8.47       18.52     25.13 o 
   8   5   7        1.73        0.00     34.68 o 
   9   5   7        3.01        0.00     25.57 o 
 -23   0   8       44.85       29.57     21.44 o 
 -22   0   8        2.02       12.19     14.64 o 
 -21   0   8       22.89       40.83     14.88 o 
 -20   0   8       27.94       28.24     14.95 o 
 -19   0   8        1.96        1.06     17.97 o 
 -18   0   8        4.05        3.44     12.10 o 
 -17   0   8        9.69        0.61     12.22 o 
 -16   0   8       44.11       36.62     14.92 o 
 -15   0   8      327.80      304.55     22.60 o 
 -14   0   8        1.56        0.00     11.15 o 
 -13   0   8       16.30        5.54     11.27 o 
 -12   0   8       16.98        7.99     13.72 o 
 -11   0   8     3367.65     2882.04     54.79 o 
 -10   0   8      575.06      585.57     20.53 o 
  -9   0   8    10301.84     9134.17    156.79 o 
  -8   0   8     6832.59     6315.78     99.13 o 
  -7   0   8      113.56      112.64     11.85 o 
  -6   0   8     3566.79     3058.98     53.05 o 
  -5   0   8      142.18      134.50     10.42 o 
  -4   0   8     1434.28     1275.84     27.22 o 
  -3   0   8        8.65       23.06      7.18 o 
  -2   0   8      711.26      725.27     18.80 o 
  -1   0   8       28.62       29.90      7.26 o 
   1   0   8      132.35       92.57     16.04 o 
   2   0   8      489.10      412.89     18.30 o 
   3   0   8    13526.19    13885.12    257.12 o 
   4   0   8     2805.64     2823.09    146.12 o 
   5   0   8     1418.41     1456.17     31.60 o 
   6   0   8      355.00      397.96     17.56 o 
   7   0   8      486.49      529.80     21.56 o 
   8   0   8       57.02       32.66      9.94 o 
   9   0   8      420.60      438.64     43.05 o 
  10   0   8       34.46       18.62     16.72 o 
  11   0   8      644.82      613.31     31.58 o 
  12   0   8       94.16       74.57     20.91 o 
  13   0   8       73.88      106.06     22.79 o 
  14   0   8      513.73      506.98     33.45 o 
  15   0   8      364.88      341.41     29.27 o 
  16   0   8      598.06      575.64     36.91 o 
  17   0   8      106.24       95.42     23.22 o 
  18   0   8        2.43        4.27     20.62 o 
  19   0   8        0.53       19.48     22.22 o 
  20   0   8        8.00       24.47     22.80 o 
  21   0   8        8.13        0.00     22.68 o 
 -23   1   8        0.13       18.79     14.73 o 
 -22   1   8       11.23        9.88     12.96 o 
 -21   1   8        0.02        7.49     10.64 o 
 -20   1   8        4.98        8.85      9.82 o 
 -19   1   8        5.21        9.22      9.55 o 
 -18   1   8        0.03        5.18      9.07 o 
 -17   1   8        4.38        0.00      8.49 o 
 -16   1   8        0.92        0.00      7.09 o 
 -15   1   8       40.72       32.46      9.38 o 
 -14   1   8       20.07       16.74      9.92 o 
 -13   1   8        5.74        0.00      7.94 o 
 -12   1   8       18.99        6.86      7.81 o 
 -11   1   8        0.45        0.00      6.80 o 
 -10   1   8        8.24        2.64      6.59 o 
  -9   1   8      428.22      383.86     12.54 o 
  -8   1   8       86.40       81.80      7.36 o 
  -7   1   8     2328.43     2099.79     28.90 o 
  -6   1   8      332.66      360.68     11.49 o 
  -5   1   8      138.56      155.36      7.35 o 
  -4   1   8      888.66      813.50     15.52 o 
  -3   1   8      900.91      874.35     14.59 o 
  -2   1   8      246.71      244.28      7.89 o 
  -1   1   8      504.76      471.38     10.78 o 
   0   1   8        1.20        0.00      5.26 o 
   1   1   8     1071.90      973.64     17.25 o 
   2   1   8      191.44      191.64      7.81 o 
   3   1   8       91.85      103.61      6.96 o 
   4   1   8       54.70       46.07      6.29 o 
   5   1   8       46.57       44.04      6.11 o 
   6   1   8       16.61       21.86      8.47 o 
   7   1   8       21.39        7.90      8.66 o 
   8   1   8       67.37       67.33     10.47 o 
   9   1   8        5.52        0.00      9.90 o 
  10   1   8        8.78        0.00     11.27 o 
  11   1   8        5.09        3.33     12.49 o 
  12   1   8       21.57       39.55     14.14 o 
  13   1   8     1577.75     1401.99     35.39 o 
  14   1   8      276.45      272.53     26.86 o 
  15   1   8      107.83       90.89     16.09 o 
  16   1   8        0.81        1.14     13.48 o 
  17   1   8        5.53       24.66     14.40 o 
  18   1   8        4.26        4.96     17.59 o 
  19   1   8        4.27        0.00     17.59 o 
  20   1   8        9.99       16.67     19.24 o 
 -22   2   8        0.02       21.85     14.25 o 
 -20   2   8        0.63        2.77     11.84 o 
 -19   2   8       24.19       31.94     11.46 o 
 -18   2   8       17.36       28.31     12.76 o 
 -17   2   8       15.90       23.46     10.57 o 
 -16   2   8       12.94        8.09      9.66 o 
 -15   2   8       32.86       38.43     11.15 o 
 -14   2   8       54.86       52.75     12.78 o 
 -13   2   8       27.01       26.36     11.15 o 
 -12   2   8      250.11      265.45     17.36 o 
 -11   2   8      138.41      156.98     13.87 o 
 -10   2   8       56.59       67.57     11.64 o 
  -9   2   8       70.07       61.36     11.03 o 
  -8   2   8      176.79      157.81     12.85 o 
  -7   2   8       39.38       47.73     10.03 o 
  -6   2   8       84.49       79.19      9.69 o 
  -5   2   8     2109.26     1915.87     34.25 o 
  -4   2   8      159.21      151.27     10.37 o 
  -3   2   8       35.43       26.54      7.65 o 
  -2   2   8        7.57        7.98      7.38 o 
  -1   2   8      233.06      240.32     11.94 o 
   0   2   8       12.91        6.48      5.11 o 
   1   2   8      342.47      322.64     12.65 o 
   2   2   8      858.84      886.88     19.87 o 
   3   2   8      148.68      173.41     15.41 o 
   4   2   8      324.82      337.94     14.38 o 
   5   2   8       35.37       38.03      9.56 o 
   6   2   8      673.77      606.96     22.03 o 
   7   2   8      532.83      569.29     22.21 o 
   8   2   8       20.06       23.86     13.19 o 
   9   2   8       61.55       41.39     15.88 o 
  10   2   8        0.03       12.14     14.35 o 
  11   2   8       11.89        4.88     14.53 o 
  12   2   8       86.19      115.65     19.09 o 
  13   2   8       28.05       26.57     15.82 o 
  14   2   8        0.02        0.00     14.61 o 
  15   2   8       30.06       30.16     16.72 o 
  16   2   8       33.41        0.12     16.09 o 
  17   2   8        1.89        0.00     15.90 o 
  18   2   8        3.29        0.00     18.37 o 
  19   2   8        0.27       12.24     24.17 o 
 -20   3   8        1.70       14.57     15.55 o 
 -19   3   8        1.31       22.73     13.25 o 
 -18   3   8       29.75       42.23     12.08 o 
 -17   3   8        3.01       25.46     11.85 o 
 -16   3   8       31.53       29.74     12.23 o 
 -15   3   8      174.84      130.35     15.80 o 
 -14   3   8        7.76        7.32     10.62 o 
 -13   3   8      120.98      103.56     14.84 o 
 -12   3   8      162.34      164.35     15.42 o 
 -11   3   8      125.43      127.32     14.85 o 
 -10   3   8       46.42       20.69     13.46 o 
  -9   3   8        9.60        0.00     11.93 o 
  -8   3   8       28.19       19.25     11.73 o 
  -7   3   8        0.25        0.00     12.68 o 
  -6   3   8      117.85      143.28     16.76 o 
  -5   3   8        3.78        0.00     12.33 o 
  -4   3   8      387.28      367.15     26.44 o 
  -3   3   8       47.22       23.59     13.04 o 
  -2   3   8      647.31      664.15     25.19 o 
  -1   3   8       45.78       38.60     15.20 o 
   0   3   8       91.47       74.31     15.01 o 
   2   3   8       34.72       22.87     13.90 o 
   3   3   8      122.30      125.11     16.54 o 
   4   3   8       34.29        7.76     14.08 o 
   5   3   8       11.03       27.44     13.43 o 
   6   3   8      331.09      310.78     18.61 o 
   7   3   8      181.42      203.85     17.16 o 
   8   3   8      182.44      165.59     16.75 o 
   9   3   8       84.26       69.59     14.71 o 
  10   3   8      346.40      274.47     20.93 o 
  11   3   8      122.74      126.05     16.29 o 
  12   3   8      109.86       82.33     16.14 o 
  13   3   8       41.35       47.91     16.63 o 
  14   3   8        9.31        8.23     14.73 o 
  15   3   8        1.27       17.24     16.03 o 
  16   3   8        4.69        0.00     17.88 o 
  17   3   8        5.88       13.36     16.74 o 
 -16   4   8        0.28        6.77     13.75 o 
 -15   4   8        0.45       26.64     13.71 o 
 -14   4   8        0.16        5.47     13.00 o 
 -13   4   8        0.00        4.08     14.74 o 
 -12   4   8        6.44       21.60     14.41 o 
 -11   4   8        7.13        8.55     16.07 o 
 -10   4   8       17.52       39.55     14.22 o 
  -9   4   8       11.96        0.00     12.62 o 
  -8   4   8       11.18       13.57     13.05 o 
  -7   4   8        5.37        9.06     13.14 o 
  -6   4   8        1.65       18.14     12.95 o 
  -5   4   8       22.22        5.63     12.91 o 
  -4   4   8       27.46       29.11     13.56 o 
  -3   4   8       32.50       36.28     14.25 o 
  -2   4   8      121.06      107.83     16.73 o 
  -1   4   8        1.06        7.84     13.35 o 
   0   4   8        0.27        0.00     12.77 o 
   1   4   8        5.67        5.08     12.73 o 
   2   4   8       15.08       11.93     13.39 o 
   3   4   8        6.35        7.29     12.24 o 
   4   4   8       43.33       60.97     23.01 o 
   5   4   8       38.00       31.32     15.84 o 
   6   4   8       47.21       34.16     20.40 o 
   7   4   8       83.59       95.62     19.04 o 
   8   4   8        7.34       26.70     17.01 o 
   9   4   8        0.34        0.00     16.73 o 
  10   4   8        0.07        0.00     15.83 o 
  11   4   8        3.21       19.92     18.64 o 
  12   4   8       32.01       27.00     32.61 o 
  13   4   8       31.89        0.00     22.53 o 
  14   4   8       23.76        0.00     31.36 o 
 -11   5   8       28.75       55.73     20.77 o 
 -10   5   8       60.65       28.26     29.08 o 
  -9   5   8       25.68       32.45     16.51 o 
  -8   5   8       57.97       87.56     18.32 o 
  -7   5   8      136.78      148.80     25.01 o 
  -6   5   8       34.39       41.44     20.54 o 
  -5   5   8        4.37       20.03     13.34 o 
  -4   5   8       40.14       29.83     13.94 o 
  -3   5   8        1.73       39.67     24.74 o 
  -2   5   8        0.03       17.95     13.98 o 
  -1   5   8       96.62       78.46     15.77 o 
   0   5   8        3.35       32.27     14.01 o 
   1   5   8      433.45      429.51     27.31 o 
   2   5   8      154.54      171.23     25.16 o 
   3   5   8        1.29        0.00     22.48 o 
   4   5   8        0.12        0.00     23.20 o 
   5   5   8       35.33       14.07     25.78 o 
   6   5   8        1.05       11.57     29.13 o 
   7   5   8        1.58        0.00     29.38 o 
   8   5   8        4.39        0.00     26.81 o 
 -23   1   9        3.66       14.61     14.50 o 
 -22   1   9       15.14       20.39     17.01 o 
 -21   1   9        0.12       17.98     11.87 o 
 -20   1   9        4.09        8.97     10.46 o 
 -19   1   9       36.48       25.58     10.69 o 
 -18   1   9        2.32        0.00      8.23 o 
 -17   1   9        0.86        0.00      6.69 o 
 -16   1   9        3.67       17.33      9.47 o 
 -15   1   9       10.43        8.28      9.09 o 
 -14   1   9       53.65       51.09      9.92 o 
 -13   1   9       13.70        0.00      8.38 o 
 -12   1   9        2.61        0.00      7.11 o 
 -11   1   9      104.99      109.18      9.53 o 
 -10   1   9       78.39       96.24      8.95 o 
  -9   1   9       53.65       69.59      7.65 o 
  -8   1   9      234.90      225.13      9.93 o 
  -7   1   9      861.86      803.13     16.10 o 
  -6   1   9       19.47       11.98      5.43 o 
  -5   1   9      312.74      307.49     12.57 o 
  -4   1   9       33.75       35.28      5.72 o 
  -3   1   9     1582.23     1422.97     22.17 o 
  -2   1   9      495.70      462.79     10.83 o 
  -1   1   9        0.26        0.00      3.35 o 
   0   1   9       76.98       70.41      7.25 o 
   1   1   9       71.55       80.29      6.82 o 
   2   1   9      562.27      549.92     12.55 o 
   3   1   9      482.75      441.08     12.22 o 
   4   1   9      811.79      928.63     17.28 o 
   5   1   9      453.98      477.07     12.71 o 
   6   1   9      254.21      268.18     12.94 o 
   7   1   9       34.65       47.79     10.01 o 
   8   1   9       22.49       18.34     10.25 o 
   9   1   9        4.08        0.00     10.64 o 
  10   1   9        2.98        0.00     11.86 o 
  11   1   9       32.29        1.83     12.89 o 
  12   1   9       59.40       77.78     15.64 o 
  13   1   9       53.68       45.53     15.15 o 
  14   1   9       74.86       63.75     14.40 o 
  16   1   9        6.46       32.79     17.28 o 
  17   1   9       15.58        0.00     16.88 o 
  18   1   9       12.12        0.00     16.45 o 
  19   1   9        0.02        0.00     21.17 o 
  20   1   9        1.49        0.00     18.91 o 
 -22   2   9        0.86        0.00     13.14 o 
 -21   2   9        2.74       14.22     13.46 o 
 -20   2   9        0.17       15.70     11.05 o 
 -19   2   9        7.07        3.20     11.47 o 
 -18   2   9        0.53       25.57     10.99 o 
 -17   2   9        1.11        8.53      9.99 o 
 -16   2   9        1.25       32.36     14.13 o 
 -15   2   9       17.50       18.01     11.17 o 
 -14   2   9       74.02       89.38     14.20 o 
 -13   2   9      307.15      289.34     22.76 o 
 -12   2   9       12.77       26.49     12.10 o 
 -11   2   9        2.72       22.57     11.02 o 
 -10   2   9        8.03       19.96     10.42 o 
  -9   2   9        9.26       17.91      9.98 o 
  -8   2   9        2.00        0.00      9.00 o 
  -7   2   9      107.79      107.97     11.14 o 
  -6   2   9      199.66      175.00     11.78 o 
  -5   2   9        4.47        1.44      7.62 o 
  -4   2   9      115.98      112.14      9.46 o 
  -3   2   9       95.01      100.86      8.94 o 
  -2   2   9      418.47      410.38     16.80 o 
  -1   2   9      512.80      581.20     17.48 o 
   0   2   9        8.31        3.82      6.83 o 
   1   2   9      188.32      232.18     12.87 o 
   2   2   9        0.01        0.00      7.23 o 
   3   2   9      107.03      101.99     10.32 o 
   4   2   9       35.78       34.78      9.42 o 
   5   2   9       10.40        0.00      8.76 o 
   6   2   9       67.96       95.67     14.00 o 
   7   2   9        4.22        0.00     12.43 o 
   8   2   9      291.91      321.62     19.80 o 
   9   2   9      454.98      516.06     29.16 o 
  10   2   9       81.73       84.18     16.27 o 
  11   2   9      419.00      458.32     24.21 o 
  12   2   9       27.50        7.15     15.14 o 
  13   2   9      239.62      250.83     21.84 o 
  14   2   9       42.79       71.51     17.49 o 
  15   2   9       60.42       38.40     17.18 o 
  16   2   9        2.71       16.12     17.31 o 
  17   2   9        0.90       22.91     17.42 o 
  18   2   9        1.22        0.00     18.29 o 
  19   2   9        0.57        0.00     17.66 o 
 -19   3   9       12.30       20.25     13.13 o 
 -18   3   9        2.84        1.52     15.45 o 
 -17   3   9        7.65       24.97     12.30 o 
 -16   3   9       72.12       72.75     13.60 o 
 -15   3   9       10.60       20.91     11.49 o 
 -14   3   9       31.33       41.13     11.55 o 
 -13   3   9       38.50       29.42     12.46 o 
 -12   3   9        3.53       14.77     11.28 o 
 -11   3   9      121.83       98.60     14.47 o 
 -10   3   9       87.01      116.43     14.18 o 
  -9   3   9      159.76      163.35     16.87 o 
  -7   3   9       29.12       31.95     14.16 o 
  -6   3   9        3.72        0.00     11.99 o 
  -5   3   9       18.20       21.38     13.26 o 
  -4   3   9       22.41       17.03     12.80 o 
  -3   3   9      221.83      215.78     18.05 o 
  -2   3   9      180.38      185.50     17.33 o 
  -1   3   9       36.01       23.33     13.17 o 
   0   3   9       14.63       38.35     14.06 o 
   1   3   9       24.69        4.30     11.14 o 
   2   3   9       99.96      107.26     16.81 o 
   3   3   9      230.78      218.32     21.73 o 
   4   3   9      228.52      237.30     19.84 o 
   5   3   9     1128.27     1001.13     37.07 o 
   6   3   9      235.71      264.85     20.55 o 
   7   3   9      423.30      445.28     21.84 o 
   8   3   9       45.74       75.88     14.41 o 
   9   3   9       17.57       22.25     16.58 o 
  10   3   9      202.03      166.16     18.96 o 
  11   3   9       12.71        0.00     12.79 o 
  12   3   9       43.25       22.27     14.37 o 
  13   3   9        0.13        0.00     14.64 o 
  14   3   9       12.97       13.97     16.26 o 
  15   3   9        9.54       40.77     27.20 o 
  16   3   9       10.93       36.24     17.93 o 
  17   3   9        0.35        0.00     16.24 o 
 -16   4   9       17.80       20.36     17.71 o 
 -15   4   9       67.36       94.98     16.77 o 
 -14   4   9        1.32       14.75     14.93 o 
 -13   4   9        5.21        0.00     16.36 o 
 -12   4   9       17.68       19.92     14.52 o 
 -11   4   9        1.45       10.15     13.30 o 
 -10   4   9       27.73       33.98     14.83 o 
  -9   4   9       15.75       24.39     14.67 o 
  -8   4   9        0.84        0.00     13.11 o 
  -7   4   9        0.77       21.26     13.65 o 
  -6   4   9       60.27       41.72     14.44 o 
  -5   4   9       54.43       66.87     15.49 o 
  -4   4   9      169.42      184.68     18.66 o 
  -3   4   9       49.38       59.07     14.81 o 
  -2   4   9      154.29      165.85     18.13 o 
  -1   4   9        1.88       21.40     13.27 o 
   0   4   9       77.00       77.34     15.40 o 
   1   4   9        1.40       22.83     13.53 o 
   2   4   9       18.70       11.27     15.61 o 
   3   4   9        3.28        0.82     14.54 o 
   4   4   9      103.92       88.50     18.52 o 
   5   4   9        0.78       21.17     16.00 o 
   6   4   9       28.09        9.42     15.80 o 
   7   4   9        3.94        6.27     16.80 o 
   8   4   9        9.55        0.00     15.56 o 
   9   4   9       11.44        4.57     17.40 o 
  10   4   9       10.72       24.70     18.85 o 
  11   4   9        0.04        0.00     24.82 o 
  12   4   9        1.68       22.83     19.03 o 
  13   4   9        5.63        6.64     19.54 o 
 -10   5   9        6.30       60.13     29.99 o 
  -9   5   9       24.23       41.05     16.30 o 
  -8   5   9       37.42       32.13     14.84 o 
  -7   5   9        8.91       36.22     15.29 o 
  -6   5   9       17.24       34.53     14.55 o 
  -4   5   9      121.98      140.65     18.45 o 
  -3   5   9       50.78       68.71     15.39 o 
  -2   5   9      102.17       91.71     16.81 o 
  -1   5   9       37.67       45.69     15.02 o 
   0   5   9        0.22       15.96     13.75 o 
   1   5   9        2.68       21.56     17.32 o 
   2   5   9        0.97        5.10     19.96 o 
   3   5   9        6.06       13.58     23.63 o 
   4   5   9        0.09       13.36     18.89 o 
   5   5   9       76.23       67.77     29.97 o 
   6   5   9       31.34       44.31     30.45 o 
   7   5   9       21.14        0.00     28.20 o 
 -23   0  10        3.72        6.55     14.45 o 
 -22   0  10       29.44        9.56     14.17 o 
 -21   0  10        4.62       16.21     14.40 o 
 -19   0  10        9.74       24.89     13.81 o 
 -18   0  10        0.21        6.67     11.73 o 
 -17   0  10       12.84       20.48     13.80 o 
 -15   0  10        4.44       23.45     13.40 o 
 -14   0  10      114.62      131.48     16.02 o 
 -13   0  10        0.15        5.74     10.39 o 
 -12   0  10       23.59       45.05     11.85 o 
 -11   0  10       21.15       25.10     10.83 o 
  -9   0  10       11.50       30.39      9.42 o 
  -8   0  10       33.84       35.55     10.56 o 
  -7   0  10      135.80      118.90     11.69 o 
  -3   0  10      115.91      152.57     11.51 o 
  -2   0  10      176.54      181.09     15.55 o 
   0   0  10       95.26      108.86      9.89 o 
   1   0  10      381.99      406.74     20.34 o 
   2   0  10     1290.90     1453.46     40.39 o 
   3   0  10      415.51      454.57     22.72 o 
   4   0  10        1.84       24.45     10.07 o 
   5   0  10       28.67       53.99     11.36 o 
   6   0  10       96.30      120.98     13.07 o 
   7   0  10      296.77      302.71     17.92 o 
   8   0  10       95.40       88.69     28.65 o 
   9   0  10      151.43      166.14     21.45 o 
  10   0  10        0.64        0.00     17.21 o 
  11   0  10      267.87      308.14     27.51 o 
  12   0  10      199.56      159.88     35.18 o 
  13   0  10      856.72      787.88     37.82 o 
  14   0  10        8.81       11.27     19.00 o 
  15   0  10       34.90        8.77     19.14 o 
  16   0  10        1.08       15.88     20.12 o 
  17   0  10       56.72       46.27     23.03 o 
  18   0  10        0.02        0.00     24.67 o 
  19   0  10        0.07        0.00     20.89 o 
  20   0  10        5.05        0.00     22.30 o 
 -22   1  10        1.63       17.54     11.49 o 
 -21   1  10        1.18       13.12     10.80 o 
 -20   1  10        3.70       19.26     11.32 o 
 -19   1  10        2.05        0.00     12.86 o 
 -18   1  10        0.03        9.34     10.02 o 
 -17   1  10        4.29        0.09      8.45 o 
 -16   1  10       31.92       21.44     12.11 o 
 -15   1  10       12.91        0.00      8.98 o 
 -13   1  10      286.56      277.08     15.50 o 
 -12   1  10       87.24       93.87     10.25 o 
 -11   1  10      142.55      132.22     10.44 o 
 -10   1  10       81.49       75.25      8.85 o 
  -9   1  10     1245.72     1174.96     21.45 o 
  -8   1  10      821.10      842.53     17.48 o 
  -7   1  10       88.20      111.01      7.92 o 
  -2   1  10      442.28      417.75     10.99 o 
   0   1  10      926.98      949.36     16.66 o 
   1   1  10      191.53      226.13      9.43 o 
   2   1  10     1504.82     1452.84     22.34 o 
   3   1  10     2914.12     3014.57     40.39 o 
   4   1  10      153.51      158.38      9.28 o 
   7   1  10       12.78       20.90     10.14 o 
   8   1  10        4.41       22.61     11.78 o 
   9   1  10       21.03       16.87     16.59 o 
  11   1  10     1021.39      980.96     30.19 o 
  12   1  10        2.18       14.16     14.01 o 
  13   1  10       14.93       15.35     16.42 o 
  14   1  10       87.88       49.87     17.17 o 
  15   1  10        0.98        0.00     15.63 o 
  16   1  10        0.00        0.00     16.41 o 
  17   1  10        0.02       25.00     17.80 o 
  18   1  10        1.61        0.00     17.49 o 
  19   1  10        0.80        0.00     17.12 o 
 -21   2  10        2.59       15.55     11.25 o 
 -20   2  10        5.18       11.12     10.78 o 
 -19   2  10       29.45       38.94     12.26 o 
 -18   2  10        2.74        0.45     10.39 o 
 -17   2  10        0.70       10.62     12.47 o 
 -16   2  10       68.40      101.08     14.25 o 
 -15   2  10        9.35       48.15     16.48 o 
 -12   2  10       25.31       26.80     11.82 o 
 -11   2  10      218.80      278.25     20.14 o 
 -10   2  10       69.68      100.63     12.81 o 
  -9   2  10        2.57       25.04     10.45 o 
  -8   2  10      451.52      465.93     18.03 o 
  -7   2  10       62.08       83.99     10.95 o 
  -6   2  10       40.47       55.99     10.07 o 
  -5   2  10      212.05      180.23     11.56 o 
  -3   2  10      777.85      785.69     18.40 o 
  -2   2  10      311.58      335.48     18.35 o 
  -1   2  10      209.92      269.93     11.78 o 
   1   2  10      417.91      399.90     15.66 o 
   3   2  10       34.24       38.27      9.46 o 
   5   2  10      234.92      306.74     18.02 o 
   6   2  10      111.13      107.41     14.61 o 
   7   2  10      246.60      274.09     18.47 o 
   8   2  10      317.77      365.98     21.24 o 
   9   2  10       95.30      134.55     17.67 o 
  10   2  10      786.28      775.67     28.45 o 
  11   2  10       73.25       68.71     17.16 o 
  12   2  10      250.93      285.95     22.39 o 
  13   2  10      273.13      285.25     25.31 o 
  14   2  10       27.96       31.57     16.36 o 
  15   2  10        0.54        0.00     15.64 o 
  16   2  10        0.41        0.00     16.77 o 
  17   2  10        0.05        0.00     16.91 o 
  18   2  10        0.09        0.00     17.17 o 
 -19   3  10        4.72       27.92     13.03 o 
 -18   3  10        6.01       11.80     13.45 o 
 -17   3  10        1.03        0.00     13.14 o 
 -16   3  10        4.01        5.44     12.68 o 
 -15   3  10        0.52        8.90     12.40 o 
 -14   3  10        9.31       17.49     12.38 o 
 -13   3  10        2.74        1.13     11.03 o 
 -12   3  10        0.48       12.01     10.71 o 
 -11   3  10       69.55       69.02     15.00 o 
 -10   3  10        6.84        6.20     12.38 o 
  -9   3  10      175.36      213.81     19.58 o 
  -8   3  10       27.60       30.21     14.88 o 
  -5   3  10       61.75       53.66     15.10 o 
  -3   3  10      250.36      249.24     19.44 o 
  -2   3  10        1.97        0.00     17.45 o 
  -1   3  10       10.61        0.00     12.89 o 
   1   3  10      292.89      333.37     28.85 o 
   2   3  10        0.23       24.95     14.38 o 
   3   3  10       48.78       49.51     15.56 o 
   4   3  10      520.74      483.85     28.57 o 
   5   3  10      176.70      183.85     22.71 o 
   6   3  10      299.63      293.47     25.82 o 
   7   3  10       22.04       25.51     17.23 o 
   8   3  10      166.36      184.62     16.94 o 
   9   3  10       24.55       22.15     12.82 o 
  10   3  10        2.06        0.00     12.24 o 
  11   3  10        2.62        0.00     13.16 o 
  12   3  10       15.01       22.74     14.98 o 
  13   3  10       18.84       32.97     15.95 o 
  14   3  10        4.86        0.00     16.96 o 
  15   3  10        4.08        1.84     16.14 o 
  16   3  10        5.41       27.44     17.65 o 
 -16   4  10       12.97       31.80     20.28 o 
 -15   4  10       58.85       74.93     16.30 o 
 -14   4  10       24.39       23.43     26.67 o 
 -13   4  10        6.91       15.57     14.24 o 
 -12   4  10        0.16       22.59     13.79 o 
 -11   4  10       12.82       18.64     13.73 o 
 -10   4  10       12.39       38.15     14.74 o 
  -9   4  10        0.08        9.35     13.31 o 
  -8   4  10       78.91       75.12     15.89 o 
  -7   4  10      289.35      271.41     21.71 o 
  -6   4  10      224.95      282.26     25.94 o 
  -5   4  10       77.61       61.27     15.29 o 
  -4   4  10      195.78      228.09     20.32 o 
  -3   4  10      495.92      428.66     29.97 o 
  -2   4  10       19.23       45.32     14.39 o 
  -1   4  10      180.75      163.55     18.09 o 
   1   4  10      218.85      205.45     19.27 o 
   2   4  10       38.75       40.97     16.29 o 
   3   4  10      116.57      158.12     21.23 o 
   4   4  10       66.57      105.85     19.56 o 
   5   4  10       52.94       57.57     17.78 o 
   6   4  10        4.88       40.58     17.86 o 
   7   4  10        2.23        1.09     17.30 o 
   8   4  10        4.12        0.00     18.10 o 
   9   4  10        1.52        0.00     16.21 o 
  10   4  10       61.83       69.00     20.28 o 
  11   4  10       29.12       16.38     31.16 o 
  12   4  10        5.48       19.40     29.21 o 
  13   4  10       25.06        4.99     28.21 o 
  -9   5  10        3.56        5.88     13.49 o 
  -8   5  10       25.94       22.95     14.17 o 
  -7   5  10        4.91       11.85     13.85 o 
  -6   5  10        8.33       40.12     14.51 o 
  -5   5  10       13.85       30.17     14.39 o 
  -4   5  10        0.08       12.91     15.07 o 
  -3   5  10        4.91       29.96     14.16 o 
  -2   5  10        7.01       20.87     14.13 o 
  -1   5  10        0.42       27.43     14.15 o 
   0   5  10        9.27       49.43     18.95 o 
   1   5  10        0.37       19.97     14.95 o 
   2   5  10        3.99        0.83     14.06 o 
   3   5  10        0.38        4.03     14.75 o 
   4   5  10        0.84       26.47     15.73 o 
   5   5  10       10.77       51.94     23.59 o 
   6   5  10        4.48        0.00     20.65 o 
 -22   1  11        1.10       14.70     11.19 o 
 -21   1  11        6.64       28.93     11.53 o 
 -20   1  11        0.01        0.00     10.09 o 
 -19   1  11        3.11       20.08     11.26 o 
 -18   1  11       12.69        2.06      9.61 o 
 -17   1  11        0.11        2.32      9.47 o 
 -16   1  11        0.21        6.25      9.67 o 
 -15   1  11       61.73       47.54     10.20 o 
 -14   1  11      504.92      403.02     20.28 o 
 -13   1  11      460.78      471.62     17.13 o 
 -12   1  11        0.61        0.00      8.16 o 
 -11   1  11      117.60       89.94     10.27 o 
 -10   1  11       52.63       39.39      8.37 o 
  -9   1  11       21.29       27.85      7.67 o 
  -8   1  11        8.96        0.27      6.30 o 
  -7   1  11        3.65        0.00      6.11 o 
  -6   1  11       14.54       23.81      6.51 o 
  -5   1  11      252.05      255.62     10.24 o 
  -4   1  11        0.79        0.00      5.11 o 
  -3   1  11        1.67        0.00      5.26 o 
  -2   1  11      889.68      901.82     16.79 o 
  -1   1  11       21.72       15.35      5.11 o 
   0   1  11      551.82      554.06     13.06 o 
   1   1  11      305.73      329.62     11.26 o 
   2   1  11       68.48       71.18      7.46 o 
   3   1  11     1286.15     1229.13     22.27 o 
   4   1  11      358.52      378.22     13.02 o 
   5   1  11       13.27       19.67      9.10 o 
   6   1  11      172.18      173.19     12.77 o 
   7   1  11       16.68       26.10     10.95 o 
   8   1  11        7.88        0.00     11.78 o 
   9   1  11      271.17      270.69     19.24 o 
  10   1  11     2827.41     2805.47     62.11 o 
  11   1  11       77.06       90.48     20.66 o 
  12   1  11       78.15      110.66     19.86 o 
  13   1  11      315.51      296.44     23.02 o 
  14   1  11       16.47       38.22     16.87 o 
  15   1  11      118.35      124.74     22.66 o 
  16   1  11        0.26        8.55     17.36 o 
  17   1  11        3.96       31.31     18.34 o 
  18   1  11       37.21       48.17     19.28 o 
  19   1  11        7.40       30.90     19.16 o 
 -21   2  11        0.06       22.21     12.37 o 
 -20   2  11       46.57       25.77     12.15 o 
 -19   2  11       29.66       24.75     11.28 o 
 -18   2  11        6.20        3.14     10.68 o 
 -17   2  11        4.74        0.00     10.21 o 
 -16   2  11        1.90        0.00     10.61 o 
 -15   2  11        1.35       13.50     10.49 o 
 -14   2  11       10.30        0.00      9.80 o 
 -13   2  11       24.20       15.12     11.64 o 
 -12   2  11        0.07        8.81     11.58 o 
 -11   2  11      258.83      219.28     17.51 o 
 -10   2  11      136.27      118.29     13.37 o 
  -9   2  11      175.67      152.65     13.39 o 
  -8   2  11        0.70        0.41      9.43 o 
  -7   2  11       17.75       18.36      9.69 o 
  -6   2  11       35.35       37.71      9.68 o 
  -5   2  11       51.47       47.76      9.10 o 
  -4   2  11        9.81        8.79      9.52 o 
  -3   2  11       15.75        3.83      8.04 o 
  -2   2  11        6.36       10.47     10.57 o 
  -1   2  11       72.23       59.07     11.35 o 
   0   2  11        3.14        0.00      7.88 o 
   1   2  11      204.43      218.67     12.80 o 
   2   2  11       32.22       12.49      9.37 o 
   3   2  11      932.86      908.64     22.59 o 
   4   2  11       94.78       99.80     13.84 o 
   5   2  11       46.57       56.22     13.79 o 
   6   2  11       70.43       63.26     14.47 o 
   7   2  11       25.54        4.91     14.20 o 
   8   2  11       47.98       53.88     17.06 o 
   9   2  11      321.25      346.48     22.05 o 
  10   2  11       21.19       30.01     15.37 o 
  11   2  11        0.32        0.00     14.24 o 
  12   2  11        3.99       17.04     16.97 o 
  13   2  11      106.60      100.36     20.76 o 
  14   2  11       24.30        5.60     16.02 o 
  15   2  11        4.93       20.50     17.47 o 
  16   2  11        0.60        6.77     17.22 o 
  17   2  11        0.02        0.86     17.75 o 
  18   2  11        0.75        4.46     18.20 o 
 -19   3  11       15.09       48.36     13.74 o 
 -17   3  11        0.12       14.09     13.18 o 
 -16   3  11       33.12       34.93     13.42 o 
 -15   3  11        5.35        0.00     11.23 o 
 -14   3  11        0.46       11.01     14.95 o 
 -13   3  11        8.81       14.53     12.96 o 
 -12   3  11       14.57       17.70     13.43 o 
 -11   3  11       27.00       16.02     15.87 o 
 -10   3  11       61.79       36.63     14.21 o 
  -9   3  11       11.10        0.00     12.90 o 
  -8   3  11       65.57       61.94     15.00 o 
  -7   3  11       77.22       72.61     15.70 o 
  -6   3  11       56.93       63.36     15.56 o 
  -5   3  11      563.76      486.17     24.67 o 
  -4   3  11      184.18      165.02     18.05 o 
  -3   3  11       47.59       30.76     14.50 o 
  -2   3  11       39.25       29.80     14.30 o 
  -1   3  11       11.25        0.00     13.72 o 
   0   3  11        1.60        0.00      9.51 o 
   1   3  11       41.49       28.91     15.12 o 
   2   3  11      164.28      147.05     17.82 o 
   3   3  11       40.19        9.58     16.99 o 
   4   3  11        6.50       13.99     17.53 o 
   5   3  11       89.90      107.14     20.66 o 
   6   3  11        1.14       21.49     17.42 o 
   7   3  11      249.07      238.99     32.87 o 
   8   3  11       13.84        0.00     23.07 o 
   9   3  11       40.74       38.52     17.74 o 
  10   3  11       15.42        8.68     15.30 o 
  11   3  11       17.31       19.83     15.07 o 
  12   3  11        0.23        0.00     13.96 o 
  13   3  11        6.13        0.00     14.66 o 
  14   3  11        1.26        0.00     24.41 o 
  15   3  11        7.07        0.00     16.10 o 
 -15   4  11       23.24       48.51     23.35 o 
 -14   4  11        1.55       14.06     16.59 o 
 -12   4  11        0.33       20.84     14.26 o 
 -11   4  11        6.45       22.01     16.35 o 
 -10   4  11        0.24        0.00     13.42 o 
  -9   4  11        4.37       17.27     14.15 o 
  -8   4  11       64.89       51.05     15.20 o 
  -7   4  11       31.90       48.48     14.68 o 
  -6   4  11      131.63      137.50     18.57 o 
  -5   4  11        0.39        8.88     16.49 o 
  -4   4  11       66.01       51.48     14.71 o 
  -3   4  11       66.75       56.50     14.89 o 
  -2   4  11       29.73       45.37     16.60 o 
  -1   4  11       90.44       68.39     15.30 o 
   0   4  11       15.77       24.27     13.95 o 
   1   4  11       14.16       14.71     14.99 o 
   2   4  11      247.15      221.32     22.29 o 
   3   4  11       16.17        8.03     19.54 o 
   4   4  11      310.73      280.98     25.13 o 
   5   4  11       16.76        6.96     23.28 o 
   6   4  11       25.33       28.25     17.07 o 
   7   4  11      130.91      122.36     21.42 o 
   8   4  11      240.31      186.11     23.90 o 
   9   4  11        0.17        3.10     17.13 o 
  10   4  11        0.73       20.53     18.47 o 
  11   4  11       25.87        5.23     21.61 o 
  12   4  11        9.11        5.57     26.62 o 
  -8   5  11       17.88       18.93     22.97 o 
  -7   5  11        4.26       28.02     14.60 o 
  -6   5  11       28.26       29.16     15.54 o 
  -5   5  11        1.63       33.89     15.32 o 
  -4   5  11        1.46       33.81     14.09 o 
  -3   5  11       15.81       17.80     13.76 o 
  -2   5  11       28.50       37.11     15.59 o 
  -1   5  11       16.48       33.59     14.21 o 
   0   5  11        8.55       14.38     14.10 o 
   2   5  11       11.93       18.32     16.18 o 
   3   5  11        0.07       21.57     16.20 o 
   4   5  11       15.96       22.65     18.85 o 
   5   5  11       15.11       54.33     18.84 o 
 -22   0  12        0.47        3.06     13.68 o 
 -21   0  12        2.33       24.45     14.38 o 
 -20   0  12        0.82        4.52     13.40 o 
 -19   0  12       13.23        3.17     13.19 o 
 -18   0  12        4.70       17.59     18.10 o 
 -17   0  12        5.96        0.00     11.46 o 
 -16   0  12      157.52      175.28     18.13 o 
 -15   0  12      101.09      121.34     22.21 o 
 -14   0  12      382.99      383.42     24.79 o 
 -13   0  12     1682.98     1467.46     39.06 o 
 -12   0  12      897.06      738.49     26.85 o 
 -11   0  12       14.45        0.00     10.08 o 
 -10   0  12      437.36      407.95     22.55 o 
  -9   0  12      122.05      139.73     14.38 o 
  -8   0  12      167.08      170.38     14.77 o 
  -7   0  12      118.79      130.98     13.46 o 
  -6   0  12     1070.77      949.05     27.02 o 
  -5   0  12      901.98      860.66     25.11 o 
  -4   0  12      772.29      718.58     22.77 o 
  -3   0  12      416.13      454.15     18.80 o 
  -2   0  12      190.73      143.97     12.74 o 
  -1   0  12     3080.33     2838.81     55.46 o 
   0   0  12       30.51       20.31      9.25 o 
   1   0  12      183.01      180.49     25.45 o 
   2   0  12       25.18       21.13      7.66 o 
   3   0  12      105.31       83.65     16.09 o 
   4   0  12      424.14      437.19     35.66 o 
   5   0  12        9.10        0.00      9.66 o 
   6   0  12       52.43       63.73     15.84 o 
   7   0  12      261.16      234.21     25.97 o 
   8   0  12        2.03       15.03     17.47 o 
   9   0  12      454.70      530.37     31.52 o 
  10   0  12      785.83      748.17     36.90 o 
  11   0  12      944.54      871.26     38.73 o 
  12   0  12      104.05       98.60     22.46 o 
  13   0  12       38.96       95.12     24.54 o 
  14   0  12        3.20        0.00     19.24 o 
  15   0  12       25.46       35.02     20.74 o 
  16   0  12        8.34        0.00     19.60 o 
  17   0  12       20.07       14.54     21.19 o 
  18   0  12        4.18        0.00     20.71 o 
 -22   1  12        0.28       28.47     14.07 o 
 -20   1  12        2.93        9.03     10.46 o 
 -19   1  12        4.93        0.00     10.51 o 
 -18   1  12       16.75       18.96     10.48 o 
 -17   1  12        0.99       24.05     10.00 o 
 -16   1  12       25.36       25.50      9.84 o 
 -15   1  12       37.42       33.85     10.63 o 
 -14   1  12       45.27       67.25     11.98 o 
 -13   1  12       73.80       73.26     11.10 o 
 -12   1  12       73.22       80.61     10.50 o 
 -11   1  12       46.15       38.50      9.53 o 
 -10   1  12       25.13       29.54      8.44 o 
  -9   1  12        0.19        0.00      6.91 o 
  -8   1  12       57.63       56.08      8.45 o 
  -7   1  12        0.21        0.00      6.89 o 
  -6   1  12       58.28       58.41      7.73 o 
  -5   1  12       52.13       43.14      7.03 o 
  -4   1  12      101.52       99.92      8.06 o 
  -3   1  12      279.15      262.55     10.50 o 
  -2   1  12       20.26       12.86      6.71 o 
  -1   1  12       97.29      107.45      8.48 o 
   0   1  12        0.06        0.00      5.99 o 
   1   1  12        4.58        8.66      8.55 o 
   2   1  12        5.27        0.00      7.29 o 
   3   1  12      335.12      324.32     12.79 o 
   4   1  12        1.75        3.42      8.60 o 
   5   1  12       48.13       46.80     10.01 o 
   6   1  12        4.85        8.43     11.43 o 
   7   1  12       31.76       32.81     12.42 o 
   8   1  12      175.10      215.40     24.32 o 
   9   1  12     1826.15     1793.75     44.55 o 
  10   1  12       12.89        9.69     15.75 o 
  11   1  12      115.22      131.02     21.21 o 
  12   1  12       15.62       16.00     15.14 o 
  13   1  12       50.73       55.47     16.84 o 
  14   1  12       27.51       13.82     16.23 o 
  15   1  12       11.91        0.00     23.12 o 
  16   1  12        0.04        0.00     16.74 o 
  17   1  12        0.10        4.53     17.28 o 
  18   1  12        0.58       24.48     18.57 o 
 -21   2  12        5.26       27.30     12.00 o 
 -20   2  12        8.12       34.33     12.01 o 
 -19   2  12        3.04       16.07     12.93 o 
 -18   2  12       14.24       41.96     11.87 o 
 -17   2  12       12.20       12.78     10.26 o 
 -16   2  12       53.09       30.91     11.79 o 
 -15   2  12       34.77       40.79     11.22 o 
 -14   2  12        0.25        0.00      9.54 o 
 -13   2  12        0.53        0.00      9.53 o 
 -12   2  12       46.43       41.75     11.77 o 
 -11   2  12        4.26        7.47     11.12 o 
 -10   2  12        0.38        7.30     11.13 o 
  -9   2  12      361.89      302.96     18.62 o 
  -8   2  12       25.37       35.31     10.55 o 
  -7   2  12        5.07        4.94      9.30 o 
  -6   2  12       24.69       17.66      9.16 o 
  -5   2  12      120.40      121.18     12.55 o 
  -4   2  12        3.18        0.00     11.68 o 
  -3   2  12        3.36        4.41     11.16 o 
  -2   2  12      185.78      180.30     15.99 o 
  -1   2  12      218.93      232.34     19.48 o 
   0   2  12       45.80       50.34     11.19 o 
   1   2  12       13.35        7.52      9.05 o 
   2   2  12      664.48      631.49     19.54 o 
   3   2  12      351.05      359.52     18.82 o 
   4   2  12        8.61        0.00     11.65 o 
   5   2  12      143.46      136.20     16.80 o 
   6   2  12        8.41        0.00     13.23 o 
   7   2  12       11.39        0.00     13.96 o 
   8   2  12      168.93      181.96     18.48 o 
   9   2  12        0.01        0.00     14.35 o 
  10   2  12        5.60        0.91     18.26 o 
  11   2  12       17.39       16.09     15.45 o 
  12   2  12      112.63       99.84     18.85 o 
  13   2  12       43.20       43.81     18.70 o 
  14   2  12        0.43        4.36     16.35 o 
  15   2  12        0.27       14.49     16.79 o 
  16   2  12       16.60        0.00     16.88 o 
  17   2  12       11.19        8.08     18.26 o 
 -18   3  12        8.06        0.00     15.36 o 
 -17   3  12       26.37       20.33     12.47 o 
 -16   3  12       12.47        0.00     12.55 o 
 -15   3  12        7.34       14.11     15.10 o 
 -14   3  12       17.45        1.66     15.57 o 
 -13   3  12        8.57        0.00     13.85 o 
 -12   3  12       11.42        9.39     13.33 o 
 -11   3  12        0.08        6.84     12.64 o 
 -10   3  12       38.78       30.95     14.78 o 
  -9   3  12        6.31       32.09     13.61 o 
  -8   3  12      112.71      125.63     17.85 o 
  -7   3  12        3.63       18.13     14.53 o 
  -6   3  12      512.56      477.01     25.23 o 
  -5   3  12        7.13        7.79     13.74 o 
  -4   3  12      119.70       96.65     16.42 o 
  -3   3  12        9.93        1.61     13.57 o 
  -2   3  12        0.02        0.00     13.24 o 
  -1   3  12      138.80      145.56     19.18 o 
   0   3  12       15.00        0.92     12.95 o 
   1   3  12      157.81      141.71     17.54 o 
   2   3  12       35.28       29.24     17.53 o 
   3   3  12      340.25      288.57     25.06 o 
   4   3  12       12.58        0.00     16.82 o 
   5   3  12      303.45      258.75     24.20 o 
   7   3  12       10.34        8.01     16.55 o 
   8   3  12       52.90       30.23     18.62 o 
   9   3  12       45.69        6.79     17.85 o 
  10   3  12       49.19       36.36     21.30 o 
  11   3  12       17.86        3.78     24.58 o 
  12   3  12       10.16       21.66     17.96 o 
  13   3  12        4.55        0.00     16.88 o 
  14   3  12       10.37        0.00     31.24 o 
  15   3  12        8.16        3.06     16.57 o 
 -15   4  12       12.12       41.24     21.67 o 
 -14   4  12       28.72       34.56     15.66 o 
 -13   4  12        3.11       18.09     14.09 o 
 -12   4  12       25.19       46.02     15.47 o 
 -11   4  12        0.01       26.60     14.20 o 
 -10   4  12       18.69        0.00     14.80 o 
  -9   4  12        0.73       10.68     14.27 o 
  -8   4  12       34.04       22.83     14.34 o 
  -7   4  12        2.74       18.10     15.55 o 
  -6   4  12       48.79       52.01     14.95 o 
  -5   4  12        1.03       23.66     13.87 o 
  -4   4  12        2.67        0.00     13.00 o 
  -3   4  12        4.82       23.15     13.67 o 
  -2   4  12        9.25       31.22     13.93 o 
  -1   4  12       42.57       48.33     18.47 o 
   0   4  12        0.56        0.00     12.86 o 
   1   4  12       66.36       52.12     33.10 o 
   2   4  12        0.47       19.57     15.80 o 
   3   4  12       22.73       22.50     18.05 o 
   4   4  12        3.99       30.19     16.77 o 
   5   4  12        0.32        1.72     16.10 o 
   6   4  12        0.52       20.94     17.20 o 
   7   4  12       20.98       48.99     18.37 o 
   8   4  12        5.29       24.15     18.70 o 
   9   4  12       13.79       30.49     18.56 o 
  10   4  12        6.53        0.00     16.93 o 
  11   4  12        5.49       37.28     26.19 o 
  -7   5  12        1.59       32.09     14.96 o 
  -6   5  12        4.62       28.63     14.75 o 
  -5   5  12       16.36       44.81     15.55 o 
  -4   5  12       13.40       50.35     16.21 o 
  -3   5  12      229.91      182.43     20.64 o 
  -2   5  12       35.90       42.11     18.55 o 
  -1   5  12        0.45       46.07     19.21 o 
   1   5  12       19.36       44.73     17.19 o 
   2   5  12        1.71       26.21     18.18 o 
   3   5  12        2.59        0.00     16.42 o 
 -21   1  13        1.77       17.42     11.45 o 
 -20   1  13        1.12       20.61     11.89 o 
 -19   1  13        4.94       15.65     11.07 o 
 -18   1  13        0.12       10.38     10.30 o 
 -17   1  13        0.40        0.00     11.81 o 
 -16   1  13        1.32        7.51      9.66 o 
 -15   1  13       13.07       13.71     10.59 o 
 -14   1  13       67.47       81.86     12.31 o 
 -13   1  13       87.32      114.36     13.36 o 
 -12   1  13       59.01       75.66     13.18 o 
 -11   1  13       22.35       27.08      9.86 o 
 -10   1  13      114.39      145.70     11.14 o 
  -9   1  13       50.61       51.09      8.89 o 
  -8   1  13       98.65      112.96      9.45 o 
  -7   1  13       14.75       18.56      7.43 o 
  -6   1  13      102.92      115.33      9.32 o 
  -3   1  13        0.95       20.49      8.33 o 
  -1   1  13       79.49       91.50      8.39 o 
   0   1  13      309.85      335.08     13.92 o 
   1   1  13      259.26      262.13     11.81 o 
   3   1  13       85.99       66.11      9.76 o 
   4   1  13       98.66      102.40     13.45 o 
   5   1  13       27.79       52.42     14.31 o 
   6   1  13      233.31      229.06     17.55 o 
   7   1  13       98.60       71.35     16.80 o 
   8   1  13       86.73      100.17     25.59 o 
   9   1  13       27.40       23.48     16.12 o 
  10   1  13        1.15        0.00     14.77 o 
  11   1  13       17.21        0.00     15.15 o 
  12   1  13       14.16        0.00     14.45 o 
  13   1  13        0.36        0.00     14.50 o 
  14   1  13        8.34       29.09     16.75 o 
  15   1  13        4.56        6.77     16.51 o 
  16   1  13        0.03        0.00     16.67 o 
  17   1  13        0.04        0.00     16.81 o 
 -18   2  13       42.31       28.30     11.63 o 
 -17   2  13       26.32       24.99     12.36 o 
 -16   2  13        2.75        0.70     10.60 o 
 -15   2  13        0.11       15.48     10.91 o 
 -13   2  13       33.50       18.74     11.22 o 
 -10   2  13      143.01      155.57     14.43 o 
  -7   2  13       15.86        0.00     10.49 o 
  -6   2  13      292.82      337.37     28.18 o 
  -5   2  13       27.44        3.38     11.63 o 
  -4   2  13       23.28        0.00     12.80 o 
  -3   2  13       12.21       19.23     11.94 o 
  -2   2  13        5.37        0.00     14.25 o 
  -1   2  13       43.78       32.45     12.25 o 
   0   2  13        0.79        2.42     11.53 o 
   1   2  13        0.03       23.99     10.68 o 
   3   2  13        0.66        8.16     11.98 o 
   4   2  13      315.98      341.66     19.80 o 
   5   2  13      209.43      278.57     19.60 o 
   6   2  13       59.00       45.91     15.38 o 
   7   2  13      440.12      481.99     23.88 o 
   8   2  13      237.07      246.67     20.84 o 
   9   2  13       76.19       52.11     16.43 o 
  10   2  13      290.66      306.57     38.51 o 
  11   2  13        5.35       11.75     15.46 o 
  12   2  13        4.30       12.47     15.91 o 
  13   2  13        0.20       30.78     18.54 o 
  14   2  13        6.34        7.34     21.83 o 
  15   2  13       18.70       42.21     19.28 o 
  16   2  13       12.10        3.05     20.27 o 
 -18   3  13        3.32        0.89     14.34 o 
 -17   3  13        0.12        0.00     14.07 o 
 -16   3  13       13.23       10.60     18.66 o 
 -15   3  13       13.42        0.00     13.99 o 
 -14   3  13       50.50       51.92     17.42 o 
 -13   3  13       15.54        0.00     14.17 o 
 -12   3  13       22.12       37.72     16.91 o 
 -11   3  13        0.25       19.03     13.36 o 
 -10   3  13        5.25       38.22     13.83 o 
  -9   3  13        1.34        9.26     12.68 o 
  -8   3  13       52.30       60.83     14.93 o 
  -7   3  13       95.18      128.97     24.74 o 
  -5   3  13        4.78       27.54     14.22 o 
  -3   3  13        0.14        8.75     13.16 o 
  -2   3  13      115.33      141.32     17.76 o 
  -1   3  13       25.71       15.65     10.21 o 
   0   3  13      290.59      280.33     20.89 o 
   1   3  13      178.84      158.81     20.97 o 
   2   3  13      257.82      297.39     24.67 o 
   3   3  13      151.45      171.20     21.84 o 
   4   3  13        4.12        0.00     15.09 o 
   5   3  13        4.01        0.00     14.70 o 
   6   3  13       68.00       67.63     18.61 o 
   7   3  13       40.29       44.55     18.05 o 
   8   3  13       54.94       41.92     18.37 o 
   9   3  13        0.38        0.00     17.43 o 
  10   3  13        0.84        0.00     18.61 o 
  11   3  13       17.09       42.77     26.35 o 
  12   3  13       24.71        0.00     33.41 o 
  13   3  13       10.49        0.00     20.59 o 
  14   3  13       76.16      125.68     32.70 o 
 -14   4  13       12.66       39.06     16.40 o 
 -13   4  13        6.19        8.72     13.78 o 
 -12   4  13        2.87       16.41     14.19 o 
 -11   4  13        5.36       32.50     14.46 o 
  -9   4  13       17.40       44.01     15.31 o 
  -8   4  13      128.14      108.23     20.62 o 
  -7   4  13        0.98       12.75     13.85 o 
  -6   4  13       44.18       40.03     14.76 o 
  -5   4  13       34.24       27.15     13.95 o 
  -4   4  13        8.77       18.26     14.02 o 
  -3   4  13        1.85        4.40     13.61 o 
  -2   4  13       19.27       28.04     14.28 o 
  -1   4  13        0.00       10.44     14.03 o 
   0   4  13       37.95       42.94     16.75 o 
   1   4  13        0.08        0.00     14.98 o 
   2   4  13       32.09       20.93     16.98 o 
   3   4  13        1.84       29.82     16.39 o 
   4   4  13        2.22       42.75     18.27 o 
   5   4  13        2.50       26.11     19.16 o 
   6   4  13       15.15       23.66     18.06 o 
   7   4  13        3.82       23.02     17.80 o 
   8   4  13        1.56       10.91     17.71 o 
   9   4  13        0.12       11.45     18.68 o 
  10   4  13        0.01        0.00     21.47 o 
  -4   5  13        0.12       27.84     15.72 o 
  -2   5  13       16.79       18.47     14.79 o 
  -1   5  13        5.68       37.73     16.85 o 
 -21   0  14        0.36        8.20     17.14 o 
 -20   0  14        0.16       21.32     14.75 o 
 -19   0  14        0.57        1.45     13.55 o 
 -18   0  14       55.97       31.31     14.76 o 
 -17   0  14        0.00        0.00     15.36 o 
 -16   0  14       15.74       19.48     13.12 o 
 -15   0  14       24.34       17.65     12.06 o 
 -14   0  14        7.28       21.41     11.91 o 
 -13   0  14        3.84        1.97     11.08 o 
 -12   0  14       33.60       48.35     16.37 o 
 -11   0  14       52.40       64.20     15.04 o 
 -10   0  14      103.79      110.13     19.27 o 
  -9   0  14       11.35       18.35     12.17 o 
  -8   0  14       57.67       44.61     16.05 o 
  -7   0  14       33.35       32.74     12.65 o 
  -6   0  14       28.87       12.82     11.19 o 
  -5   0  14       34.13       22.72     11.86 o 
  -4   0  14       64.43       54.17     12.41 o 
  -3   0  14      323.72      321.86     18.51 o 
  -2   0  14      101.67       80.95     12.99 o 
  -1   0  14       38.97       39.67     13.61 o 
   0   0  14       28.69       25.48     10.97 o 
   1   0  14       24.35       20.76     10.30 o 
   2   0  14      109.93       95.16     19.18 o 
   3   0  14      197.18      199.43     21.25 o 
   4   0  14      210.90      221.42     31.20 o 
   5   0  14      123.94       57.17     35.12 o 
   8   0  14      222.87      196.72     26.56 o 
   9   0  14      334.05      401.19     33.88 o 
  10   0  14      137.26      143.33     22.20 o 
  11   0  14       58.55       57.70     24.51 o 
  12   0  14        3.51        0.00     17.19 o 
  13   0  14       52.42       45.33     21.08 o 
  14   0  14        0.07        2.77     19.82 o 
  15   0  14        1.73        3.58     25.65 o 
  16   0  14       22.76        0.00     52.16 o 
  17   0  14       28.01       13.54     30.98 o 
 -20   1  14        6.83       34.43     11.61 o 
 -19   1  14       11.41       20.33     10.95 o 
 -18   1  14       45.64       46.06     11.58 o 
 -17   1  14       27.67       26.24     10.42 o 
 -16   1  14       18.09       22.26     10.01 o 
 -15   1  14       16.12       26.17     10.05 o 
 -14   1  14       56.78       61.45     11.65 o 
 -13   1  14      342.65      328.08     17.47 o 
 -12   1  14       23.80       22.29     10.95 o 
 -11   1  14       30.64       27.78     10.72 o 
 -10   1  14       10.29        0.54      9.03 o 
  -9   1  14       12.05        9.47      9.02 o 
  -8   1  14       37.36       23.01      9.43 o 
  -7   1  14      233.98      238.49     11.99 o 
  -6   1  14        0.89       13.94      8.34 o 
  -5   1  14       93.32      107.78     11.11 o 
  -4   1  14      170.19      154.04     10.37 o 
  -3   1  14        0.47        0.00      7.80 o 
  -2   1  14      537.92      464.43     14.54 o 
  -1   1  14     1113.13     1022.25     20.36 o 
   0   1  14       11.53        9.52      7.75 o 
   1   1  14        1.27        7.97     10.14 o 
   2   1  14        3.12        0.00      8.82 o 
   3   1  14      153.95      140.94     14.60 o 
   4   1  14       11.99        0.00     11.77 o 
   5   1  14        1.60        0.53     14.55 o 
   6   1  14       23.36       11.89     15.00 o 
   7   1  14      768.37      798.39     30.47 o 
   8   1  14        6.92        0.00     15.33 o 
   9   1  14       53.66       60.80     16.55 o 
  11   1  14       93.41       98.71     18.30 o 
  12   1  14        0.05        5.78     15.65 o 
  13   1  14        9.26        4.90     16.11 o 
  14   1  14        0.17        2.10     16.32 o 
  15   1  14        4.58        0.00     18.91 o 
  16   1  14        3.85        0.00     17.33 o 
  17   1  14        1.63        0.00     19.48 o 
 -20   2  14       14.67       19.93     12.48 o 
 -19   2  14        0.15        7.61     11.26 o 
 -18   2  14       12.40       25.16     11.06 o 
 -17   2  14       38.53       59.51     13.11 o 
 -16   2  14       67.85       52.62     16.08 o 
 -15   2  14        6.42       24.06     12.47 o 
 -14   2  14       33.70        9.00     11.18 o 
 -13   2  14       22.03       21.24     11.02 o 
 -12   2  14        5.83        0.00      9.98 o 
 -11   2  14        0.14        0.01      9.48 o 
 -10   2  14        7.29        3.76     10.02 o 
  -9   2  14        1.72       16.05     11.83 o 
  -8   2  14       36.68       35.59     14.36 o 
  -7   2  14      287.72      243.93     19.44 o 
  -6   2  14        4.02        8.34     13.02 o 
  -5   2  14       59.80       49.04     15.13 o 
  -4   2  14        7.15       21.83     14.36 o 
  -3   2  14       49.07       19.33     12.61 o 
  -2   2  14        0.23        0.00     10.91 o 
  -1   2  14       55.48       49.00     13.77 o 
   0   2  14       37.71       47.34     14.02 o 
   1   2  14      313.54      287.24     19.58 o 
   2   2  14      380.05      366.64     25.57 o 
   3   2  14       82.42       94.29     16.43 o 
   4   2  14       68.04       80.36     15.48 o 
   5   2  14      593.88      596.61     25.14 o 
   6   2  14      103.90      107.66     17.00 o 
   7   2  14       86.99       88.31     18.33 o 
   8   2  14       38.12       20.02     14.68 o 
   9   2  14      128.58      105.03     17.68 o 
  10   2  14       37.85       43.08     17.82 o 
  11   2  14        5.99        0.00     15.31 o 
  12   2  14        2.77        0.00     16.97 o 
  13   2  14        2.51       11.79     17.94 o 
  14   2  14       12.94       11.41     16.84 o 
  15   2  14        0.04        0.00     16.59 o 
 -17   3  14        6.53        2.07     13.63 o 
 -16   3  14       16.54       16.59     14.02 o 
 -15   3  14       15.06        0.00     14.78 o 
 -14   3  14       18.04       43.62     17.33 o 
 -13   3  14        6.07        8.05     14.76 o 
 -12   3  14       10.54        0.00     15.09 o 
 -11   3  14       42.28       25.72     13.53 o 
 -10   3  14        2.08        6.70     11.73 o 
  -9   3  14       11.94       23.96     13.09 o 
  -8   3  14       43.52       65.39     15.10 o 
  -7   3  14       41.32       40.51     14.30 o 
  -6   3  14        0.16       11.89     12.87 o 
  -5   3  14        4.98        0.00     11.64 o 
  -4   3  14        4.31       23.26     13.06 o 
  -3   3  14      163.79      174.49     18.54 o 
  -2   3  14       18.16        0.00     12.18 o 
  -1   3  14      103.16      110.01     18.92 o 
   0   3  14       85.32       63.09     16.98 o 
   1   3  14      102.60      113.90     19.09 o 
   2   3  14      169.08      204.38     22.41 o 
   3   3  14       52.10       55.43     17.87 o 
   4   3  14       45.98       51.53     18.24 o 
   5   3  14       44.85       46.07     18.09 o 
   6   3  14       18.31       56.92     18.93 o 
   7   3  14        7.94       19.62     21.80 o 
   8   3  14        4.58        2.63     17.63 o 
   9   3  14        0.11        0.00     18.88 o 
  10   3  14        5.55        6.90     19.54 o 
  11   3  14        0.03        0.00     22.09 o 
  12   3  14        1.53       54.50     22.42 o 
  13   3  14       32.46       27.88     43.39 o 
 -13   4  14        5.03       16.93     14.70 o 
 -12   4  14       25.17       43.66     15.79 o 
 -11   4  14       95.25       93.46     17.79 o 
 -10   4  14       75.76       62.65     16.54 o 
  -9   4  14        0.67       28.38     15.02 o 
  -8   4  14       93.62      113.96     17.57 o 
  -7   4  14      125.64      115.51     17.92 o 
  -6   4  14        0.71       13.77     14.95 o 
  -4   4  14       51.03       70.73     18.65 o 
  -3   4  14      118.77      104.06     17.78 o 
  -2   4  14       17.76       22.43     14.96 o 
  -1   4  14       43.36       78.65     18.70 o 
   0   4  14       32.77       29.26     20.66 o 
   1   4  14       10.50       51.57     18.17 o 
   2   4  14        0.77        0.00     16.31 o 
   3   4  14       10.71       19.40     16.90 o 
   4   4  14       16.16       11.75     17.14 o 
   6   4  14       91.94      114.60     22.00 o 
   7   4  14        1.19        8.68     18.00 o 
   8   4  14       22.47       28.04     20.08 o 
   9   4  14        6.25       13.65     22.70 o 
 -20   1  15        8.41       18.87     10.78 o 
 -19   1  15        0.20       11.96     10.69 o 
 -18   1  15      158.58      140.30     18.56 o 
 -17   1  15       38.08       57.25     12.09 o 
 -16   1  15        1.36        8.61     10.45 o 
 -15   1  15       19.63       10.52     13.75 o 
 -14   1  15        7.48       22.92     10.25 o 
 -13   1  15        1.16       20.75      9.66 o 
 -12   1  15        2.05        0.00      9.24 o 
 -11   1  15        1.00        9.37     13.21 o 
 -10   1  15        0.85        0.00     10.24 o 
  -9   1  15       25.84       27.96     12.70 o 
  -8   1  15        2.81        0.00      8.68 o 
  -7   1  15        1.97        0.00      8.77 o 
  -6   1  15      101.61      122.92     11.20 o 
  -5   1  15       50.16       52.49      9.22 o 
  -4   1  15       53.96       45.94      9.21 o 
  -3   1  15       76.43       62.73      9.35 o 
  -2   1  15       99.21      107.61     10.11 o 
  -1   1  15      538.66      566.88     17.68 o 
   0   1  15        5.36        0.00      9.31 o 
   1   1  15        9.85        0.00     10.36 o 
   2   1  15       91.26       70.04     16.33 o 
   3   1  15       45.73       41.56     13.17 o 
   4   1  15        7.63        0.00     12.70 o 
   5   1  15      253.06      290.95     23.74 o 
   6   1  15     1975.81     1833.38     52.24 o 
   7   1  15        2.81        0.00     13.84 o 
   8   1  15      123.32       92.76     23.17 o 
   9   1  15      134.82      115.02     17.50 o 
  10   1  15        1.65       12.76     14.92 o 
  11   1  15      109.98      107.93     19.33 o 
  12   1  15        5.48       10.13     17.57 o 
  13   1  15        0.08        0.00     16.13 o 
  14   1  15       28.13       22.38     17.74 o 
  15   1  15       13.70       17.39     17.96 o 
  16   1  15        0.01       13.82     18.52 o 
 -18   2  15        2.32       28.69     11.93 o 
 -17   2  15       10.93       22.95     13.47 o 
 -16   2  15        9.11       13.58     11.88 o 
 -15   2  15       26.11       26.74     12.76 o 
 -14   2  15       27.89       32.64     12.14 o 
 -13   2  15       22.60       10.31     10.73 o 
 -12   2  15        1.90        6.43     10.08 o 
 -11   2  15        2.11       15.71     17.01 o 
 -10   2  15      100.95       66.02     15.15 o 
  -9   2  15       14.82       21.94     13.07 o 
  -8   2  15       19.14        9.92     13.23 o 
  -7   2  15        8.16        0.00     12.84 o 
  -6   2  15        5.94        2.53     12.94 o 
  -5   2  15       53.91       34.25     14.25 o 
  -4   2  15       34.23       37.59     15.66 o 
  -3   2  15       58.37       46.34     14.49 o 
  -2   2  15      105.11       89.37     18.56 o 
  -1   2  15      353.89      355.32     21.81 o 
   0   2  15       20.04       22.19     13.53 o 
   1   2  15       84.00       81.05     19.10 o 
   2   2  15      162.94      175.03     21.52 o 
   3   2  15      146.81      115.56     19.88 o 
   4   2  15       15.50       23.26     17.28 o 
   5   2  15      126.77      139.77     16.49 o 
   6   2  15        0.14        1.44     12.64 o 
   7   2  15       14.61       12.68     14.69 o 
   8   2  15        0.02       11.00     14.45 o 
   9   2  15       75.14       57.07     19.64 o 
  10   2  15       20.60        4.23     16.68 o 
  11   2  15        3.51        0.00     15.41 o 
  12   2  15        3.01       30.52     16.80 o 
  13   2  15        0.00        0.00     17.18 o 
  14   2  15        1.25        8.53     16.49 o 
 -16   3  15        0.00       15.38     14.58 o 
 -15   3  15        1.82        0.00     14.88 o 
 -14   3  15        0.84        0.00     14.41 o 
 -13   3  15        0.17        0.00     15.18 o 
 -12   3  15       20.85       16.11     15.45 o 
 -11   3  15        0.85        1.71     13.22 o 
 -10   3  15        0.05        5.81     12.58 o 
  -9   3  15      264.11      232.64     20.80 o 
  -8   3  15        6.31       17.73     13.10 o 
  -7   3  15       47.95       61.91     14.93 o 
  -6   3  15        1.88       26.38     13.35 o 
  -5   3  15        0.03       22.10     12.68 o 
  -4   3  15        3.14       21.26     13.32 o 
  -3   3  15        0.89        6.96     13.79 o 
  -2   3  15       11.75       10.95     12.74 o 
  -1   3  15       11.26        8.02     15.27 o 
   0   3  15       16.19        7.93     14.47 o 
   1   3  15       28.56       35.06     21.24 o 
   2   3  15        7.79       17.68     16.20 o 
   3   3  15      225.35      226.14     23.92 o 
   4   3  15        0.57        8.29     20.82 o 
   5   3  15       61.46       35.48     18.17 o 
   6   3  15       19.49       44.49     22.25 o 
   7   3  15        4.90        0.00     17.47 o 
   8   3  15        8.19        0.00     18.90 o 
   9   3  15       27.28       20.61     21.15 o 
  10   3  15       11.89        0.00     19.43 o 
  11   3  15        4.13        0.00     24.52 o 
  12   3  15        3.49        0.00     24.56 o 
 -12   4  15       38.16       58.25     18.22 o 
 -11   4  15        9.46       40.92     14.86 o 
 -10   4  15       10.74       36.79     15.47 o 
  -9   4  15        0.31       15.77     13.84 o 
  -8   4  15       11.83       25.19     14.39 o 
  -7   4  15       50.17       56.17     15.82 o 
  -6   4  15       18.59       31.59     14.78 o 
  -5   4  15       19.93       22.61     14.26 o 
  -3   4  15       53.57       37.05     14.90 o 
  -2   4  15       51.09       59.82     22.56 o 
  -1   4  15        7.46       33.07     16.98 o 
   0   4  15      117.68       89.73     23.78 o 
   1   4  15       32.62       35.18     27.86 o 
   2   4  15        3.88       32.25     17.78 o 
   3   4  15       97.21       95.76     21.09 o 
   4   4  15       60.03       37.88     18.58 o 
   5   4  15        4.90        0.00     19.13 o 
   6   4  15       12.28       41.38     19.15 o 
   7   4  15       15.05       22.12     18.08 o 
 -20   0  16       32.60       54.00     21.44 o 
 -19   0  16        4.87       32.94     24.55 o 
 -18   0  16       50.59       64.96     17.69 o 
 -17   0  16      417.30      354.79     27.14 o 
 -16   0  16      111.86       93.31     21.65 o 
 -15   0  16       36.06       66.39     15.74 o 
 -14   0  16       34.91       26.83     16.37 o 
 -13   0  16        4.78       13.99     13.88 o 
 -10   0  16       12.49       27.23     16.29 o 
  -9   0  16      369.46      371.08     22.82 o 
  -7   0  16      121.15      149.55     17.33 o 
  -6   0  16       35.19       52.09     14.41 o 
  -5   0  16      468.03      455.28     23.44 o 
  -4   0  16       15.32       20.26     12.85 o 
  -3   0  16       15.47        0.00     11.84 o 
  -2   0  16        0.14        0.00     11.45 o 
  -1   0  16      102.54      123.65     17.67 o 
   1   0  16       13.68        0.00     13.44 o 
   2   0  16        5.67        0.00     11.86 o 
   3   0  16      615.91      611.40    110.03 o 
   4   0  16      242.14      345.00     38.48 o 
   5   0  16      300.85      388.50     40.71 o 
   7   0  16      345.56      260.74     84.94 o 
   8   0  16        0.20        3.51     15.79 o 
   9   0  16       40.55       12.96     15.11 o 
  10   0  16       16.98        3.86     17.90 o 
  11   0  16       58.29       76.51     29.84 o 
  13   0  16        7.53        0.00     27.41 o 
  14   0  16       12.74       46.26     75.95 o 
  15   0  16       11.96       25.45     31.00 o 
 -20   1  16        1.39       23.84     11.87 o 
 -19   1  16        2.14       24.74     10.98 o 
 -18   1  16       10.82       29.36     12.92 o 
 -17   1  16        4.62       22.13     10.63 o 
 -16   1  16       22.29       25.62     11.47 o 
 -15   1  16        3.57        4.95     10.68 o 
 -13   1  16        5.61       26.80      9.93 o 
 -12   1  16       43.69       35.65     10.86 o 
 -11   1  16        0.69        7.39      9.04 o 
 -10   1  16      122.46      165.55     13.63 o 
  -8   1  16       17.94        0.00      8.95 o 
  -7   1  16        4.59        0.00      9.60 o 
  -6   1  16        5.93        0.00     10.84 o 
  -5   1  16       18.09       10.41     10.23 o 
  -3   1  16        2.38        3.21      8.98 o 
  -2   1  16        0.61        3.50      7.28 o 
  -1   1  16      145.35      142.52     13.20 o 
   0   1  16       17.09        0.00     10.49 o 
   1   1  16       11.04        2.91     12.28 o 
   2   1  16        2.93        0.00      9.42 o 
   3   1  16        7.56       28.04     13.10 o 
   4   1  16      615.12      640.79     25.12 o 
   5   1  16      308.50      391.25     25.90 o 
   6   1  16        0.02        0.00     13.58 o 
   7   1  16       14.10        9.45     14.16 o 
   8   1  16        3.30       14.87     15.85 o 
   9   1  16        0.10        0.00     13.64 o 
  10   1  16       14.66        7.30     16.28 o 
  11   1  16        1.48        1.79     21.78 o 
  12   1  16        0.98       13.47     17.84 o 
  13   1  16        0.03        2.48     15.96 o 
  14   1  16        0.87        0.13     16.13 o 
  15   1  16        2.76       23.50     27.35 o 
 -17   2  16        0.40       28.41     12.48 o 
 -16   2  16        4.99        0.00     11.21 o 
 -15   2  16        0.01       15.83     11.40 o 
 -14   2  16        0.23       24.02     12.32 o 
 -13   2  16       25.22       27.29     14.22 o 
 -12   2  16        8.55       19.29     13.83 o 
 -11   2  16        1.86        5.26     12.42 o 
 -10   2  16        1.45       14.22     12.72 o 
  -9   2  16       39.85       34.18     19.33 o 
  -8   2  16        1.52       10.78     12.71 o 
  -7   2  16        1.65        0.00     12.99 o 
  -6   2  16        9.08       28.75     13.50 o 
  -5   2  16       54.42       73.64     15.33 o 
  -4   2  16       12.88       11.74     18.08 o 
  -2   2  16      471.96      461.03     27.41 o 
  -1   2  16       72.64       72.66     14.87 o 
   0   2  16       10.37       12.09     15.52 o 
   1   2  16      230.75      270.29     23.78 o 
   2   2  16       66.58       91.43     18.53 o 
   3   2  16        6.37       16.18     15.69 o 
   4   2  16       29.53       54.97     17.62 o 
   5   2  16       14.72        6.18     15.97 o 
   6   2  16        3.05        8.02     18.87 o 
   7   2  16       20.24        6.29     16.06 o 
   8   2  16       60.28       44.12     16.37 o 
   9   2  16       55.11       27.70     21.60 o 
  10   2  16       16.58        4.77     17.15 o 
  11   2  16        1.80       10.90     15.83 o 
  12   2  16       30.53       51.62     18.41 o 
  13   2  16       14.58        0.00     17.43 o 
 -16   3  16        4.77        0.00     16.33 o 
 -15   3  16        0.30        0.00     19.21 o 
 -14   3  16        5.15       11.52     14.60 o 
 -13   3  16        2.06       30.37     17.24 o 
 -12   3  16       10.10       35.90     16.94 o 
 -11   3  16       24.65       27.59     14.18 o 
 -10   3  16      113.17       72.89     16.23 o 
  -9   3  16       27.36       30.55     14.47 o 
  -8   3  16       20.85       55.52     14.51 o 
  -7   3  16        3.29       35.15     14.23 o 
  -5   3  16       79.84       82.77     16.01 o 
  -4   3  16       13.02       32.25     14.10 o 
  -3   3  16       36.84       40.87     13.59 o 
  -2   3  16        0.21       13.16     10.50 o 
  -1   3  16      131.46      101.68     19.89 o 
   0   3  16       31.59       63.09     18.24 o 
   1   3  16      208.68      177.74     22.53 o 
   2   3  16      187.30      201.91     23.31 o 
   3   3  16        1.61        5.70     16.33 o 
   4   3  16       19.23       43.34     19.91 o 
   5   3  16        8.10       26.81     18.26 o 
   6   3  16       33.52       25.02     19.06 o 
   7   3  16       21.35       26.21     21.03 o 
   8   3  16        3.52        0.00     19.07 o 
   9   3  16        3.27        0.00     19.78 o 
  10   3  16        6.41        0.00     20.30 o 
  11   3  16        4.40       13.74     24.23 o 
 -10   4  16        1.02       20.91     15.38 o 
  -9   4  16        2.71       23.52     14.75 o 
  -8   4  16        0.01       28.86     14.28 o 
  -7   4  16        0.00        0.00     13.38 o 
  -6   4  16        6.77        7.91     13.77 o 
  -5   4  16        3.55       24.50     14.49 o 
  -4   4  16       15.80        9.48     14.29 o 
  -3   4  16        7.95       39.58     17.46 o 
  -2   4  16        1.85       25.62     23.87 o 
  -1   4  16        0.17        0.00     18.71 o 
   0   4  16        4.67        7.99     16.20 o 
   1   4  16        3.89       22.44     18.31 o 
   2   4  16        5.77        7.33     17.04 o 
   3   4  16        0.44       24.59     16.93 o 
   4   4  16        3.40       26.58     19.11 o 
   5   4  16        3.13        0.00     17.57 o 
 -19   1  17       15.61       46.67     16.79 o 
 -17   1  17       47.04       61.14     14.48 o 
 -16   1  17        1.77       21.22     11.53 o 
 -15   1  17        9.42       27.97     11.28 o 
 -14   1  17       66.30       47.02     11.52 o 
 -13   1  17       14.78       27.88     10.65 o 
 -12   1  17        5.00       11.69      9.70 o 
 -11   1  17       30.24       27.94     13.12 o 
 -10   1  17        4.57       18.14      9.07 o 
  -9   1  17        7.02        0.00      9.71 o 
  -8   1  17       20.52       27.73      9.94 o 
  -7   1  17        5.98       12.34      9.88 o 
  -6   1  17        5.58       11.35     11.45 o 
  -5   1  17       25.79       28.71     12.16 o 
  -4   1  17       72.34       92.02     15.97 o 
  -3   1  17       17.98        4.67     12.15 o 
  -2   1  17       10.63        1.79      7.16 o 
  -1   1  17       43.48       41.19     11.43 o 
   0   1  17      167.31      156.10     16.06 o 
   1   1  17       78.82       66.77     13.75 o 
   2   1  17       51.87       46.29     13.32 o 
   3   1  17      323.20      304.35     19.25 o 
   4   1  17        9.00        0.00     13.43 o 
   5   1  17        8.15        0.00     14.00 o 
   6   1  17       34.63       21.61     14.32 o 
   7   1  17       29.83       17.74     14.75 o 
   8   1  17        0.13        9.97     15.37 o 
   9   1  17        8.72        5.47     14.57 o 
  10   1  17        2.91        9.94     15.35 o 
  11   1  17        0.12        8.13     15.73 o 
  12   1  17        0.03       20.52     17.54 o 
  13   1  17        0.05        0.00     16.25 o 
  14   1  17        0.30        0.00     17.06 o 
 -16   2  17        7.20       30.37     17.20 o 
 -15   2  17        0.17       23.77     13.72 o 
 -14   2  17        3.91        0.00     18.10 o 
 -13   2  17       18.69       19.06     14.32 o 
 -12   2  17        8.65       15.35     20.25 o 
 -11   2  17        0.85       10.49     13.14 o 
 -10   2  17       83.18       61.79     15.26 o 
  -9   2  17        8.10       39.37     13.62 o 
  -8   2  17        3.13        0.00     11.94 o 
  -7   2  17        3.47        0.00     12.21 o 
  -6   2  17        0.23        0.00     11.96 o 
  -5   2  17        1.82        0.00     12.33 o 
  -4   2  17        5.58        0.97     12.59 o 
  -3   2  17       27.03       37.29     13.28 o 
  -2   2  17       21.86       27.13     13.76 o 
  -1   2  17       31.91       41.50     15.79 o 
   0   2  17       51.39       63.28     16.80 o 
   1   2  17       24.29       32.71     16.21 o 
   2   2  17      228.16      199.60     21.77 o 
   3   2  17       18.82        9.90     17.31 o 
   4   2  17      176.25      192.91     22.95 o 
   5   2  17       23.10       67.45     29.15 o 
   6   2  17       63.99       38.55     20.72 o 
   7   2  17       14.66        0.00     18.78 o 
   8   2  17        2.79        0.00     19.38 o 
   9   2  17        0.07        0.00     17.59 o 
  10   2  17        0.15        0.00     18.61 o 
  11   2  17       28.26       25.65     18.87 o 
  12   2  17        3.02        0.00     15.65 o 
 -15   3  17        0.06       12.93     17.22 o 
 -14   3  17        7.59       34.25     17.58 o 
 -13   3  17       17.40       51.04     17.41 o 
 -12   3  17       32.94       45.77     17.68 o 
 -11   3  17        8.95       21.39     14.20 o 
 -10   3  17        3.90       28.61     14.22 o 
  -9   3  17        6.46       20.41     13.97 o 
  -8   3  17        4.05        7.81     13.18 o 
  -7   3  17        0.00        0.00     12.62 o 
  -6   3  17       76.82       71.46     16.14 o 
  -5   3  17        4.80       26.71     13.88 o 
  -4   3  17       85.24       74.90     16.39 o 
  -3   3  17        0.00        9.20     13.41 o 
  -2   3  17       56.25       52.64     17.21 o 
  -1   3  17       44.33       41.16     16.79 o 
   1   3  17        8.87        7.55     19.71 o 
   2   3  17        1.11       15.18     17.95 o 
   3   3  17       17.75        0.00     15.83 o 
   4   3  17       40.22       53.00     19.28 o 
   5   3  17        0.01        3.74     28.79 o 
   6   3  17        8.94       24.16     20.55 o 
   7   3  17        1.98        0.00     18.09 o 
   8   3  17       27.72       28.33     22.11 o 
   9   3  17       39.29       21.01     22.42 o 
  -9   4  17       11.07       27.43     16.16 o 
  -8   4  17        0.70       17.11     14.90 o 
  -7   4  17        0.98       23.75     17.77 o 
  -6   4  17        6.55        9.46     14.43 o 
  -5   4  17        0.30       15.95     14.30 o 
  -4   4  17       14.87       32.62     17.08 o 
  -3   4  17        0.05       29.64     17.12 o 
  -2   4  17       22.04       34.73     17.43 o 
  -1   4  17        0.17       31.46     21.65 o 
   0   4  17        0.10       27.83     17.47 o 
   1   4  17        0.20       19.46     17.05 o 
   2   4  17       11.50       31.38     18.10 o 
   3   4  17        7.56        0.32     17.30 o 
 -19   0  18       12.34       59.29     20.29 o 
 -18   0  18       10.29       54.20     19.32 o 
 -17   0  18        0.13       40.00     28.77 o 
 -16   0  18       25.43       47.09     41.90 o 
 -15   0  18        0.02       18.17     15.46 o 
 -14   0  18       30.45       28.03     17.49 o 
 -13   0  18       38.04       57.95     15.43 o 
 -12   0  18        7.70       18.53     13.14 o 
 -11   0  18       39.75       49.21     16.73 o 
 -10   0  18        4.94        6.67     14.42 o 
  -9   0  18        0.21        0.00     11.99 o 
  -8   0  18        4.51       10.06     13.08 o 
  -7   0  18       97.27       79.41     15.40 o 
  -6   0  18       19.02       22.51     13.19 o 
  -5   0  18        1.60        0.00     11.81 o 
  -4   0  18       43.13       64.52     14.41 o 
  -3   0  18        3.80        8.92     12.56 o 
  -2   0  18        4.84       11.17     12.41 o 
  -1   0  18       56.84       35.42     13.03 o 
   0   0  18        4.49        8.12     10.84 o 
   1   0  18       16.47        0.00     10.18 o 
   2   0  18      333.64      376.99     39.33 o 
   3   0  18      417.92      302.91     56.99 o 
   4   0  18      118.30       97.07     19.84 o 
   5   0  18      132.94      105.06     50.26 o 
   6   0  18       91.46       55.58     25.43 o 
   7   0  18      224.45      223.55     35.82 o 
   8   0  18       52.41       29.22     26.67 o 
   9   0  18       42.38       28.44     35.91 o 
  10   0  18        0.32        0.00     26.54 o 
  11   0  18       14.51       72.12     30.91 o 
  12   0  18       11.75       23.97     27.84 o 
  13   0  18        0.59       56.12     32.37 o 
 -17   1  18       40.29       49.71     12.45 o 
 -16   1  18        2.72       22.27     13.23 o 
 -15   1  18        0.14       19.49     11.93 o 
 -14   1  18        0.08       19.61     10.32 o 
 -13   1  18       12.50       34.24     11.18 o 
 -12   1  18        1.02        0.00      9.36 o 
 -11   1  18       42.65       40.98     10.83 o 
 -10   1  18       17.47        3.88      9.15 o 
  -9   1  18       16.37        1.64     11.87 o 
  -8   1  18       11.62        3.61      9.34 o 
  -7   1  18        4.29        0.23     10.04 o 
  -6   1  18      281.49      244.72     18.84 o 
  -5   1  18      182.41      188.14     22.09 o 
  -4   1  18        1.26        0.00     11.19 o 
  -3   1  18        1.43        3.17     11.29 o 
  -2   1  18       51.46       33.72     11.32 o 
  -1   1  18      221.24      224.49     26.23 o 
   0   1  18       83.15       61.03     13.20 o 
   1   1  18       12.40       17.40     12.66 o 
   2   1  18      435.99      481.24     29.91 o 
   3   1  18       12.76       14.93     13.73 o 
   4   1  18        0.31        0.00     15.39 o 
   5   1  18        0.30        3.49     14.50 o 
   6   1  18       65.96       80.17     16.72 o 
   7   1  18       31.50       34.13     24.17 o 
   8   1  18        0.15       12.74     18.88 o 
   9   1  18       13.58        3.71     14.62 o 
  10   1  18        0.88        0.00     17.37 o 
  11   1  18        2.88       13.26     15.79 o 
  12   1  18        4.78        0.00     16.73 o 
  13   1  18        5.00        8.63     21.54 o 
 -17   2  18        0.06        9.28     21.47 o 
 -16   2  18        2.45       19.61     13.58 o 
 -15   2  18        2.35       13.16     13.26 o 
 -14   2  18        1.67        0.64     24.25 o 
 -13   2  18        0.74        0.00     12.85 o 
 -12   2  18       30.71       28.17     14.96 o 
 -11   2  18       28.34       31.36     14.91 o 
 -10   2  18        1.62       16.87     13.39 o 
  -9   2  18        2.17        7.39     12.90 o 
  -8   2  18        0.00        0.00     12.45 o 
  -7   2  18        0.89        0.00     14.31 o 
  -6   2  18        6.01       10.96     13.16 o 
  -5   2  18       18.85       19.95     13.32 o 
  -4   2  18        0.60        3.83     13.02 o 
  -3   2  18       20.69        0.00     11.28 o 
  -2   2  18      122.86      105.64     18.76 o 
  -1   2  18       10.48       18.66     20.07 o 
   0   2  18       88.02       72.94     18.17 o 
   1   2  18      308.73      264.83     28.17 o 
   2   2  18        0.62        8.72     15.91 o 
   3   2  18        3.04        7.56     17.40 o 
   4   2  18       17.13       26.24     19.69 o 
   5   2  18       13.44       29.77     19.37 o 
   6   2  18        1.82        0.00     18.05 o 
   7   2  18        8.44        0.00     19.62 o 
   8   2  18        0.61        0.00     19.36 o 
   9   2  18        1.77        0.00     21.98 o 
  10   2  18        3.41        8.95     20.82 o 
  11   2  18        0.84       10.71     21.30 o 
 -13   3  18        0.93        5.84     15.92 o 
 -12   3  18        7.93        6.17     15.87 o 
 -11   3  18       10.81       10.65     14.61 o 
 -10   3  18        1.50       30.35     14.94 o 
  -9   3  18        0.68        9.77     13.30 o 
  -8   3  18        2.90       27.35     14.53 o 
  -7   3  18       36.64       31.59     14.54 o 
  -6   3  18       14.85       25.80     14.31 o 
  -5   3  18       60.19       49.58     15.44 o 
  -4   3  18        1.25        0.00     22.65 o 
  -3   3  18       22.16       28.04     16.34 o 
  -2   3  18       93.36       93.26     19.04 o 
  -1   3  18       33.10       51.22     18.23 o 
   0   3  18        0.08       19.78     17.28 o 
   1   3  18        0.06       19.59     17.40 o 
   2   3  18        3.30       15.56     17.51 o 
   3   3  18       19.71       32.86     26.89 o 
   4   3  18       12.15       54.49     19.28 o 
   5   3  18        0.76       10.01     19.75 o 
   6   3  18        8.23       12.41     19.24 o 
   7   3  18        1.79       15.63     21.00 o 
   8   3  18        1.40       27.31     22.26 o 
  -5   4  18       11.63       27.52     17.17 o 
  -4   4  18        7.67       33.80     17.61 o 
  -3   4  18        1.88       27.24     17.19 o 
  -2   4  18        1.28       27.32     19.50 o 
  -1   4  18        4.51       43.16     18.23 o 
   0   4  18       11.97       30.40     20.29 o 
 -13   1  19        5.61        1.87     14.97 o 
 -12   1  19        0.71       22.57     10.75 o 
 -11   1  19        0.43       15.98      9.77 o 
 -10   1  19        6.94       30.25     11.45 o 
  -9   1  19       15.30       33.15     11.42 o 
  -7   1  19       46.75       65.85     14.31 o 
  -6   1  19       50.10       40.11     13.88 o 
  -5   1  19       57.22       42.97     15.09 o 
  -4   1  19        7.11       25.95     12.10 o 
  -3   1  19       21.25       33.10     12.76 o 
  -2   1  19       51.76       53.43     13.28 o 
  -1   1  19        9.00       14.81     15.75 o 
   0   1  19       12.14       10.78     14.55 o 
   1   1  19      112.47      118.17     15.43 o 
   2   1  19      754.04      694.60     42.70 o 
   3   1  19       33.14       29.51     13.63 o 
   4   1  19       99.70       84.35     17.06 o 
   5   1  19       13.38        0.00     15.06 o 
   6   1  19       10.43       22.66     15.24 o 
   7   1  19        9.23       13.98     15.49 o 
   8   1  19        0.17        1.16     16.46 o 
   9   1  19        0.48        6.11     14.89 o 
  10   1  19       23.16       10.74     16.09 o 
  11   1  19       26.98       13.97     18.06 o 
 -15   2  19       11.87       18.73     16.09 o 
 -14   2  19        8.21        5.57     13.78 o 
 -13   2  19       29.65       42.90     14.72 o 
 -12   2  19        0.01       32.30     14.69 o 
 -11   2  19        5.95       21.69     13.90 o 
 -10   2  19        1.04        2.97     13.12 o 
  -9   2  19       19.14       16.36     13.95 o 
  -8   2  19       39.54       31.73     14.15 o 
  -7   2  19        1.73       20.41     13.92 o 
  -6   2  19       68.67       53.23     15.12 o 
  -5   2  19       54.11       50.21     14.97 o 
  -4   2  19       20.23       26.21     14.83 o 
  -3   2  19       62.49       65.90     16.87 o 
  -2   2  19       45.34       91.36     17.80 o 
  -1   2  19      118.89      163.11     21.15 o 
   0   2  19        1.59       11.46     15.53 o 
   2   2  19        7.17        6.79     19.58 o 
   3   2  19       38.11       27.86     20.01 o 
   4   2  19        0.00        2.20     19.09 o 
   5   2  19        9.96       27.47     21.71 o 
   6   2  19        0.04        2.15     19.75 o 
   7   2  19        0.00        0.00     20.57 o 
   8   2  19        3.08        1.03     21.28 o 
   9   2  19        3.97        0.00     23.41 o 
  10   2  19        0.32        2.99     24.62 o 
 -12   3  19        0.00       36.33     16.59 o 
 -10   3  19        0.06       11.67     13.87 o 
  -9   3  19        1.50        0.00     16.16 o 
  -8   3  19        0.97       26.89     15.10 o 
  -7   3  19        0.33       24.68     14.27 o 
  -6   3  19        0.03       34.77     14.59 o 
  -5   3  19        0.04        8.68     12.94 o 
  -4   3  19        3.35       31.85     18.36 o 
  -3   3  19        5.52        1.81     15.60 o 
  -2   3  19       60.97       67.25     18.36 o 
  -1   3  19       18.39       30.89     16.85 o 
   0   3  19        3.23       36.05     16.75 o 
   1   3  19        0.60        5.07     16.30 o 
   2   3  19        0.38       43.86     18.29 o 
   3   3  19        8.59       15.65     23.26 o 
   4   3  19        0.57        0.00     19.43 o 
   5   3  19       18.75       34.39     20.85 o 
   6   3  19       17.25       17.57     20.37 o 
 -17   0  20       13.07       32.86     17.98 o 
 -16   0  20        3.91       37.97     20.87 o 
 -14   0  20       33.76       51.11     41.94 o 
 -13   0  20       15.48       45.10     19.52 o 
 -12   0  20       21.57       12.40     17.00 o 
 -11   0  20       19.47        0.00     18.10 o 
 -10   0  20       35.98       75.94     19.52 o 
  -9   0  20       91.42       91.28     16.96 o 
  -7   0  20        3.64       32.41     13.55 o 
  -4   0  20       45.02       38.72     13.72 o 
  -3   0  20       20.97       20.97     12.71 o 
  -2   0  20       44.38       61.36     14.04 o 
  -1   0  20      200.82      174.30     41.54 o 
   0   0  20      572.09      614.52     46.95 o 
   1   0  20       57.24       45.80     53.67 o 
   2   0  20      632.01      602.62     48.14 o 
   3   0  20       28.88       48.41     27.29 o 
   4   0  20       20.12        0.00     26.42 o 
   5   0  20       13.85        0.00     35.39 o 
   6   0  20       29.11       60.58     53.61 o 
   7   0  20       21.76       33.91     25.54 o 
   8   0  20       19.66       55.90     28.47 o 
   9   0  20        1.03       92.01     42.86 o 
  10   0  20       17.85       46.48     26.38 o 
 -14   1  20        9.09       25.60     11.62 o 
 -13   1  20       15.99       19.63     10.05 o 
 -12   1  20        0.44       25.14     11.67 o 
 -11   1  20        1.41        0.00     14.36 o 
 -10   1  20        3.51       25.33     13.63 o 
  -9   1  20        0.70        0.00     14.35 o 
  -8   1  20        1.02        0.00     12.20 o 
  -7   1  20        3.67        6.34     12.49 o 
  -5   1  20       18.71       35.11     13.15 o 
  -4   1  20        0.05        0.00     11.97 o 
  -3   1  20       29.82       26.83     14.25 o 
  -2   1  20        0.13        0.00     23.43 o 
  -1   1  20       41.67       55.26     15.99 o 
   0   1  20      153.38      196.14     24.07 o 
   1   1  20       21.13       24.02     18.80 o 
   2   1  20        6.43       35.22     23.74 o 
   3   1  20       18.63       36.01     15.65 o 
   4   1  20        1.05       20.29     14.54 o 
   5   1  20       24.97       30.72     17.05 o 
   6   1  20        6.27        1.28     17.54 o 
   7   1  20        5.44        3.51     16.25 o 
   8   1  20        1.85       18.28     14.83 o 
   9   1  20        2.51       24.40     17.88 o 
 -14   2  20        0.87       10.05     15.07 o 
 -13   2  20        4.41        5.07     13.94 o 
 -12   2  20        2.19        4.24     13.81 o 
 -11   2  20        0.80        6.04     16.72 o 
 -10   2  20        2.58       20.34     14.20 o 
  -9   2  20       22.68       28.24     14.13 o 
  -8   2  20        2.35        0.00     13.08 o 
  -7   2  20       38.04       46.14     14.91 o 
  -6   2  20       81.68       67.79     16.32 o 
  -5   2  20        8.54       19.96     15.49 o 
  -4   2  20        2.27        0.00     16.92 o 
  -3   2  20       33.08       46.29     16.42 o 
  -2   2  20       22.37       46.35     20.02 o 
  -1   2  20        0.11       24.94     16.76 o 
   0   2  20       11.29       42.16     17.62 o 
   1   2  20       28.26       65.77     24.41 o 
   2   2  20        0.27       28.12     19.27 o 
   3   2  20        7.60        0.00     18.37 o 
   4   2  20        6.98       52.96     27.20 o 
   5   2  20        3.38        6.31     20.39 o 
   6   2  20        6.84       37.72     21.90 o 
   7   2  20        1.51        0.58     21.01 o 
   8   2  20       48.47       10.14     22.67 o 
  -9   3  20        3.08       29.87     15.11 o 
  -8   3  20        4.64       22.31     15.13 o 
  -7   3  20        1.99        9.92     14.49 o 
  -6   3  20        0.03       26.62     16.09 o 
  -5   3  20       55.27       79.86     29.45 o 
  -4   3  20       26.31       53.25     25.05 o 
  -3   3  20       49.91       80.34     24.92 o 
  -2   3  20      101.38      111.99     27.29 o 
   1   3  20        9.80       14.91     25.80 o 
   2   3  20        0.59       14.00     19.91 o 
   3   3  20       13.31        6.65     20.04 o 
   4   3  20        2.11        0.00     22.13 o 
 -15   1  21        4.59       20.62     14.27 o 
 -13   1  21        0.10        6.35     13.73 o 
 -12   1  21        2.98        0.00     13.35 o 
 -11   1  21        0.68       15.51     13.75 o 
 -10   1  21       11.37        9.16     12.79 o 
  -9   1  21        7.41        0.32     12.91 o 
  -8   1  21        2.99        0.90     12.70 o 
  -7   1  21        9.48       15.42     12.83 o 
  -6   1  21       22.44       24.13     13.37 o 
  -5   1  21        5.39        2.03     12.49 o 
  -4   1  21        1.22       11.57     12.69 o 
  -3   1  21       80.74       93.86     18.46 o 
  -2   1  21       45.66       58.60     17.02 o 
  -1   1  21       33.20       35.16     19.18 o 
   0   1  21        7.91        0.00     22.06 o 
   1   1  21        4.31        4.00     19.66 o 
   2   1  21        2.22        0.00     17.18 o 
   3   1  21        4.40        6.54     18.59 o 
   4   1  21        5.35       28.74     19.60 o 
   5   1  21        0.19        0.00     20.79 o 
   6   1  21        1.03       16.21     15.23 o 
   7   1  21        0.54       13.43     16.51 o 
   8   1  21        1.18       25.81     17.04 o 
 -12   2  21        2.87       37.63     15.91 o 
 -11   2  21        0.41        7.27     14.00 o 
 -10   2  21        0.08        0.00     13.41 o 
  -9   2  21        8.66       33.90     16.08 o 
  -8   2  21       13.55       19.73     14.45 o 
  -7   2  21        6.72        0.00     13.91 o 
  -6   2  21        6.63       17.19     16.78 o 
  -5   2  21       20.79       27.53     19.45 o 
  -4   2  21        0.43        3.99     18.66 o 
  -3   2  21       54.67       63.53     17.88 o 
  -2   2  21      112.16      159.64     21.64 o 
  -1   2  21       33.61       56.22     17.58 o 
   0   2  21        4.41        0.00     14.71 o 
   1   2  21       22.86       45.12     20.06 o 
   2   2  21        0.18        0.00     17.59 o 
   3   2  21        0.07        0.00     18.49 o 
   4   2  21       11.06       15.03     20.13 o 
   5   2  21        9.83        0.00     19.87 o 
   6   2  21        2.17        7.99     22.13 o 
  -6   3  21        6.24       20.24     17.22 o 
  -5   3  21        2.60       19.74     20.41 o 
  -3   3  21        0.26       30.35     17.75 o 
  -1   3  21        6.82       19.60     26.59 o 
   0   3  21       12.78       52.73     24.00 o 
 -14   0  22        2.94       29.96     22.87 o 
 -13   0  22        0.51       22.28     30.86 o 
 -12   0  22        0.02       42.89     18.41 o 
 -11   0  22       28.56       32.61     31.73 o 
 -10   0  22        6.97        1.06     18.53 o 
  -9   0  22        4.91        0.86     18.47 o 
  -8   0  22        8.66       18.81     18.57 o 
  -7   0  22        9.32       34.04     18.62 o 
  -6   0  22        0.25       22.67     17.43 o 
  -5   0  22      116.94       92.20     26.81 o 
  -4   0  22       72.54      122.61     22.49 o 
  -3   0  22       12.09       38.70     25.62 o 
  -2   0  22        6.20        7.56     23.86 o 
  -1   0  22       52.53       55.52     27.05 o 
   0   0  22      166.00      207.81     34.88 o 
   1   0  22       13.99       33.46     25.75 o 
   2   0  22        0.09        4.62     25.33 o 
   3   0  22       28.53        0.00     25.10 o 
   4   0  22       10.74       28.83     35.91 o 
   5   0  22       18.20       35.81     33.23 o 
   6   0  22       12.84       67.01     27.46 o 
   7   0  22        0.89       50.98     52.23 o 
 -13   1  22        2.36       38.99     15.80 o 
 -12   1  22        0.16       15.70     15.27 o 
 -11   1  22        6.60       25.25     15.00 o 
 -10   1  22       83.91       71.70     15.96 o 
  -9   1  22       12.10       16.56     13.25 o 
  -8   1  22        0.00        7.32     13.27 o 
  -7   1  22        4.24        5.59     12.71 o 
  -6   1  22        0.74       17.79     13.01 o 
  -5   1  22       30.80       48.41     14.32 o 
  -4   1  22       34.05       43.93     16.17 o 
  -2   1  22      189.44      241.46     34.34 o 
  -1   1  22       25.23       32.64     17.84 o 
   0   1  22       12.64       42.00     23.46 o 
   1   1  22        2.30       25.53     30.06 o 
   2   1  22        3.19        0.00     17.42 o 
   3   1  22        0.54        0.00     18.62 o 
   4   1  22        3.70        0.00     18.77 o 
   5   1  22       11.20        0.00     18.79 o 
   6   1  22        0.08        0.00     20.94 o 
 -10   2  22        0.55       21.28     18.20 o 
  -9   2  22        3.62       20.71     14.56 o 
  -7   2  22        0.00        6.87     13.99 o 
  -6   2  22        9.94        0.00     16.02 o 
  -5   2  22       22.19       29.21     20.20 o 
  -4   2  22       41.32       48.06     17.35 o 
  -3   2  22       45.97       62.35     24.52 o 
  -2   2  22        9.37       69.61     27.59 o 
   0   2  22        6.54       26.85     19.49 o 
   1   2  22       14.65        6.91     19.11 o 
   2   2  22        0.15        0.73     19.07 o 
   3   2  22        9.41       10.17     28.53 o 
   4   2  22        1.49       25.86     21.49 o 
 -11   1  23       17.71       33.99     16.57 o 
 -10   1  23        4.06       20.87     13.96 o 
  -9   1  23        6.80       15.86     13.68 o 
  -8   1  23        0.03       30.86     14.53 o 
  -7   1  23        2.56       20.95     16.17 o 
  -4   1  23        0.22       34.96     20.92 o 
  -3   1  23       83.56      103.73     21.12 o 
  -2   1  23      163.97      189.81     25.00 o 
  -1   1  23       30.01       40.00     18.89 o 
   0   1  23       14.70       31.89     19.19 o 
   1   1  23        0.02        8.80     18.62 o 
   2   1  23        1.31       22.37     19.66 o 
   3   1  23        0.88       22.43     33.61 o 
   4   1  23        4.78       11.51     31.55 o 
  -7   2  23       17.32       50.65     18.43 o 
  -6   2  23        0.31       30.46     26.11 o 
  -5   2  23       30.67       71.43     19.50 o 
  -2   2  23        1.83       23.64     16.00 o 
  -1   2  23       10.70       22.51     19.69 o 
   0   2  23        0.35       13.40     24.80 o 
  -9   0  24        1.79       25.30     30.67 o 
  -8   0  24        0.73       39.71     29.36 o 
  -7   0  24        0.38       46.92     29.75 o 
  -6   0  24       61.51       73.92     34.60 o 
  -1   0  24       20.86       35.91     36.70 o 
   0   0  24        9.86        0.00     32.64 o 
   1   0  24        0.43        2.92     26.93 o 
   2   0  24        1.03       18.50     43.97 o 
  -7   1  24       18.59       34.69     14.43 o 
  -6   1  24       10.68       36.46     16.58 o 
  -5   1  24       24.38       54.11     17.05 o 
  -4   1  24        7.62       12.29     23.47 o 
  -3   1  24       17.69       33.92     18.83 o 
  -2   1  24        0.24        6.39     17.81 o 
  -1   1  24        4.51       44.81     23.31 o 
   0   1  24        3.02        9.96     18.35 o 
                                                 
