# Supplementary material for: Exploration and exploitation of homologous series of bis(acrylamido)alkanes containing pyridyl and phenyl groups: β-sheet versus two-dimensional layers in solid-state photochemical [2 + 2] reactions
Source: IUCrJ. 2015 Jul 31;2(Pt 5):523–33. doi: 10.1107/S2052252515009987 (PMC4547820; doi:10.1107/S2052252515009987)
Supplement: Supplementary file 5 [file m-02-00523-2asup5.hkl]

# 
# h,k,l, Fc-squared, Fo-squared, sigma(Fo-squared) and status flag 
# 
data_kbmg181 
_shelx_title ' kk in P2(1)/n' 
_shelx_refln_list_code          4 
_shelx_F_calc_maximum      110.61 
_exptl_crystal_F_000       308.00 
_reflns_d_resolution_high  0.8002 
 
loop_ 
 _symmetry_equiv_pos_as_xyz 
 'x, y, z' 
 '-x+1/2, y+1/2, -z+1/2' 
 '-x, -y, -z' 
 'x-1/2, -y-1/2, z-1/2' 
 
_cell_length_a     4.7315 
_cell_length_b     9.2131 
_cell_length_c    16.3901 
_cell_angle_alpha  90.000 
_cell_angle_beta   97.020 
_cell_angle_gamma  90.000 
 
_shelx_F_squared_multiplier     1.000 
 
loop_ 
 _refln_index_h 
 _refln_index_k 
 _refln_index_l 
 _refln_F_squared_calc 
 _refln_F_squared_meas 
 _refln_F_squared_sigma 
 _refln_observed_status 
   2   0   0      150.08      175.13      3.87 o 
   4   0   0       83.79       92.76      5.42 o 
   1   1   0      680.47      713.66     10.14 o 
   2   1   0       13.16       15.54      0.87 o 
   3   1   0      261.18      284.78      4.36 o 
   4   1   0        0.39        1.39      1.21 o 
   5   1   0       98.61      102.45      4.17 o 
   0   2   0      609.37      617.40     10.42 o 
   1   2   0       12.84       11.62      0.67 o 
   2   2   0       48.28       46.44      1.30 o 
   3   2   0       13.94       14.47      1.09 o 
   4   2   0       20.73       22.03      1.82 o 
   5   2   0       21.38       16.61      2.68 o 
   1   3   0        0.10        0.04      0.38 o 
   2   3   0        6.58        6.82      0.72 o 
   3   3   0       56.03       57.01      1.70 o 
   4   3   0      283.75      279.40      6.14 o 
   5   3   0       17.81       16.09      2.68 o 
   0   4   0       39.42       43.84      1.60 o 
   1   4   0      710.31      716.48     10.11 o 
   2   4   0      382.04      382.73      5.71 o 
   3   4   0        8.32        5.47      1.06 o 
   4   4   0       57.95       64.18      3.40 o 
   5   4   0       41.64       44.00      3.49 o 
   1   5   0       36.95       39.21      1.37 o 
   2   5   0       34.00       47.26      1.76 o 
   3   5   0      186.96      176.66      3.61 o 
   4   5   0       34.07       36.10      2.41 o 
   5   5   0      100.77      105.74      6.30 o 
   0   6   0      372.69      353.75      7.14 o 
   1   6   0        5.85        5.41      0.83 o 
   2   6   0       27.47       27.33      1.59 o 
   3   6   0       80.19       77.88      3.31 o 
   4   6   0      125.98      117.70      5.69 o 
   5   6   0       87.48       91.26      7.53 o 
   1   7   0      233.09      236.42      4.27 o 
   2   7   0       21.62       20.36      1.44 o 
   3   7   0        5.69        4.59      1.24 o 
   4   7   0        0.99       -1.44      1.46 o 
   0   8   0      609.99      616.78     13.74 o 
   1   8   0      273.58      301.75      5.72 o 
   2   8   0        0.68        2.01      1.06 o 
   3   8   0        0.10       -0.67      1.21 o 
   4   8   0       10.42       10.15      2.13 o 
   1   9   0        2.77        3.04      1.17 o 
   2   9   0        0.69        1.48      1.29 o 
   3   9   0       11.16        7.61      1.72 o 
   0  10   0       44.76       46.29      5.16 o 
   1  10   0       53.36       56.04      2.71 o 
   2  10   0       19.80       16.22      2.00 o 
   1  11   0        1.31        1.00      2.25 o 
  -5   0   1       70.94       77.57      5.29 o 
  -3   0   1      314.77      319.84      8.65 o 
  -1   0   1     7553.71     6929.42    149.21 o 
   1   0   1      930.56      774.35     14.59 o 
   3   0   1      176.93      175.76      4.33 o 
   5   0   1      148.35      145.88      6.59 o 
  -5   1   1       14.29       10.42      2.20 o 
  -4   1   1        9.08       12.26      1.30 o 
  -3   1   1      233.88      261.64      5.26 o 
  -2   1   1      493.37      494.82      6.78 o 
  -1   1   1     1612.77     1552.44     20.23 o 
   0   1   1        0.58        0.87      0.21 o 
   1   1   1      238.60      226.52      3.65 o 
   2   1   1       89.62      102.98      2.00 o 
   3   1   1      471.22      485.58      6.62 o 
   4   1   1        4.75        4.78      1.49 o 
   5   1   1       14.00       14.83      2.38 o 
  -5   2   1       91.53       96.27      4.45 o 
  -4   2   1        0.22       -0.26      1.01 o 
  -3   2   1        1.58        1.61      0.67 o 
  -2   2   1      287.63      290.22      4.12 o 
  -1   2   1        3.09        2.40      0.40 o 
   0   2   1      433.78      416.69      6.67 o 
   1   2   1      836.01      841.56     11.18 o 
   2   2   1      591.91      556.63      7.10 o 
   3   2   1        2.69        3.97      0.75 o 
   4   2   1      238.99      244.69      6.29 o 
   5   2   1        1.23       -0.25      2.21 o 
  -5   3   1      253.89      248.56      6.91 o 
  -4   3   1      946.32      960.74     13.31 o 
  -3   3   1      179.12      169.04      3.06 o 
  -2   3   1       42.97       44.80      1.26 o 
  -1   3   1      189.89      194.74      3.47 o 
   0   3   1      618.57      645.48      7.85 o 
   1   3   1       30.20       35.41      1.14 o 
   2   3   1       80.25       79.14      1.69 o 
   3   3   1       83.20       83.91      2.02 o 
   4   3   1       48.36       54.59      3.20 o 
   5   3   1        9.99       12.63      2.66 o 
  -5   4   1      134.56      127.83      4.90 o 
  -4   4   1       35.99       34.32      2.14 o 
  -3   4   1        5.87        5.00      1.04 o 
  -2   4   1      238.78      238.06      3.97 o 
  -1   4   1      411.07      456.82      6.39 o 
   0   4   1      369.73      376.94      4.98 o 
   1   4   1      293.32      308.88      4.58 o 
   2   4   1      540.31      524.73      7.37 o 
   3   4   1       27.62       25.63      1.40 o 
   4   4   1       12.69       13.42      2.13 o 
   5   4   1        0.07        1.15      2.30 o 
  -5   5   1        4.14        2.99      3.14 o 
  -4   5   1      154.70      142.22      4.69 o 
  -3   5   1      216.29      208.20      4.02 o 
  -2   5   1        7.30        5.77      0.86 o 
  -1   5   1       27.63       26.54      1.43 o 
   0   5   1        1.88        2.82      0.57 o 
   1   5   1      435.15      455.16      6.53 o 
   2   5   1      354.20      351.14      5.49 o 
   3   5   1      435.86      410.53      7.09 o 
   4   5   1        0.50        0.78      1.98 o 
   5   5   1       41.38       47.15      4.98 o 
  -5   6   1        8.74        8.24      3.47 o 
  -4   6   1        2.84        2.64      1.61 o 
  -3   6   1       30.90       30.75      1.74 o 
  -2   6   1        3.31        4.64      0.94 o 
  -1   6   1      150.66      159.87      3.12 o 
   0   6   1       36.76       42.16      1.63 o 
   1   6   1      100.36      105.25      2.38 o 
   2   6   1        5.75        5.60      0.92 o 
   3   6   1        3.00        3.12      1.10 o 
   4   6   1       77.27       71.46      3.89 o 
  -4   7   1        9.35        7.56      1.77 o 
  -3   7   1        7.90        6.26      1.29 o 
  -2   7   1       26.27       22.72      1.53 o 
  -1   7   1       25.85       31.05      1.54 o 
   0   7   1      104.82       99.19      3.41 o 
   1   7   1       85.02       85.92      2.30 o 
   2   7   1      112.36      102.50      3.23 o 
   3   7   1      144.03      126.09      3.25 o 
   4   7   1       93.70       81.88      5.64 o 
  -4   8   1       24.75       23.70      2.49 o 
  -3   8   1        0.37        2.09      1.51 o 
  -2   8   1        1.28        2.55      1.10 o 
  -1   8   1      649.28      650.77     10.25 o 
   0   8   1      924.55      943.82     13.92 o 
   1   8   1        0.12       -0.24      0.93 o 
   2   8   1       25.01       24.26      1.71 o 
   3   8   1        1.43       -0.87      1.21 o 
   4   8   1       78.59       58.71      5.19 o 
  -3   9   1        0.43        0.42      1.42 o 
  -2   9   1       52.65       47.64      3.58 o 
  -1   9   1      104.13      108.02      3.54 o 
   0   9   1      132.74      140.42      3.65 o 
   1   9   1       61.14       61.44      2.60 o 
   2   9   1       95.11       97.52      3.87 o 
   3   9   1        6.91        9.44      1.83 o 
  -2  10   1        1.31        1.79      1.53 o 
  -1  10   1       40.33       41.45      2.44 o 
   0  10   1        3.20        1.81      1.33 o 
   1  10   1       16.52       20.32      1.88 o 
   2  10   1        0.02       -0.08      1.40 o 
  -1  11   1        2.53        2.09      2.48 o 
   0  11   1        6.42        5.01      2.43 o 
   1  11   1       72.72       77.64      6.51 o 
  -2   0   2      311.61      363.92      9.22 o 
   0   0   2      450.50      420.40      7.94 o 
   2   0   2       61.49       57.64      2.73 o 
   4   0   2       70.03       74.15      5.20 o 
  -5   1   2        2.67        2.53      1.86 o 
  -4   1   2       56.39       50.99      2.75 o 
  -3   1   2       87.68       94.76      2.15 o 
  -2   1   2      952.68      983.39     14.46 o 
  -1   1   2       69.81       69.38      1.92 o 
   0   1   2      137.56       49.91      3.51 o 
   1   1   2     1750.88     1566.79     20.45 o 
   2   1   2       17.29       22.92      0.93 o 
   3   1   2        6.21        3.56      0.70 o 
   4   1   2      190.22      184.96      5.27 o 
   5   1   2        0.01       -1.88      2.14 o 
  -5   2   2       26.41       26.33      2.85 o 
  -4   2   2       28.18       32.62      1.92 o 
  -3   2   2       86.89       93.20      2.15 o 
  -2   2   2        4.64        3.30      0.64 o 
  -1   2   2      969.18      917.63     11.51 o 
   0   2   2       43.23       33.70      0.91 o 
   1   2   2      784.20      723.19      8.69 o 
   2   2   2       47.19       50.91      1.29 o 
   3   2   2       97.88      112.48      2.31 o 
   4   2   2      240.65      253.03      5.85 o 
   5   2   2      276.16      289.16      7.76 o 
  -5   3   2       83.75       82.07      4.69 o 
  -4   3   2      202.25      202.98      4.12 o 
  -3   3   2       58.44       52.59      1.67 o 
  -2   3   2        3.25        5.47      0.70 o 
  -1   3   2      824.70      877.32     11.24 o 
   0   3   2       41.49       37.99      0.94 o 
   1   3   2     1440.60     1417.71     18.58 o 
   2   3   2      809.28      788.86      9.82 o 
   3   3   2      268.91      283.72      4.40 o 
   4   3   2        0.16       -1.37      1.54 o 
   5   3   2      232.75      238.85      6.97 o 
  -5   4   2      106.88      103.28      4.57 o 
  -4   4   2        9.47        8.89      1.39 o 
  -3   4   2      129.27      125.88      3.06 o 
  -2   4   2       26.66       28.17      1.35 o 
  -1   4   2     3436.90     3598.02     43.89 o 
   0   4   2      490.56      536.65      6.80 o 
   1   4   2        1.10        1.33      0.52 o 
   2   4   2       70.39       74.52      2.01 o 
   3   4   2        5.67        3.47      0.87 o 
   4   4   2        2.11        1.59      1.71 o 
   5   4   2        0.98        2.14      2.41 o 
  -5   5   2       92.14       89.80      6.46 o 
  -4   5   2      231.75      234.11      5.42 o 
  -3   5   2       44.90       47.10      2.78 o 
  -2   5   2      166.75      169.43      3.28 o 
  -1   5   2       12.66       13.78      0.95 o 
   0   5   2       43.17       46.34      1.28 o 
   1   5   2      369.88      369.53      5.71 o 
   2   5   2       18.54       17.87      1.27 o 
   3   5   2       47.81       46.05      1.87 o 
   4   5   2       47.63       48.28      3.66 o 
   5   5   2       20.32       20.32      4.82 o 
  -5   6   2       13.68        7.89      4.21 o 
  -4   6   2       21.97       20.18      1.92 o 
  -3   6   2       28.54       30.89      2.19 o 
  -2   6   2       24.25       26.00      1.48 o 
  -1   6   2       33.32       39.44      1.84 o 
   0   6   2        5.57        5.42      0.72 o 
   1   6   2       12.70       14.12      1.04 o 
   2   6   2       24.29       23.36      1.38 o 
   3   6   2       67.92       72.82      3.35 o 
   4   6   2       48.68       53.78      3.98 o 
  -4   7   2       47.16       45.80      4.02 o 
  -3   7   2        9.19        7.67      1.32 o 
  -2   7   2      113.63      107.92      2.83 o 
  -1   7   2      126.16      126.76      2.88 o 
   0   7   2      238.80      239.76      4.56 o 
   1   7   2       20.45       20.91      1.40 o 
   2   7   2       13.25        9.96      1.19 o 
   3   7   2      152.04      131.59      4.95 o 
   4   7   2       33.91       39.98      3.38 o 
  -4   8   2        4.46        5.72      1.79 o 
  -3   8   2      266.99      238.55      4.98 o 
  -2   8   2      199.12      184.15      4.00 o 
  -1   8   2        5.76        7.90      1.25 o 
   0   8   2      246.71      250.78      4.97 o 
   1   8   2      778.46      788.84     11.98 o 
   2   8   2       13.38       15.16      1.55 o 
   3   8   2       37.06       35.72      2.30 o 
   4   8   2        5.77        4.13      3.85 o 
  -3   9   2       51.10       47.19      2.71 o 
  -2   9   2       39.06       34.99      2.79 o 
  -1   9   2       27.20       23.99      1.87 o 
   0   9   2       57.35       57.16      2.48 o 
   1   9   2      237.74      247.42      5.20 o 
   2   9   2      262.43      262.29      5.99 o 
   3   9   2        0.14       -0.24      1.50 o 
  -2  10   2        0.75        0.39      1.47 o 
  -1  10   2        0.16        1.56      1.41 o 
   0  10   2       40.91       45.43      2.77 o 
   1  10   2        0.29        0.69      1.32 o 
   2  10   2       32.66       34.19      3.46 o 
  -1  11   2       14.38       21.45      3.33 o 
   0  11   2       45.31       48.56      5.27 o 
   1  11   2        4.87        5.57      2.57 o 
  -5   0   3       95.83      105.41      6.52 o 
  -3   0   3      850.63      974.92     23.17 o 
  -1   0   3     1309.54     1181.79     21.98 o 
   1   0   3    12234.12    11893.93    242.98 o 
   3   0   3        2.28       -1.53      1.53 o 
   5   0   3       86.08       95.83      7.97 o 
  -5   1   3      145.74      136.72      4.36 o 
  -4   1   3      108.27      102.16      2.64 o 
  -3   1   3        0.16       -0.36      0.62 o 
  -2   1   3       48.49       49.23      1.38 o 
  -1   1   3       25.83       20.20      0.85 o 
   0   1   3     6705.07     6492.21    116.87 o 
   1   1   3     7233.78     6711.49     85.62 o 
   2   1   3     1552.62     1491.56     19.69 o 
   3   1   3        0.37        0.19      0.78 o 
   4   1   3       34.26       36.50      2.48 o 
   5   1   3        1.84        3.78      2.44 o 
  -5   2   3        0.01       -0.05      1.98 o 
  -4   2   3      160.12      154.35      3.27 o 
  -3   2   3        0.48        0.41      0.70 o 
  -2   2   3      117.45      125.01      2.35 o 
  -1   2   3        0.00        0.17      0.29 o 
   0   2   3       11.52       10.92      0.53 o 
   1   2   3      139.52      118.32      1.87 o 
   2   2   3        0.40        0.34      0.43 o 
   3   2   3       74.58       79.11      2.25 o 
   4   2   3      106.74      105.39      3.60 o 
   5   2   3      174.30      175.23      6.64 o 
  -5   3   3       83.63       77.47      5.41 o 
  -4   3   3       71.90       80.22      2.79 o 
  -3   3   3       58.48       60.92      1.91 o 
  -2   3   3      151.34      162.42      2.90 o 
  -1   3   3        1.12       -0.06      0.37 o 
   0   3   3        0.89        0.02      0.35 o 
   1   3   3      357.53      368.95      5.11 o 
   2   3   3      156.83      165.18      2.71 o 
   3   3   3      108.70       98.15      2.45 o 
   4   3   3        6.07       10.39      2.07 o 
   5   3   3        1.00        2.07      2.66 o 
  -5   4   3       22.82       19.87      3.29 o 
  -4   4   3       77.20       90.49      3.70 o 
  -3   4   3       10.78       13.18      1.21 o 
  -2   4   3      543.36      582.08      8.55 o 
  -1   4   3      538.73      636.26     10.14 o 
   0   4   3      192.77      207.67      3.09 o 
   1   4   3       73.18       68.32      1.96 o 
   2   4   3       41.24       41.86      1.37 o 
   3   4   3       14.29       12.36      1.65 o 
   4   4   3       14.92       17.24      2.30 o 
   5   4   3       63.87       64.70      4.61 o 
  -5   5   3      128.13      125.67      8.34 o 
  -4   5   3      202.56      190.88      4.81 o 
  -3   5   3      486.60      473.90      9.04 o 
  -2   5   3        0.36       -0.05      0.71 o 
  -1   5   3      490.41      481.55      7.32 o 
   0   5   3       13.04       14.82      0.83 o 
   1   5   3       87.15       80.99      2.07 o 
   2   5   3       14.24       15.37      1.10 o 
   3   5   3        1.59        1.20      1.01 o 
   4   5   3       29.86       27.99      3.12 o 
   5   5   3        9.26       12.32      4.50 o 
  -5   6   3       20.40       18.59      3.75 o 
  -4   6   3        4.45        5.60      1.50 o 
  -3   6   3        8.05        7.36      1.24 o 
  -2   6   3       34.27       34.84      1.65 o 
  -1   6   3       22.74       19.68      1.20 o 
   0   6   3       72.62       78.26      1.83 o 
   1   6   3      429.44      425.84      6.82 o 
   2   6   3        2.31        2.61      0.85 o 
   3   6   3       62.54       61.97      2.69 o 
   4   6   3       16.55       16.38      2.60 o 
  -4   7   3       44.27       42.84      2.44 o 
  -3   7   3       19.36       19.76      1.67 o 
  -2   7   3        4.04        3.96      1.18 o 
  -1   7   3       93.67       94.69      2.49 o 
   0   7   3      162.77      164.44      3.55 o 
   1   7   3      196.66      197.81      3.77 o 
   2   7   3       19.48       19.18      1.49 o 
   3   7   3        0.05       -0.09      1.13 o 
   4   7   3       20.49       19.64      3.73 o 
  -4   8   3        6.85        3.12      1.74 o 
  -3   8   3        6.52        4.73      1.46 o 
  -2   8   3        2.59        1.79      1.15 o 
  -1   8   3      104.66      104.77      3.04 o 
   0   8   3      106.42      119.46      3.16 o 
   1   8   3        2.98        3.52      1.04 o 
   2   8   3       66.84       69.88      2.67 o 
   3   8   3       58.34       60.70      4.54 o 
   4   8   3        0.20       -0.44      3.53 o 
  -3   9   3        1.86        5.03      1.63 o 
  -2   9   3        0.66        0.80      1.31 o 
  -1   9   3        0.32       -0.49      1.17 o 
   0   9   3      618.73      642.94     12.02 o 
   1   9   3       82.89       86.39      2.91 o 
   2   9   3       16.07       14.64      1.85 o 
   3   9   3        2.29        3.09      1.97 o 
  -2  10   3        3.65        4.90      1.64 o 
  -1  10   3        3.16        2.33      1.53 o 
   0  10   3       18.28       22.63      1.94 o 
   1  10   3        5.26        6.30      1.53 o 
   2  10   3       12.97       13.12      2.19 o 
  -1  11   3       22.24       23.25      3.81 o 
   0  11   3        5.06        6.66      2.57 o 
   1  11   3        2.79        4.58      2.52 o 
  -4   0   4       25.89       22.58      3.09 o 
  -2   0   4     2220.11     2341.18     38.63 o 
   0   0   4      364.15      334.43      7.64 o 
   2   0   4      357.82      337.45      8.70 o 
   4   0   4       60.70       73.15      4.75 o 
  -5   1   4        7.46        2.18      2.09 o 
  -4   1   4       19.54       15.88      2.00 o 
  -3   1   4        6.85       12.75      1.03 o 
  -2   1   4       36.99       42.55      1.24 o 
  -1   1   4        0.19        0.12      0.35 o 
   0   1   4     7797.58     7409.30     99.85 o 
   1   1   4     1821.02     1651.24     21.57 o 
   2   1   4       65.78       67.44      1.64 o 
   3   1   4       59.10       60.91      2.52 o 
   4   1   4      107.46      107.32      3.76 o 
   5   1   4       82.01      101.62      4.67 o 
  -5   2   4       64.24       60.79      4.34 o 
  -4   2   4       54.45       65.23      2.84 o 
  -3   2   4        8.78        7.38      0.89 o 
  -2   2   4        8.68        9.05      0.75 o 
  -1   2   4       78.42       85.19      1.50 o 
   0   2   4       73.39       66.13      1.57 o 
   1   2   4      130.32      138.12      2.13 o 
   2   2   4       85.90       90.90      1.75 o 
   3   2   4       48.05       59.93      3.54 o 
   4   2   4      231.94      249.84      6.49 o 
   5   2   4        0.20       -0.91      2.41 o 
  -5   3   4       60.58       64.20      5.73 o 
  -4   3   4       10.12        7.77      1.92 o 
  -3   3   4      428.53      412.70      5.99 o 
  -2   3   4        2.12        0.60      0.63 o 
  -1   3   4      165.40      173.20      2.65 o 
   0   3   4      223.61      200.79      2.90 o 
   1   3   4      487.99      463.85      6.41 o 
   2   3   4       47.39       44.17      1.33 o 
   3   3   4        0.00       -0.66      1.08 o 
   4   3   4       10.26        9.00      2.17 o 
   5   3   4       47.47       52.97      4.03 o 
  -5   4   4       21.71       18.46      2.86 o 
  -4   4   4      658.14      694.18     12.99 o 
  -3   4   4     1324.92     1322.47     21.95 o 
  -2   4   4        2.27        2.06      0.80 o 
  -1   4   4       37.91       43.31      1.21 o 
   0   4   4      373.60      411.37      5.47 o 
   1   4   4       47.16       51.39      1.46 o 
   2   4   4        3.08        1.93      0.62 o 
   3   4   4       78.04       71.57      2.85 o 
   4   4   4        0.03       -0.61      1.86 o 
   5   4   4        8.86        8.06      4.40 o 
  -5   5   4       41.99       36.30      5.08 o 
  -4   5   4       25.87       21.42      2.18 o 
  -3   5   4        0.11        0.00      0.96 o 
  -2   5   4       34.49       43.15      1.66 o 
  -1   5   4        7.80        6.89      0.83 o 
   0   5   4      109.16      131.28      2.39 o 
   1   5   4       11.40       11.84      1.01 o 
   2   5   4      118.82      119.09      2.74 o 
   3   5   4      119.99      114.26      3.77 o 
   4   5   4      112.43      102.59      5.46 o 
   5   5   4       10.87        8.00      4.52 o 
  -5   6   4       43.31       32.89      4.65 o 
  -4   6   4      125.80      121.36      4.39 o 
  -3   6   4        0.49        0.36      1.04 o 
  -2   6   4        0.67        0.05      0.85 o 
  -1   6   4        9.92       12.88      1.07 o 
   0   6   4       60.68       55.13      1.74 o 
   1   6   4       16.12       16.02      1.11 o 
   2   6   4       28.48       25.06      1.49 o 
   3   6   4       63.04       55.69      3.16 o 
   4   6   4      227.31      211.82      8.98 o 
  -4   7   4        2.25        2.16      1.63 o 
  -3   7   4        0.33       -0.74      1.09 o 
  -2   7   4       13.49       14.18      1.37 o 
  -1   7   4       89.40       87.39      2.65 o 
   0   7   4      307.33      303.69      5.47 o 
   1   7   4      929.11      902.33     12.37 o 
   2   7   4       62.59       60.08      2.34 o 
   3   7   4       11.37        9.43      1.58 o 
   4   7   4      120.85      129.33     11.70 o 
  -4   8   4        0.00        0.11      2.15 o 
  -3   8   4       10.42        9.68      1.64 o 
  -2   8   4       43.05       40.21      2.09 o 
  -1   8   4        0.16        1.62      1.08 o 
   0   8   4       59.03       57.79      2.58 o 
   1   8   4      161.67      163.15      3.84 o 
   2   8   4      106.35      113.10      3.22 o 
   3   8   4        1.75        1.79      1.36 o 
  -3   9   4        0.67        1.55      1.54 o 
  -2   9   4        1.11        0.68      1.29 o 
  -1   9   4       36.13       34.47      3.25 o 
   0   9   4        8.22        9.25      1.48 o 
   1   9   4       31.05       31.85      2.06 o 
   2   9   4       67.50       70.77      2.99 o 
   3   9   4       22.48       19.70      2.74 o 
  -2  10   4        0.04       -0.86      1.47 o 
  -1  10   4        9.52        7.21      1.65 o 
   0  10   4      138.14      145.44      4.05 o 
   1  10   4       30.98       34.16      2.33 o 
   2  10   4        2.36        1.23      1.84 o 
  -1  11   4       24.26       33.34      6.55 o 
   0  11   4        5.66        8.33      2.63 o 
   1  11   4       14.81       13.74      3.08 o 
  -5   0   5        0.69        5.04      3.25 o 
  -3   0   5      339.32      385.50      7.90 o 
  -1   0   5        0.05       -0.76      0.76 o 
   1   0   5      965.95      906.09     19.74 o 
   3   0   5        0.08       -0.85      1.33 o 
   5   0   5       21.87       28.68      4.49 o 
  -5   1   5       76.82       74.64      3.95 o 
  -4   1   5       17.28       15.55      1.44 o 
  -3   1   5      169.26      176.15      3.17 o 
  -2   1   5       24.19       24.66      0.99 o 
  -1   1   5      127.29      114.80      2.34 o 
   0   1   5     1740.90     1655.76     21.58 o 
   1   1   5      232.85      204.18      3.25 o 
   2   1   5       19.40       24.27      1.56 o 
   3   1   5        3.47        3.00      1.12 o 
   4   1   5       75.31       87.41      3.74 o 
   5   1   5        0.88       -0.70      2.27 o 
  -5   2   5       27.37       23.52      3.11 o 
  -4   2   5        1.29        2.18      1.30 o 
  -3   2   5        0.08        0.55      0.75 o 
  -2   2   5      259.63      296.15      4.56 o 
  -1   2   5      354.25      372.93      5.63 o 
   0   2   5      468.64      438.85      7.13 o 
   1   2   5      163.82      144.43      2.24 o 
   2   2   5      263.01      244.25      3.80 o 
   3   2   5      437.94      440.74      8.26 o 
   4   2   5      251.10      273.14      6.39 o 
   5   2   5       51.43       52.15      4.06 o 
  -5   3   5       11.33        7.47      3.04 o 
  -4   3   5       14.43       12.44      1.90 o 
  -3   3   5        4.71        2.90      0.86 o 
  -2   3   5        3.81        3.61      0.62 o 
  -1   3   5      245.31      264.15      4.27 o 
   0   3   5     2000.70     2053.65     26.53 o 
   1   3   5       54.10       45.83      1.20 o 
   2   3   5       17.47       17.39      0.95 o 
   3   3   5      155.11      169.76      4.23 o 
   4   3   5       14.89       15.17      2.32 o 
   5   3   5        5.41        2.23      3.17 o 
  -5   4   5        4.40        3.54      2.80 o 
  -4   4   5     1120.51     1122.37     17.86 o 
  -3   4   5        3.58        4.59      1.12 o 
  -2   4   5      174.72      172.44      2.97 o 
  -1   4   5       72.19       71.89      1.59 o 
   0   4   5      270.58      304.10      4.28 o 
   1   4   5      216.79      196.01      3.24 o 
   2   4   5       61.72       62.06      1.82 o 
   3   4   5       13.19       16.65      1.89 o 
   4   4   5       25.62       20.77      2.62 o 
   5   4   5        6.21        4.62      4.14 o 
  -5   5   5       28.90       22.44      3.94 o 
  -4   5   5        0.50        0.65      1.62 o 
  -3   5   5        1.78        2.31      1.05 o 
  -2   5   5        2.47        2.06      0.79 o 
  -1   5   5     1132.15     1165.96     14.27 o 
   0   5   5      140.76      127.67      2.37 o 
   1   5   5       13.79       15.11      1.17 o 
   2   5   5       45.81       47.62      1.70 o 
   3   5   5        7.23        6.26      1.75 o 
   4   5   5       21.96       19.19      3.03 o 
  -4   6   5       19.14       19.22      2.29 o 
  -3   6   5        3.15        3.05      1.18 o 
  -2   6   5        0.25       -0.08      0.81 o 
  -1   6   5        2.34        3.05      0.82 o 
   0   6   5      208.85      210.13      3.51 o 
   1   6   5       21.95       24.33      1.31 o 
   2   6   5       89.93       87.19      2.37 o 
   3   6   5      354.81      346.34      8.36 o 
   4   6   5       14.51       13.62      2.63 o 
  -4   7   5       61.68       81.71      5.55 o 
  -3   7   5       32.19       29.99      1.94 o 
  -2   7   5        0.31        2.12      1.01 o 
  -1   7   5        2.47        1.71      0.90 o 
   0   7   5      495.78      520.53      8.93 o 
   1   7   5      570.47      586.31      8.58 o 
   2   7   5      143.30      139.56      3.64 o 
   3   7   5        1.64        3.57      1.76 o 
   4   7   5        5.33        9.83      4.19 o 
  -4   8   5       29.41       40.62      3.84 o 
  -3   8   5       18.30       13.52      1.71 o 
  -2   8   5      366.70      328.02      7.19 o 
  -1   8   5        6.28        5.88      1.25 o 
   0   8   5       64.07       66.11      2.49 o 
   1   8   5        6.87        7.62      1.27 o 
   2   8   5       66.05       63.81      2.74 o 
   3   8   5        2.22        3.60      2.18 o 
  -3   9   5       21.90       17.39      2.43 o 
  -2   9   5       10.81        6.90      1.56 o 
  -1   9   5      216.84      224.55      8.66 o 
   0   9   5       44.93       46.04      2.32 o 
   1   9   5       31.50       36.49      2.21 o 
   2   9   5       65.83       58.22      4.87 o 
   3   9   5      118.89      136.35     11.70 o 
  -2  10   5       24.30       21.47      3.54 o 
  -1  10   5        8.87       10.43      1.79 o 
   0  10   5       39.81       47.22      2.96 o 
   1  10   5        4.03        4.16      1.54 o 
   2  10   5      113.01      129.24      6.19 o 
  -1  11   5       29.22       36.77      4.09 o 
   0  11   5        4.92       12.16      2.82 o 
  -4   0   6      498.62      448.04     13.12 o 
  -2   0   6      653.11      709.71     12.56 o 
   0   0   6       57.31       67.48      1.74 o 
   2   0   6      893.44      826.99     18.92 o 
   4   0   6       19.64       21.34      3.22 o 
  -5   1   6       18.14       17.98      2.74 o 
  -4   1   6        0.75       -0.79      1.68 o 
  -3   1   6       60.04       68.06      1.88 o 
  -2   1   6      340.42      359.65      4.93 o 
  -1   1   6      767.15      769.76     11.39 o 
   0   1   6      550.13      531.68      6.54 o 
   1   1   6      668.91      684.49      9.45 o 
   2   1   6     1399.67     1357.33     21.00 o 
   3   1   6      106.50      107.01      3.26 o 
   4   1   6       24.14       25.03      2.41 o 
   5   1   6      201.13      214.21      7.60 o 
  -5   2   6       98.78       91.90      5.40 o 
  -4   2   6        3.47        2.44      1.74 o 
  -3   2   6      100.08       98.43      2.44 o 
  -2   2   6       99.64       94.08      2.06 o 
  -1   2   6       96.18       90.82      2.70 o 
   0   2   6      463.51      453.37      8.56 o 
   1   2   6      344.47      301.49      4.07 o 
   2   2   6     1537.95     1488.16     21.34 o 
   3   2   6        0.79        1.17      1.06 o 
   4   2   6       25.55       31.02      2.53 o 
   5   2   6        0.23        0.66      3.56 o 
  -5   3   6        1.76        2.09      2.52 o 
  -4   3   6       16.93       17.84      2.56 o 
  -3   3   6       54.68       52.15      2.44 o 
  -2   3   6      229.08      230.14      3.58 o 
  -1   3   6      858.96      931.31     11.36 o 
   0   3   6      351.81      377.65      5.03 o 
   1   3   6      179.14      174.26      3.89 o 
   2   3   6       73.44       77.25      1.96 o 
   3   3   6        5.53        7.26      1.38 o 
   4   3   6       23.57       27.14      2.65 o 
   5   3   6       11.33       14.14      4.73 o 
  -5   4   6      127.29      121.58      5.56 o 
  -4   4   6       32.34       31.62      2.39 o 
  -3   4   6     1063.96     1051.77     16.23 o 
  -2   4   6       82.47       90.37      2.24 o 
  -1   4   6       72.51       70.85      1.62 o 
   0   4   6       57.38       57.80      1.54 o 
   1   4   6      231.50      207.72      3.43 o 
   2   4   6       45.52       47.10      1.77 o 
   3   4   6        3.95        2.61      1.37 o 
   4   4   6        0.76       -0.02      1.69 o 
   5   4   6       17.63       17.16      5.04 o 
  -5   5   6        2.35        4.31      3.13 o 
  -4   5   6        7.91        5.89      1.83 o 
  -3   5   6        6.40        6.16      1.16 o 
  -2   5   6        3.82        2.87      0.87 o 
  -1   5   6       75.17       85.62      1.93 o 
   0   5   6       86.21       85.64      2.48 o 
   1   5   6      177.98      186.71      3.16 o 
   2   5   6       77.75       72.17      3.06 o 
   3   5   6        0.12       -1.36      1.36 o 
   4   5   6        0.00       -0.88      1.83 o 
  -4   6   6       50.68       48.61      4.85 o 
  -3   6   6       39.32       34.45      2.34 o 
  -2   6   6       12.19       10.80      1.20 o 
  -1   6   6       92.78       96.57      2.39 o 
   0   6   6      131.65      119.11      2.46 o 
   1   6   6      113.21      115.26      2.80 o 
   2   6   6       14.51       13.08      1.39 o 
   3   6   6        2.17        1.43      1.58 o 
   4   6   6        1.66        4.31      2.18 o 
  -4   7   6        0.10       -0.10      1.90 o 
  -3   7   6       94.77      107.66      4.85 o 
  -2   7   6        2.62        1.67      1.05 o 
  -1   7   6       18.91       17.40      1.38 o 
   0   7   6      328.55      336.47      5.94 o 
   1   7   6      364.35      371.60      6.03 o 
   2   7   6       52.75       51.92      2.89 o 
   3   7   6       36.43       34.71      3.03 o 
   4   7   6       10.62       12.82      5.96 o 
  -4   8   6       26.19       32.71      3.99 o 
  -3   8   6        1.66        0.92      1.82 o 
  -2   8   6        2.21        0.72      1.19 o 
  -1   8   6        9.71        7.04      1.27 o 
   0   8   6       33.04       34.83      1.95 o 
   1   8   6       56.77       59.76      3.01 o 
   2   8   6        0.78        1.45      1.31 o 
   3   8   6        8.28        7.23      2.17 o 
  -3   9   6       45.10       41.71      3.50 o 
  -2   9   6       16.75       16.13      1.90 o 
  -1   9   6       84.05       87.87      3.84 o 
   0   9   6        8.30        9.09      1.49 o 
   1   9   6      146.21      150.73      3.93 o 
   2   9   6       32.72       35.60      3.39 o 
   3   9   6        4.63        3.38      3.43 o 
  -2  10   6        0.60       -0.06      2.06 o 
  -1  10   6        0.40       -0.53      1.41 o 
   0  10   6       53.52       56.50      2.84 o 
   1  10   6       71.63       66.38      3.28 o 
   2  10   6      193.98      205.92     11.01 o 
   0  11   6      118.56      144.95      6.94 o 
  -5   0   7      362.53      344.27     11.84 o 
  -3   0   7        3.75        3.64      4.04 o 
  -1   0   7      335.87      346.65      9.62 o 
   1   0   7      649.76      618.10     12.20 o 
   3   0   7        9.77       12.70      2.17 o 
   5   0   7      126.34      155.57     12.89 o 
  -5   1   7       38.68       33.27      3.26 o 
  -4   1   7       18.69       21.67      2.42 o 
  -3   1   7       13.22       18.15      1.59 o 
  -2   1   7      194.26      238.93      4.18 o 
  -1   1   7      312.67      343.97      5.67 o 
   0   1   7      488.25      491.49      6.16 o 
   1   1   7      518.47      523.20      7.46 o 
   2   1   7       12.21       18.34      1.38 o 
   3   1   7        4.30        5.05      1.33 o 
   4   1   7       24.16       29.60      2.46 o 
   5   1   7       15.86       15.19      3.60 o 
  -5   2   7        0.38        0.77      2.94 o 
  -4   2   7        0.36       -0.55      1.77 o 
  -3   2   7       55.21       63.18      2.88 o 
  -2   2   7      115.93      105.64      2.12 o 
  -1   2   7        5.94        6.14      0.57 o 
   0   2   7      525.64      473.90      7.26 o 
   1   2   7     2160.09     2130.24     24.83 o 
   2   2   7      317.21      298.49      5.79 o 
   3   2   7      403.62      397.44      8.55 o 
   4   2   7       43.35       47.61      2.89 o 
   5   2   7       21.15       21.72      5.10 o 
  -5   3   7       11.64       11.28      3.09 o 
  -4   3   7      441.46      439.69     10.41 o 
  -3   3   7       17.98       19.45      1.60 o 
  -2   3   7       27.34       22.77      1.05 o 
  -1   3   7      272.19      303.48      4.68 o 
   0   3   7      188.01       96.57      3.92 o 
   1   3   7       13.48       15.70      0.87 o 
   2   3   7       53.59       56.28      1.92 o 
   3   3   7        1.03       -0.97      1.05 o 
   4   3   7       14.91       15.07      2.31 o 
   5   3   7       15.29       15.53      4.94 o 
  -5   4   7        2.46        1.57      2.88 o 
  -4   4   7      311.47      302.82      9.30 o 
  -3   4   7      781.37      777.17     13.85 o 
  -2   4   7      211.01      204.87      3.40 o 
  -1   4   7       87.51       96.33      2.21 o 
   0   4   7      172.09      166.51      3.09 o 
   1   4   7       83.28       69.42      1.75 o 
   2   4   7        6.24        6.99      1.13 o 
   3   4   7        0.05       -0.43      1.13 o 
   4   4   7        6.64        9.29      2.59 o 
  -5   5   7        2.35        2.06      3.07 o 
  -4   5   7        0.92        1.64      2.23 o 
  -3   5   7      464.07      466.51     13.79 o 
  -2   5   7      222.38      228.18      4.12 o 
  -1   5   7      110.11      108.46      3.28 o 
   0   5   7       15.24       19.45      1.07 o 
   1   5   7       13.87       17.83      1.08 o 
   2   5   7       19.20       20.71      1.51 o 
   3   5   7        8.87        8.75      1.91 o 
   4   5   7       32.01       28.45      5.02 o 
  -4   6   7        3.29        2.58      2.34 o 
  -3   6   7       55.02       54.97      3.13 o 
  -2   6   7       78.00       85.23      2.44 o 
  -1   6   7        5.41        6.03      0.96 o 
   0   6   7       50.19       52.65      1.87 o 
   1   6   7      284.45      267.56      5.18 o 
   2   6   7      220.44      220.96      4.74 o 
   3   6   7       26.25       29.33      2.58 o 
   4   6   7       52.89       40.16      7.79 o 
  -4   7   7        4.72        4.45      2.68 o 
  -3   7   7        2.03        0.08      1.47 o 
  -2   7   7       27.23       19.07      1.54 o 
  -1   7   7        6.68        3.52      1.03 o 
   0   7   7        0.04        0.22      0.87 o 
   1   7   7       57.02       58.36      2.13 o 
   2   7   7       82.42       82.10      2.87 o 
   3   7   7       23.76       20.34      3.15 o 
  -3   8   7        5.06        5.83      2.51 o 
  -2   8   7        2.67        0.53      1.64 o 
  -1   8   7        0.02       -0.68      1.01 o 
   0   8   7       44.07       40.18      2.47 o 
   1   8   7       50.18       47.80      2.76 o 
   2   8   7        9.95        9.96      1.78 o 
   3   8   7        0.84        1.46      2.14 o 
  -3   9   7        5.40        1.83      2.60 o 
  -2   9   7       16.87       10.97      2.36 o 
  -1   9   7       12.50       13.82      1.72 o 
   0   9   7        0.69        1.94      1.27 o 
   1   9   7       10.05       10.48      1.60 o 
   2   9   7       63.66       55.18      4.37 o 
  -2  10   7        1.16        0.03      2.81 o 
  -1  10   7       41.76       51.30      2.79 o 
   0  10   7        7.31        6.10      1.60 o 
   1  10   7       12.30       13.94      2.05 o 
  -4   0   8      175.20      158.96      7.13 o 
  -2   0   8       19.95       27.77      2.57 o 
   0   0   8       96.29      102.67      2.50 o 
   2   0   8       39.27       48.22      4.34 o 
   4   0   8       89.29      113.46      6.72 o 
  -5   1   8        0.02       -0.38      2.44 o 
  -4   1   8        0.01        0.86      1.90 o 
  -3   1   8       47.85       58.90      2.90 o 
  -2   1   8      374.15      428.57      7.29 o 
  -1   1   8      264.48      281.90      4.90 o 
   0   1   8      298.15      277.34      3.80 o 
   1   1   8       25.00       27.15      1.13 o 
   2   1   8        7.28        6.75      1.09 o 
   3   1   8      197.99      188.35      4.66 o 
   4   1   8      106.34      116.22      4.39 o 
   5   1   8       23.54       25.19      4.21 o 
  -5   2   8       28.47       25.70      4.08 o 
  -4   2   8       18.02       18.33      2.46 o 
  -3   2   8       10.51       10.03      1.81 o 
  -2   2   8       30.85       38.24      1.84 o 
  -1   2   8       51.66       53.80      1.57 o 
   0   2   8       12.46       10.40      1.03 o 
   1   2   8      515.51      460.22      5.99 o 
   2   2   8       86.93       85.61      2.64 o 
   3   2   8       24.05       32.21      2.13 o 
   4   2   8       76.60       73.74      7.64 o 
   5   2   8       93.54       98.67     20.95 o 
  -5   3   8       24.69       27.92      3.61 o 
  -4   3   8        1.82        3.11      2.31 o 
  -3   3   8      277.80      279.40      6.46 o 
  -2   3   8      321.49      317.24      5.43 o 
  -1   3   8       38.02       37.27      1.30 o 
   0   3   8       13.85        8.74      1.20 o 
   1   3   8      815.39      778.10     10.24 o 
   2   3   8        9.02        8.85      1.64 o 
   3   3   8       12.34       12.72      1.63 o 
   4   3   8        3.10        1.40      2.63 o 
  -5   4   8       55.58       56.11      5.07 o 
  -4   4   8        3.67        2.92      2.54 o 
  -3   4   8      180.16      195.26      6.73 o 
  -2   4   8        0.00       -0.44      0.81 o 
  -1   4   8      135.09      146.39      2.78 o 
   0   4   8      184.79      193.94      3.17 o 
   1   4   8       16.06       15.99      1.03 o 
   2   4   8       17.48       14.07      1.94 o 
   3   4   8        5.38        6.86      1.63 o 
   4   4   8        0.29       -0.49      1.74 o 
  -5   5   8        0.17        0.23      4.87 o 
  -4   5   8      367.55      369.30     12.72 o 
  -3   5   8      195.48      208.89      6.06 o 
  -2   5   8      316.58      318.67     14.80 o 
  -1   5   8       76.93       69.28      1.81 o 
   0   5   8      245.37      252.17      4.00 o 
   1   5   8        8.08        8.35      0.93 o 
   2   5   8        1.16        1.71      1.15 o 
   3   5   8        0.23       -0.76      1.42 o 
   4   5   8       66.66       68.14      5.75 o 
  -4   6   8       49.00       55.72      6.15 o 
  -3   6   8        1.05        2.27      1.54 o 
  -2   6   8        3.84        4.60      1.44 o 
  -1   6   8       43.25       47.94      1.89 o 
   0   6   8        8.29        8.19      0.98 o 
   1   6   8      933.05      944.71     13.46 o 
   2   6   8      191.61      189.09      5.25 o 
   3   6   8      153.11      143.40      4.84 o 
   4   6   8       77.08       69.84      6.23 o 
  -4   7   8       20.84       27.25      4.09 o 
  -3   7   8        2.57        5.00      1.83 o 
  -2   7   8      102.68       93.48      4.24 o 
  -1   7   8       98.39       89.72      2.60 o 
   0   7   8       58.09       56.08      3.43 o 
   1   7   8        0.15        0.05      0.84 o 
   2   7   8      154.40      149.00      4.74 o 
   3   7   8       44.18       31.29      4.11 o 
  -3   8   8       59.12       70.13      4.50 o 
  -2   8   8        4.53        3.72      1.72 o 
  -1   8   8      127.07      123.11      3.43 o 
   0   8   8       10.65       12.09      1.44 o 
   1   8   8       35.19       36.13      2.07 o 
   2   8   8        0.25        0.27      1.71 o 
   3   8   8        0.02       -0.78      2.80 o 
  -3   9   8        0.74        0.88      2.84 o 
  -2   9   8        0.03        1.07      2.03 o 
  -1   9   8       17.71       17.45      2.02 o 
   0   9   8      112.16      115.30      3.52 o 
   1   9   8       23.45       27.76      3.27 o 
   2   9   8       42.33       40.44      9.13 o 
  -2  10   8       10.09       14.48      4.46 o 
  -1  10   8        2.24        3.64      2.37 o 
   0  10   8      110.79      127.55      4.49 o 
   1  10   8        0.63        1.09      1.87 o 
  -5   0   9       26.54       27.30      5.13 o 
  -3   0   9      237.80      213.25      7.67 o 
  -1   0   9      229.86      261.74      7.48 o 
   1   0   9       21.24       23.41      1.85 o 
   3   0   9        0.90        0.16      1.73 o 
  -5   1   9       51.89       48.78      4.35 o 
  -4   1   9      177.30      159.39      5.72 o 
  -3   1   9       16.06       15.77      2.17 o 
  -2   1   9        1.36        3.90      1.24 o 
  -1   1   9      321.94      317.40      6.16 o 
   0   1   9       23.80       24.15      0.90 o 
   1   1   9       55.02       52.97      2.16 o 
   2   1   9      572.26      551.24      9.63 o 
   3   1   9       14.79       17.64      2.88 o 
   4   1   9      204.15      232.14      7.23 o 
  -5   2   9        4.77        2.45      3.48 o 
  -4   2   9       38.50       38.97      3.21 o 
  -3   2   9        1.42        1.45      1.66 o 
  -2   2   9       77.65       88.53      3.04 o 
  -1   2   9       17.42       19.31      1.08 o 
   0   2   9     1959.50     1932.37     25.17 o 
   1   2   9        0.64        1.04      0.56 o 
   2   2   9      108.09      114.40      3.80 o 
   3   2   9      356.69      335.43      7.23 o 
   4   2   9        5.14        5.28      1.81 o 
  -5   3   9        7.07        4.35      3.00 o 
  -4   3   9       29.84       27.65      3.23 o 
  -3   3   9      450.69      400.25      8.41 o 
  -2   3   9      518.48      509.05      8.62 o 
  -1   3   9       97.00      113.94      2.43 o 
   0   3   9      288.49      301.98      4.40 o 
   1   3   9       33.40       29.31      1.31 o 
   2   3   9        0.01        1.60      0.97 o 
   3   3   9       79.39       82.03      3.69 o 
   4   3   9        0.70        2.07      1.77 o 
  -5   4   9        1.53       -1.33      5.27 o 
  -4   4   9        2.75        1.69      2.42 o 
  -3   4   9       23.18       21.68      2.63 o 
  -2   4   9       23.84       29.24      1.91 o 
  -1   4   9        7.23        6.09      0.83 o 
   0   4   9       49.28       46.13      2.30 o 
   1   4   9        0.70        0.90      0.72 o 
   2   4   9        6.20        8.04      1.44 o 
   3   4   9       30.69       33.57      2.51 o 
   4   4   9        8.27       10.14      2.23 o 
  -4   5   9       27.35       27.09      3.28 o 
  -3   5   9      320.88      311.64      9.15 o 
  -2   5   9       39.15       38.51      3.63 o 
  -1   5   9      131.36      136.25      4.24 o 
   0   5   9        3.59        3.85      0.76 o 
   1   5   9       50.53       49.18      1.91 o 
   2   5   9      158.41      166.29      4.69 o 
   3   5   9        0.54        0.23      1.47 o 
   4   5   9        7.81       14.74      3.78 o 
  -4   6   9       32.07       30.68      5.31 o 
  -3   6   9       28.94       26.36      3.31 o 
  -2   6   9       32.67       19.25      4.57 o 
  -1   6   9       61.61       65.10      3.52 o 
   0   6   9       85.46       90.15      2.73 o 
   1   6   9      531.65      545.78      9.82 o 
   2   6   9      184.33      188.93      5.89 o 
   3   6   9        2.31        0.90      1.61 o 
  -4   7   9       11.59        8.43      7.61 o 
  -3   7   9        0.05       -0.24      2.28 o 
  -2   7   9       98.40       71.36      3.27 o 
  -1   7   9       75.18       62.53      2.85 o 
   0   7   9       13.45       14.92      1.43 o 
   1   7   9        6.92        5.47      1.27 o 
   2   7   9       26.27       22.17      2.97 o 
   3   7   9        0.11        0.06      1.97 o 
  -3   8   9        2.11        2.99      2.70 o 
  -2   8   9       13.58       16.43      2.24 o 
  -1   8   9        0.08        0.60      1.56 o 
   0   8   9        5.25        4.40      1.27 o 
   1   8   9       13.78       14.01      1.85 o 
   2   8   9       64.07       56.71      3.90 o 
   3   8   9       45.72       35.27      9.42 o 
  -2   9   9       32.03       32.35      3.09 o 
  -1   9   9        3.92        5.28      2.02 o 
   0   9   9       20.23       19.86      1.93 o 
   1   9   9        0.36        1.27      1.54 o 
   2   9   9       26.32       29.45      4.50 o 
  -1  10   9       61.04       61.33      7.83 o 
   0  10   9      116.86      134.29      6.33 o 
   1  10   9       17.49       20.21      3.02 o 
  -4   0  10        4.94        5.26      3.26 o 
  -2   0  10       55.78       61.87      3.89 o 
   0   0  10       37.99       43.44      1.67 o 
   2   0  10      355.58      343.83      9.71 o 
   4   0  10       54.81       60.62      6.85 o 
  -5   1  10      105.07       94.69      5.01 o 
  -4   1  10      108.26      105.87      4.59 o 
  -3   1  10        0.05        0.28      1.70 o 
  -2   1  10        0.04        0.36      1.22 o 
  -1   1  10       73.49       80.94      2.66 o 
   0   1  10       25.30       30.02      1.11 o 
   1   1  10       11.00        8.50      1.04 o 
   2   1  10       20.38       25.53      1.76 o 
   3   1  10       51.73       55.00      3.06 o 
   4   1  10       76.42       82.46      6.69 o 
  -5   2  10       35.13       33.93      4.23 o 
  -4   2  10       34.05       32.36      3.17 o 
  -3   2  10       30.29       42.01      2.84 o 
  -2   2  10      166.91      159.10      4.29 o 
  -1   2  10      208.39      252.19      4.76 o 
   0   2  10       24.14       30.98      1.26 o 
   1   2  10       21.57       19.01      1.22 o 
   2   2  10      260.96      261.53      5.47 o 
   3   2  10       94.36       75.79      4.89 o 
   4   2  10       24.25       24.56      2.48 o 
  -5   3  10        7.34        4.56      3.48 o 
  -4   3  10      174.44      162.17      7.17 o 
  -3   3  10      984.28     1016.80     19.27 o 
  -2   3  10      224.16      223.39      6.03 o 
  -1   3  10       35.27       40.41      1.74 o 
   0   3  10       80.45       74.51      2.63 o 
   1   3  10      167.08      163.25      3.46 o 
   2   3  10      443.28      433.69      8.05 o 
   3   3  10      236.76      232.50      5.51 o 
   4   3  10       41.16       39.27      3.15 o 
  -5   4  10        2.63        0.44      7.80 o 
  -4   4  10        0.41       -0.69      2.29 o 
  -3   4  10       54.47       47.44      3.42 o 
  -2   4  10      189.48      188.64      8.67 o 
  -1   4  10      190.07      192.56      4.40 o 
   0   4  10       22.25       19.74      2.11 o 
   1   4  10        4.55        7.95      1.12 o 
   2   4  10       21.14       22.66      1.98 o 
   3   4  10        9.89        9.53      1.80 o 
   4   4  10        1.02        1.43      2.31 o 
  -4   5  10       79.96       84.49      5.59 o 
  -3   5  10       48.82       54.83      4.45 o 
  -2   5  10      146.23      155.15      5.69 o 
  -1   5  10      230.89      241.23      4.70 o 
   0   5  10        4.91        4.24      0.85 o 
   1   5  10       14.36       11.97      1.26 o 
   2   5  10      103.49       99.77      3.60 o 
   3   5  10       36.70       40.88      3.02 o 
   4   5  10       24.93       33.02      4.66 o 
  -4   6  10        1.03        3.43      2.74 o 
  -3   6  10       29.23       31.64      3.32 o 
  -2   6  10       15.66       17.84      2.49 o 
  -1   6  10       84.55       84.94      3.04 o 
   0   6  10       15.78       20.13      1.32 o 
   1   6  10       10.16        9.83      1.67 o 
   2   6  10       15.44       16.14      2.19 o 
   3   6  10       64.45       70.02      5.18 o 
  -4   7  10       55.03       85.48     13.13 o 
  -3   7  10       19.55       24.11      3.37 o 
  -2   7  10       30.08       21.79      3.17 o 
  -1   7  10       41.88       44.64      3.88 o 
   0   7  10       49.03       49.81      3.20 o 
   1   7  10       77.51       65.00      3.88 o 
   2   7  10       25.92       27.67      2.76 o 
   3   7  10       54.97       48.11      6.07 o 
  -3   8  10       12.70       18.00      4.45 o 
  -2   8  10        0.44       -0.29      1.95 o 
  -1   8  10        0.21        1.67      1.67 o 
   0   8  10        1.65        0.41      1.57 o 
   1   8  10        9.45        7.01      1.65 o 
   2   8  10        2.89        2.95      2.09 o 
  -2   9  10        7.95       11.35      3.71 o 
  -1   9  10        0.28       -0.59      1.79 o 
   0   9  10       15.57       18.03      2.79 o 
   1   9  10        0.03       -0.07      1.50 o 
   0  10  10       16.78       23.53      3.73 o 
  -5   0  11        6.35        1.49      4.20 o 
  -3   0  11        6.02        9.34      2.81 o 
  -1   0  11        0.26       -1.14      1.46 o 
   1   0  11       38.17       40.26      2.56 o 
   3   0  11       48.02       50.04      5.19 o 
  -5   1  11       15.03       15.42      3.81 o 
  -4   1  11       72.93       67.81      4.06 o 
  -3   1  11        4.55        4.57      1.76 o 
  -2   1  11       74.17       81.87      3.16 o 
  -1   1  11       14.04       18.13      1.65 o 
   0   1  11       33.28       28.44      1.25 o 
   1   1  11       32.48       40.76      1.82 o 
   2   1  11        7.88        6.83      1.28 o 
   3   1  11       55.81       59.13      3.86 o 
   4   1  11        1.70        2.70      1.75 o 
  -5   2  11        2.65        0.83      5.23 o 
  -4   2  11        4.05        5.43      2.58 o 
  -3   2  11        4.30        5.12      1.92 o 
  -2   2  11      174.01      175.40      4.67 o 
  -1   2  11        7.20        9.38      1.42 o 
   0   2  11      748.20      765.17     11.49 o 
   1   2  11      100.46       99.64      3.24 o 
   2   2  11      111.77      112.00      3.28 o 
   3   2  11       11.75       12.80      1.78 o 
   4   2  11        0.40        1.23      1.72 o 
  -5   3  11       15.15       10.67      5.83 o 
  -4   3  11        0.04       -0.42      2.39 o 
  -3   3  11       69.37       71.56      4.54 o 
  -2   3  11      109.09      108.75      3.66 o 
  -1   3  11       10.29        8.13      1.38 o 
   0   3  11        5.20        4.80      0.83 o 
   1   3  11      268.04      248.23      5.08 o 
   2   3  11        4.37        5.07      1.23 o 
   3   3  11       78.23       73.13      3.93 o 
   4   3  11        0.03        1.22      2.37 o 
  -4   4  11        9.80        4.41      2.71 o 
  -3   4  11      108.34      106.45      4.69 o 
  -2   4  11      175.82      176.54      5.30 o 
  -1   4  11        9.32        9.40      1.51 o 
   0   4  11       44.41       38.66      2.06 o 
   1   4  11      133.84      134.29      3.84 o 
   2   4  11       30.58       28.41      2.20 o 
   3   4  11        0.71       -0.11      1.41 o 
   4   4  11        4.79        9.93      3.58 o 
  -4   5  11       28.07       31.60      3.59 o 
  -3   5  11       26.47       26.75      2.96 o 
  -2   5  11      176.14      188.10      8.51 o 
  -1   5  11       24.34       25.22      2.99 o 
   0   5  11       16.38       17.23      1.72 o 
   1   5  11      266.30      263.00      5.57 o 
   2   5  11      182.48      191.18      5.23 o 
   3   5  11      105.90      108.61     10.31 o 
  -4   6  11       55.31       63.82     11.81 o 
  -3   6  11      163.91      188.23      8.82 o 
  -2   6  11      287.02      275.37     11.92 o 
  -1   6  11       46.95       62.58      4.98 o 
   0   6  11      123.84      131.91      3.61 o 
   1   6  11      113.43      122.51      4.38 o 
   2   6  11      179.77      177.10      6.32 o 
   3   6  11       44.29       40.41      3.22 o 
  -3   7  11       40.88       53.16      5.00 o 
  -2   7  11        8.93        9.72      2.40 o 
  -1   7  11       12.99       10.33      1.81 o 
   0   7  11       51.68       46.35      3.49 o 
   1   7  11        1.67       -0.42      1.40 o 
   2   7  11        5.59        5.48      1.84 o 
   3   7  11       16.79       17.14     10.40 o 
  -3   8  11       13.79       17.63      5.78 o 
  -2   8  11        8.92       11.60      2.81 o 
  -1   8  11        0.55       -0.07      1.72 o 
   0   8  11       35.24       32.10      4.26 o 
   1   8  11        0.69       -1.30      1.46 o 
   2   8  11        0.06        2.27      2.09 o 
  -2   9  11        0.80        1.85      4.07 o 
  -1   9  11        0.62        1.54      2.03 o 
   0   9  11       47.95       49.62      4.87 o 
   1   9  11       13.17       11.39      2.98 o 
  -4   0  12      162.51      131.74      7.50 o 
  -2   0  12       71.73       78.54      4.51 o 
   0   0  12        0.09       -0.69      1.52 o 
   2   0  12       91.98       97.44      4.33 o 
   4   0  12      167.07      197.54      9.09 o 
  -5   1  12       44.04       36.90      6.98 o 
  -4   1  12      127.10      131.79      5.24 o 
  -3   1  12       78.40       79.52      3.72 o 
  -2   1  12       59.35       62.51      3.39 o 
  -1   1  12        0.77        0.35      1.24 o 
   0   1  12      364.56      383.73      7.21 o 
   1   1  12       24.40       19.98      1.45 o 
   2   1  12        8.35        5.96      1.24 o 
   3   1  12       32.14       37.03      4.02 o 
   4   1  12       11.72       11.41      2.34 o 
  -5   2  12       20.24       16.22      7.69 o 
  -4   2  12       14.05       13.15      2.95 o 
  -3   2  12      130.08      120.56      4.39 o 
  -2   2  12      228.95      221.26      5.53 o 
  -1   2  12      264.71      284.11      6.10 o 
   0   2  12        8.91        6.97      1.26 o 
   1   2  12      386.71      383.48      7.02 o 
   2   2  12       11.81       10.84      1.50 o 
   3   2  12      118.37      116.71      4.40 o 
   4   2  12       74.38       77.96      4.63 o 
  -4   3  12       28.83       30.46      3.70 o 
  -3   3  12        1.30        0.60      2.05 o 
  -2   3  12       91.68       95.40      3.59 o 
  -1   3  12       93.48       99.93      3.31 o 
   0   3  12       54.39       58.00      2.22 o 
   1   3  12       42.44       38.46      2.17 o 
   2   3  12       29.67       28.52      2.55 o 
   3   3  12        0.11       -1.07      1.32 o 
   4   3  12       65.93       59.61      6.20 o 
  -4   4  12        1.44        2.20      2.74 o 
  -3   4  12       18.64       15.23      2.65 o 
  -2   4  12       38.11       34.38      3.61 o 
  -1   4  12        4.58        6.06      1.51 o 
   0   4  12        2.49        1.79      1.07 o 
   1   4  12      178.37      173.44      4.59 o 
   2   4  12       20.07       21.60      1.95 o 
   3   4  12        0.23       -0.54      1.47 o 
  -4   5  12      144.60      169.29      8.78 o 
  -3   5  12        4.17        3.52      2.32 o 
  -2   5  12       35.00       40.88      3.84 o 
  -1   5  12        3.12        2.68      1.45 o 
   0   5  12        6.38        3.06      1.12 o 
   1   5  12      110.31      112.08      3.39 o 
   2   5  12      121.09      131.67      4.84 o 
   3   5  12      161.25      159.90      5.82 o 
  -4   6  12        6.39       10.53      5.88 o 
  -3   6  12       70.13       56.71      5.99 o 
  -2   6  12       24.58       29.64      3.23 o 
  -1   6  12      421.74      407.60     17.45 o 
   0   6  12      103.64       93.25      3.33 o 
   1   6  12        7.76        6.17      1.95 o 
   2   6  12       92.40       98.22      7.12 o 
   3   6  12        2.76        2.85      2.76 o 
  -3   7  12       71.04       83.65     12.57 o 
  -2   7  12        7.26        5.78      2.47 o 
  -1   7  12       26.19       23.65      2.81 o 
   0   7  12        1.71        2.95      2.10 o 
   1   7  12        6.56        5.80      3.33 o 
   2   7  12        3.13        3.58      2.21 o 
  -2   8  12        3.03        6.68      2.76 o 
  -1   8  12       21.17       19.42      4.82 o 
   0   8  12        1.33       -1.91      2.08 o 
   1   8  12       13.14        6.37      3.88 o 
   2   8  12       30.75       30.22      5.75 o 
  -1   9  12        8.92        6.62      3.26 o 
   0   9  12        0.86        0.46      2.52 o 
  -3   0  13        1.81        1.06      2.76 o 
  -1   0  13       56.33       54.57      3.79 o 
   1   0  13        1.31        1.70      1.50 o 
   3   0  13       31.74       31.81      3.43 o 
  -4   1  13        3.72        4.32      2.71 o 
  -3   1  13       24.73       20.35      2.62 o 
  -2   1  13        1.95        1.19      1.61 o 
  -1   1  13        1.55        1.35      1.42 o 
   0   1  13        8.46        6.44      1.56 o 
   1   1  13       47.35       46.63      2.07 o 
   2   1  13        3.35        3.54      1.20 o 
   3   1  13       36.30       38.54      2.53 o 
   4   1  13        3.93        4.60      6.50 o 
  -4   2  13       47.93       53.91      4.06 o 
  -3   2  13      444.53      451.03      9.77 o 
  -2   2  13      515.27      533.08     10.44 o 
  -1   2  13      429.51      458.89      8.86 o 
   0   2  13        1.29        2.46      1.67 o 
   1   2  13       24.16       22.94      1.81 o 
   2   2  13        2.93        3.08      1.21 o 
   3   2  13       17.40       20.64      2.11 o 
  -4   3  13       30.70       36.94      4.04 o 
  -3   3  13        0.69       -1.27      2.21 o 
  -2   3  13      199.64      211.02      7.78 o 
  -1   3  13        8.15        8.68      1.64 o 
   0   3  13      112.39      114.39      4.30 o 
   1   3  13       43.91       44.56      3.16 o 
   2   3  13        1.41       -0.40      1.14 o 
   3   3  13      110.57       94.15      4.16 o 
  -4   4  13       12.42       16.08      3.55 o 
  -3   4  13        0.33        0.41      2.21 o 
  -2   4  13       65.51       68.91      6.36 o 
  -1   4  13       30.26       26.50      2.20 o 
   0   4  13        3.53        3.34      2.22 o 
   1   4  13       10.14        8.39      2.47 o 
   2   4  13       79.70       73.11      3.06 o 
   3   4  13       57.74       61.42      4.41 o 
  -4   5  13        3.19        1.67      4.77 o 
  -3   5  13        0.48        1.64      2.45 o 
  -2   5  13        2.20        2.61      1.98 o 
  -1   5  13      160.08      159.51      7.77 o 
   0   5  13       41.74       42.25      3.16 o 
   1   5  13      109.92      110.59      4.41 o 
   2   5  13       78.72       76.30      4.92 o 
   3   5  13        0.10        0.19      2.00 o 
  -3   6  13      116.07      140.51      8.15 o 
  -2   6  13       25.27       16.74      2.63 o 
  -1   6  13       28.52       21.94      2.95 o 
   0   6  13       11.77       10.20      2.36 o 
   1   6  13        7.95        7.56      2.75 o 
   2   6  13       65.15       53.37      5.27 o 
  -3   7  13       43.15       43.20     11.09 o 
  -2   7  13        1.14       -1.36      2.26 o 
  -1   7  13        7.02        3.64      2.15 o 
   0   7  13        3.12        1.63      3.23 o 
   1   7  13        2.59        1.41      3.37 o 
   2   7  13       15.86       14.21      2.99 o 
  -2   8  13        1.93       -0.21      3.38 o 
  -1   8  13        2.88        3.57      2.63 o 
   0   8  13       24.65       27.77      4.61 o 
   1   8  13        0.10        0.45      3.70 o 
  -4   0  14        8.19        5.29      3.89 o 
  -2   0  14        5.35       11.45      2.86 o 
   0   0  14       27.46       28.36      5.61 o 
   2   0  14      115.07      120.28      5.29 o 
  -4   1  14        0.06        0.56      2.63 o 
  -3   1  14        7.91        6.31      2.28 o 
  -2   1  14        0.07        0.32      1.73 o 
  -1   1  14        0.15        2.56      1.56 o 
   0   1  14       58.35       58.00      5.03 o 
   1   1  14       15.26       16.67      3.59 o 
   2   1  14        0.52        1.28      1.24 o 
   3   1  14       20.81       21.15      2.21 o 
  -4   2  14       63.40       55.43      4.68 o 
  -3   2  14       32.42       32.39      3.03 o 
  -2   2  14       94.36      101.49      3.92 o 
  -1   2  14       10.74        9.91      1.79 o 
   0   2  14        8.87        6.74      2.89 o 
   1   2  14       57.01       58.91      6.95 o 
   2   2  14       79.35       79.46      2.99 o 
   3   2  14       18.61       19.13      2.12 o 
  -4   3  14       10.64        6.26      3.25 o 
  -3   3  14       43.82       42.34      3.62 o 
  -2   3  14       60.41       60.08      3.28 o 
  -1   3  14       44.16       41.53      2.61 o 
   0   3  14      189.57      209.63     12.88 o 
   1   3  14      197.27      211.66      6.98 o 
   2   3  14       16.41       16.43      1.86 o 
   3   3  14       25.79       21.37      2.38 o 
  -4   4  14        8.84        1.30      5.05 o 
  -3   4  14        0.00        0.76      2.38 o 
  -2   4  14       66.62       71.30      5.07 o 
  -1   4  14        0.23        1.11      1.55 o 
   0   4  14        8.66       11.01      3.38 o 
   1   4  14      162.13      169.48      8.06 o 
   2   4  14       11.29       10.50      2.74 o 
   3   4  14      156.63      164.40      7.19 o 
  -3   5  14        8.17        7.44      2.81 o 
  -2   5  14       27.78       24.66      2.85 o 
  -1   5  14       37.96       38.91      3.62 o 
   0   5  14       55.08       60.28      3.80 o 
   1   5  14       56.06       57.58      4.40 o 
   2   5  14        0.55       -3.71      3.71 o 
  -3   6  14        0.50       -1.12      4.25 o 
  -2   6  14       17.90       10.72      2.72 o 
  -1   6  14      166.12      174.53      5.90 o 
   0   6  14       40.57       47.27      5.75 o 
   1   6  14        5.35        3.51      4.01 o 
   2   6  14       23.37       19.54      3.91 o 
  -2   7  14       88.91       96.68      6.05 o 
  -1   7  14       52.25       60.69      4.07 o 
   0   7  14       97.97      103.96     10.67 o 
   1   7  14        6.53       -4.05      4.50 o 
  -1   8  14        8.41       10.82      3.11 o 
   0   8  14        0.54        6.73      6.46 o 
  -3   0  15      188.26      188.85      8.42 o 
  -1   0  15        8.00        7.89      2.68 o 
   1   0  15       43.27       32.64      6.01 o 
   3   0  15        0.39       -0.12      2.20 o 
  -4   1  15       10.83        8.66      3.06 o 
  -3   1  15       26.87       33.71      3.25 o 
  -2   1  15      214.16      210.64      5.75 o 
  -1   1  15       33.49       33.01      2.41 o 
   0   1  15      111.00      119.33      7.45 o 
   1   1  15       34.57       33.17      6.34 o 
   2   1  15       52.44       53.50      5.47 o 
   3   1  15        0.01       -0.18      1.62 o 
  -4   2  15       16.98       10.83      5.21 o 
  -3   2  15       89.27       96.67      6.86 o 
  -2   2  15        3.27        4.02      2.04 o 
  -1   2  15      132.03      139.16      4.62 o 
   0   2  15       19.42       17.80      3.67 o 
   1   2  15        1.11       -2.91      2.91 o 
   2   2  15      101.09       96.25      8.79 o 
   3   2  15        5.81        2.84      1.82 o 
  -4   3  15        4.42        5.90      4.67 o 
  -3   3  15        2.75       -1.13      2.12 o 
  -2   3  15        5.93        5.01      2.00 o 
  -1   3  15      158.95      166.46      4.74 o 
   0   3  15       11.16       10.21      3.50 o 
   1   3  15        0.21       -1.05      3.06 o 
   2   3  15       43.94       38.19      6.28 o 
   3   3  15        0.00       -1.82      1.82 o 
  -3   4  15       11.14       11.14      2.98 o 
  -2   4  15        0.77        1.29      2.07 o 
  -1   4  15        8.58        7.33      1.87 o 
   0   4  15       18.24       16.23      3.79 o 
   1   4  15        2.81        0.40      3.16 o 
   2   4  15       84.46       73.15     13.05 o 
  -3   5  15       13.38       13.53      3.49 o 
  -2   5  15        1.04        0.35      2.28 o 
  -1   5  15       37.03       32.71      3.25 o 
   0   5  15      136.47      143.26      7.63 o 
   1   5  15      166.13      183.97     19.89 o 
   2   5  15       45.10       36.71      8.35 o 
  -3   6  15      184.10      242.06     17.69 o 
  -2   6  15       32.34       34.03      3.61 o 
  -1   6  15       10.83       12.34      2.97 o 
   0   6  15       75.95       60.17      8.70 o 
   1   6  15       22.72       17.40      6.61 o 
   2   6  15        1.90        7.42      5.86 o 
  -2   7  15       24.48       18.66      3.66 o 
  -1   7  15       35.60       38.48      4.85 o 
  -4   0  16        0.00       -2.05      4.96 o 
  -2   0  16        3.20        3.87      3.06 o 
   0   0  16       65.87       56.70      7.99 o 
   2   0  16       14.21        8.59      5.67 o 
  -4   1  16        2.45        0.30      4.07 o 
  -3   1  16       67.40       54.57      3.84 o 
  -2   1  16       62.20       68.11      5.79 o 
  -1   1  16      214.25      234.82      5.86 o 
   0   1  16      188.82      222.58      9.63 o 
   1   1  16        0.53       -2.25      3.20 o 
   2   1  16        1.08       -3.36      3.36 o 
   3   1  16        3.86        5.18      4.16 o 
  -4   2  16      145.15      179.04     10.88 o 
  -3   2  16      111.14      118.23      5.07 o 
  -2   2  16      124.82      126.46      4.59 o 
  -1   2  16      100.02      109.21      4.26 o 
   0   2  16       76.55       67.33      5.85 o 
   1   2  16        3.55        0.68      3.40 o 
   2   2  16        6.10       -1.83      3.70 o 
  -3   3  16        4.77        7.09      2.76 o 
  -2   3  16        0.05        0.87      1.86 o 
  -1   3  16        7.09        6.67      2.27 o 
   0   3  16        1.64        1.30      3.28 o 
   1   3  16       54.63       44.72      6.31 o 
   2   3  16        4.63        1.29      4.01 o 
  -3   4  16        0.54        1.40      3.14 o 
  -2   4  16        0.00        0.92      2.44 o 
  -1   4  16       73.73       92.16      4.92 o 
   0   4  16       29.24       17.54      4.21 o 
   1   4  16       99.86       85.29      6.88 o 
   2   4  16        8.05        0.06      5.44 o 
  -3   5  16        1.67        8.79      5.33 o 
  -2   5  16        1.53       -0.95      2.37 o 
  -1   5  16       53.49       48.73      4.93 o 
   0   5  16        0.00       -0.80      3.53 o 
   1   5  16       12.91       12.27      4.27 o 
  -2   6  16       30.01       23.23      3.74 o 
  -1   6  16        4.05        5.27      3.47 o 
   0   6  16       19.11       12.76      6.47 o 
   1   6  16       39.27       33.60      7.91 o 
  -1   7  16       51.80       57.50      5.84 o 
  -3   0  17        0.03       -3.46      3.52 o 
  -1   0  17        0.16        0.69      5.23 o 
   1   0  17       12.01        5.81      5.02 o 
  -3   1  17       13.94       11.88      2.95 o 
  -2   1  17      119.73      128.52      4.74 o 
  -1   1  17      122.69      143.86      8.26 o 
   0   1  17       20.72       18.88      6.28 o 
   1   1  17       10.82        8.84      3.80 o 
   2   1  17        9.26        2.15      5.67 o 
  -3   2  17        6.84       10.28      2.97 o 
  -2   2  17        5.92        4.81      2.25 o 
  -1   2  17        1.72       -0.11      2.65 o 
   0   2  17       36.83       41.80      5.30 o 
   1   2  17        0.95       -3.55      3.55 o 
   2   2  17        0.19        2.70      5.67 o 
  -3   3  17       15.18       11.44      3.51 o 
  -2   3  17        7.90        9.20      2.39 o 
  -1   3  17       41.62       47.33      4.45 o 
   0   3  17        7.06       11.21      3.99 o 
   1   3  17       26.26       14.26      8.49 o 
   2   3  17      135.44      127.14     11.07 o 
  -3   4  17        3.76        7.59      5.01 o 
  -2   4  17        3.86        3.62      2.80 o 
  -1   4  17        5.75        6.55      3.32 o 
   0   4  17       33.69       26.07      4.89 o 
   1   4  17        0.89       -2.16      3.72 o 
  -2   5  17        6.39        9.94      3.29 o 
  -1   5  17        0.13       -3.73      3.73 o 
   0   5  17        1.02       -1.95      3.61 o 
   1   5  17       12.87       11.55      4.55 o 
  -1   6  17       13.41       19.63      5.39 o 
   0   6  17      114.11      124.24     11.48 o 
  -2   0  18      216.84      239.41     10.19 o 
   0   0  18       80.04       69.55      9.01 o 
  -3   1  18        6.12        3.90      3.13 o 
  -2   1  18       55.78       54.77      3.70 o 
  -1   1  18       19.24       22.01      5.26 o 
   0   1  18       50.67       35.32      5.38 o 
   1   1  18       16.03        7.41      4.34 o 
  -3   2  18        8.22        7.09      4.00 o 
  -2   2  18        0.21        1.01      2.33 o 
  -1   2  18       16.38       11.04      4.43 o 
   0   2  18      107.70      123.56      7.74 o 
   1   2  18        0.04       -1.67      3.99 o 
  -2   3  18        3.52        2.05      2.58 o 
  -1   3  18        0.77        0.68      4.31 o 
   0   3  18        7.96       15.61      6.79 o 
   1   3  18       22.24       20.15      6.73 o 
  -2   4  18        7.11        7.52      3.54 o 
  -1   4  18       16.74       14.01      4.64 o 
   0   4  18        0.00        1.15      4.02 o 
   1   4  18      138.08      140.54     11.61 o 
   0   5  18        0.77       -1.36      4.13 o 
  -1   0  19      190.14      227.94     15.95 o 
  -2   1  19        0.59        3.25      2.82 o 
  -1   1  19       32.74       34.72      6.10 o 
   0   1  19       50.81       34.94     10.24 o 
  -2   2  19       42.54       43.57      4.39 o 
  -1   2  19       71.35       55.96      9.46 o 
   0   2  19       13.93       12.76      7.29 o 
  -2   3  19        1.63        3.10      3.46 o 
  -1   3  19       16.28       16.07      7.27 o 
  -1   4  19        0.86       -1.20      6.03 o 
                                                 
