# Supplementary material for: Exploration and exploitation of homologous series of bis(acrylamido)alkanes containing pyridyl and phenyl groups: β-sheet versus two-dimensional layers in solid-state photochemical [2 + 2] reactions
Source: IUCrJ. 2015 Jul 31;2(Pt 5):523–33. doi: 10.1107/S2052252515009987 (PMC4547820; doi:10.1107/S2052252515009987)
Supplement: Supplementary file 6 [file m-02-00523-2bsup6.hkl]

# 
# h,k,l, Fc-squared, Fo-squared, sigma(Fo-squared) and status flag 
# 
data_kbmg146 
_shelx_title ' kb in P2(1)/c' 
_shelx_refln_list_code          4 
_shelx_F_calc_maximum      194.76 
_exptl_crystal_F_000       840.00 
_reflns_d_resolution_high  0.8255 
 
loop_ 
 _symmetry_equiv_pos_as_xyz 
 'x, y, z' 
 '-x, y+1/2, -z+1/2' 
 '-x, -y, -z' 
 'x, -y-1/2, z-1/2' 
 
_cell_length_a     9.3530 
_cell_length_b    10.9015 
_cell_length_c    19.9985 
_cell_angle_alpha  90.000 
_cell_angle_beta   94.547 
_cell_angle_gamma  90.000 
 
_shelx_F_squared_multiplier     1.000 
 
loop_ 
 _refln_index_h 
 _refln_index_k 
 _refln_index_l 
 _refln_F_squared_calc 
 _refln_F_squared_meas 
 _refln_F_squared_sigma 
 _refln_observed_status 
   1   0   0     1566.20      795.25     12.45 o 
   2   0   0      161.37      187.63      3.64 o 
   3   0   0     4478.79     4537.39     49.93 o 
   4   0   0     1031.49     1164.54     18.35 o 
   5   0   0       12.20       17.01      2.26 o 
   6   0   0     1487.51     1578.02     25.54 o 
   7   0   0       64.12       57.61      5.72 o 
   8   0   0        3.77        0.71      4.35 o 
   9   0   0       29.12       36.07      5.86 o 
  10   0   0        0.02       14.72      5.41 o 
  11   0   0       16.08       20.56     10.73 o 
   1   1   0        3.86       20.18      0.94 o 
   2   1   0     1715.78     1917.96     15.71 o 
   3   1   0     3097.24     3168.78     26.85 o 
   4   1   0      200.22      237.83      4.69 o 
   5   1   0        1.50        0.00      1.63 o 
   6   1   0      861.76      845.43     11.78 o 
   7   1   0      287.86      298.72      7.22 o 
   8   1   0       88.31       91.71      5.05 o 
   9   1   0       14.20        8.73      3.39 o 
  10   1   0        3.27        6.55      4.46 o 
  11   1   0        0.06        4.09      5.58 o 
   0   2   0       35.75       27.59      2.98 o 
   1   2   0      612.96      468.00      5.01 o 
   2   2   0      909.15     1319.17     12.98 o 
   3   2   0       72.99       59.94      2.51 o 
   4   2   0     1748.88     1938.56     17.14 o 
   5   2   0     1020.17     1028.70     12.46 o 
   6   2   0      586.98      622.50      9.03 o 
   7   2   0       99.20       91.21      4.56 o 
   8   2   0       54.71       63.26      5.07 o 
   9   2   0       26.57       44.58      5.43 o 
  10   2   0       18.95       10.26      4.78 o 
  11   2   0        6.65        2.73      5.30 o 
   1   3   0    31904.29    32542.69    268.07 o 
   2   3   0      812.89      845.33      8.86 o 
   3   3   0     1375.89     1355.42     13.34 o 
   4   3   0       13.41       13.20      1.95 o 
   5   3   0      663.30      685.20      8.69 o 
   6   3   0      209.45      203.89      5.27 o 
   7   3   0       44.43       57.35      5.19 o 
   8   3   0        2.43        2.61      4.04 o 
   9   3   0        0.48        0.00      3.82 o 
  10   3   0       16.59       23.38      5.19 o 
   0   4   0     1147.09      935.32     12.61 o 
   1   4   0     1814.40     2070.97     18.44 o 
   2   4   0      491.86      412.43      6.41 o 
   3   4   0       89.10       77.65      3.32 o 
   4   4   0      621.96      644.52      9.60 o 
   5   4   0      128.84      122.03      4.44 o 
   6   4   0       52.00       56.30      5.75 o 
   7   4   0        3.88        0.00      3.36 o 
   8   4   0        2.09        0.33      3.68 o 
   9   4   0       11.63       15.05      4.64 o 
  10   4   0        0.21        5.05      4.83 o 
   1   5   0      251.91      159.73      3.38 o 
   2   5   0      387.39      370.19      6.01 o 
   3   5   0      723.18      662.34      9.49 o 
   4   5   0      385.94      348.55      7.05 o 
   5   5   0        8.26        5.24      2.77 o 
   6   5   0       24.07       21.44      3.70 o 
   7   5   0       19.00       19.19      4.24 o 
   8   5   0        0.29        1.42      3.08 o 
   9   5   0        1.35        3.76      4.93 o 
  10   5   0       21.27       21.54      6.38 o 
   0   6   0     1821.41     1898.67     24.11 o 
   1   6   0     2020.05     2167.14     19.07 o 
   2   6   0     1633.39     1575.70     16.78 o 
   3   6   0      390.85      359.79      7.12 o 
   4   6   0       26.30       24.19      3.28 o 
   5   6   0       16.71       27.41      3.87 o 
   6   6   0       51.33       70.57      6.06 o 
   7   6   0       43.62       53.94      5.77 o 
   8   6   0        0.18        5.23      4.80 o 
   9   6   0        7.52       14.96      5.92 o 
  10   6   0        0.02        0.41     11.92 o 
   1   7   0       80.08       89.58      3.66 o 
   2   7   0      308.77      326.31      6.81 o 
   3   7   0       76.98       50.19      4.04 o 
   4   7   0      116.51      111.21      7.51 o 
   5   7   0       31.37       13.92      5.07 o 
   6   7   0        9.49        3.92      3.88 o 
   7   7   0       48.29       50.29      5.91 o 
   8   7   0        1.38        6.65      5.04 o 
   9   7   0        0.38        7.35      5.65 o 
   0   8   0      450.65      457.62     10.49 o 
   1   8   0      305.55      271.25      7.57 o 
   2   8   0      178.91      184.15      6.98 o 
   3   8   0       30.75       31.89      4.46 o 
   4   8   0       91.55       85.38      8.39 o 
   5   8   0        0.46        0.00      4.34 o 
   6   8   0       43.51       38.16      8.33 o 
   7   8   0        8.06       14.82      4.82 o 
   8   8   0       10.32        9.49      5.45 o 
   1   9   0      136.77      143.94      7.27 o 
   2   9   0      104.39      105.32      6.53 o 
   3   9   0      135.66      166.20      7.07 o 
   4   9   0      112.41      115.76     14.49 o 
   5   9   0        4.23        1.26      4.01 o 
   6   9   0        0.67        0.15      4.30 o 
   7   9   0        0.37        1.57      4.17 o 
   8   9   0        1.99       13.12      5.69 o 
   0  10   0        7.59       21.19     12.68 o 
   1  10   0       55.96       57.39     11.39 o 
   2  10   0       32.13       44.27      6.76 o 
   3  10   0       23.81       27.98      7.23 o 
   4  10   0       71.19       60.90      5.55 o 
   5  10   0        2.18        9.84      4.43 o 
   6  10   0        0.96        7.34      4.60 o 
   7  10   0        0.12        5.39      4.88 o 
   1  11   0       26.25       21.66      9.82 o 
   2  11   0       52.20       45.78     11.30 o 
   3  11   0      192.54      181.44     14.72 o 
   4  11   0        2.49        4.73      6.00 o 
   5  11   0        5.37       18.11      9.99 o 
   6  11   0        0.06        3.08      7.48 o 
   0  12   0        1.97        0.00     12.80 o 
   1  12   0        1.45        0.00      8.71 o 
   2  12   0       89.35       44.93     11.84 o 
   3  12   0       18.67        9.95      9.93 o 
   4  12   0       18.79        0.00     12.87 o 
   1  13   0        0.12        0.00     14.33 o 
 -11   1   1        1.52        4.39      5.45 o 
 -10   1   1        1.53        7.69      4.35 o 
  -9   1   1       14.71       20.16      4.01 o 
  -8   1   1        2.29        5.50      3.41 o 
  -7   1   1        2.39        2.29      2.61 o 
  -6   1   1       71.98       58.39      3.78 o 
  -5   1   1     1475.56     1547.72     14.69 o 
  -4   1   1     1198.00     1174.83     11.33 o 
  -3   1   1      180.44      223.74      3.79 o 
  -2   1   1    11498.37    11836.81    114.62 o 
  -1   1   1     6454.22     4179.23     46.00 o 
   0   1   1     1059.63      519.00      5.43 o 
   1   1   1      416.63      669.18     10.02 o 
   2   1   1     2210.78     2368.99     21.48 o 
   3   1   1      102.97       96.44      3.43 o 
   4   1   1      191.44      211.26      4.28 o 
   5   1   1       10.13        9.59      2.05 o 
   6   1   1      734.52      801.11     11.52 o 
   7   1   1       53.21       65.97      4.24 o 
   8   1   1        7.94        6.58      3.30 o 
   9   1   1       24.97       20.25      3.71 o 
  10   1   1        0.51        0.00      4.14 o 
  11   1   1        0.39        3.80      4.82 o 
 -11   2   1       19.53       38.27      7.14 o 
 -10   2   1       29.16       43.02      6.62 o 
  -9   2   1       14.72       13.31      4.42 o 
  -8   2   1       68.28       52.42      5.42 o 
  -7   2   1        2.37        0.00      2.56 o 
  -6   2   1        1.47        3.20      2.24 o 
  -5   2   1      412.54      396.07      5.85 o 
  -4   2   1      562.03      538.23     11.17 o 
  -3   2   1       36.98       42.71      2.96 o 
  -2   2   1    14331.14    14355.70    138.89 o 
  -1   2   1     3272.15     3455.41     32.21 o 
   0   2   1     2665.67     3200.15     35.01 o 
   1   2   1      403.97      208.36      6.61 o 
   2   2   1      502.90      373.99      6.39 o 
   3   2   1      137.66      141.58      3.32 o 
   4   2   1        6.32       12.83      1.90 o 
   5   2   1       22.82       30.71      2.50 o 
   6   2   1      993.12      974.39     12.13 o 
   7   2   1       17.28        9.55      2.98 o 
   8   2   1        3.86        0.86      3.69 o 
   9   2   1        4.93        0.00      3.77 o 
  10   2   1        2.39        3.91      4.50 o 
  11   2   1        0.13        0.90      5.25 o 
 -11   3   1        2.02        4.15      5.60 o 
 -10   3   1       11.26        8.63      4.67 o 
  -9   3   1       46.36       43.51      5.44 o 
  -8   3   1       19.96       18.26      4.25 o 
  -7   3   1       41.49       45.94      4.76 o 
  -6   3   1       11.23       15.10      2.52 o 
  -5   3   1        6.94        4.10      1.62 o 
  -4   3   1        4.97        1.97      1.60 o 
  -3   3   1     3248.63     3350.86     30.89 o 
  -2   3   1       37.27       73.26      4.46 o 
  -1   3   1    37933.12    37240.70    306.86 o 
   0   3   1    26766.46    26428.49    217.80 o 
   1   3   1      487.34      415.35      5.26 o 
   2   3   1     1328.15     1370.57     13.08 o 
   3   3   1       40.09       27.84      5.35 o 
   4   3   1     1084.54     1117.69     11.28 o 
   5   3   1      778.73      767.71      9.85 o 
   6   3   1        1.15        0.00      2.40 o 
   7   3   1       37.56       47.01      5.05 o 
   8   3   1        8.18       11.86      4.06 o 
   9   3   1       10.86       10.92      4.63 o 
  10   3   1        2.83        1.45      4.65 o 
 -10   4   1       10.65       18.47      6.28 o 
  -9   4   1        1.57        0.00      3.73 o 
  -8   4   1      188.06      191.42      8.07 o 
  -7   4   1        0.21        0.00      2.72 o 
  -6   4   1       17.70       26.45      3.70 o 
  -5   4   1      236.58      221.88      5.30 o 
  -4   4   1      223.88      197.80      5.51 o 
  -3   4   1      473.21      476.15      7.43 o 
  -2   4   1        2.22        7.64      1.80 o 
  -1   4   1       64.09       40.41      2.50 o 
   0   4   1       14.98        4.90      1.54 o 
   1   4   1      684.18      855.03      8.88 o 
   2   4   1      335.80      369.06      5.42 o 
   3   4   1      207.06      193.44      4.16 o 
   4   4   1       80.48       69.57      2.79 o 
   5   4   1      812.29      743.17      9.81 o 
   6   4   1      243.79      220.69      8.82 o 
   7   4   1       24.90       26.12      4.54 o 
   8   4   1        3.09        9.91      4.20 o 
   9   4   1        0.07        0.00      4.10 o 
  10   4   1        0.69        3.59      4.74 o 
 -10   5   1       30.11       24.83      6.42 o 
  -9   5   1       12.60       22.55      6.08 o 
  -8   5   1       20.24       25.39      7.20 o 
  -7   5   1      117.87      104.23      6.25 o 
  -6   5   1        3.21        0.29      2.66 o 
  -5   5   1      157.76      186.96      6.13 o 
  -4   5   1       76.52       64.63      4.42 o 
  -3   5   1      296.47      356.93      6.74 o 
  -2   5   1     3734.80     3450.92     32.07 o 
  -1   5   1     1081.14     1086.42     10.49 o 
   0   5   1     1736.68     1834.18     16.00 o 
   1   5   1       57.98       66.12      2.48 o 
   2   5   1       22.91       31.27      2.23 o 
   3   5   1       41.43       46.51      2.51 o 
   4   5   1      151.94      181.78      4.77 o 
   5   5   1      167.87      154.68      8.75 o 
   6   5   1       75.36       70.57      5.97 o 
   7   5   1      150.39      146.27      8.74 o 
   8   5   1        5.44        4.42      4.03 o 
   9   5   1        0.12        0.00      4.36 o 
  10   5   1        4.99       12.02      5.91 o 
 -10   6   1        0.05        4.87      8.93 o 
  -9   6   1        3.38        5.51      5.29 o 
  -8   6   1       71.60       77.98      9.37 o 
  -7   6   1        2.42        0.00      3.77 o 
  -6   6   1        6.90        3.32      3.98 o 
  -5   6   1      410.53      461.18     10.76 o 
  -4   6   1        8.94        7.27      2.85 o 
  -3   6   1        0.11        0.00      2.27 o 
  -2   6   1      865.73      764.99     10.27 o 
  -1   6   1      865.36      908.34      9.64 o 
   0   6   1      636.78      647.57      8.11 o 
   1   6   1     1593.39     1533.96     14.92 o 
   2   6   1      557.21      539.83      7.05 o 
   3   6   1       64.96       53.00      2.88 o 
   4   6   1        8.41        6.05      3.00 o 
   5   6   1       37.82       38.81      4.84 o 
   6   6   1       54.85       48.85      4.71 o 
   7   6   1       37.35       44.01      6.16 o 
   8   6   1       20.23       21.39      5.66 o 
   9   6   1        2.24        1.18      5.03 o 
  10   6   1        0.69        7.01      8.17 o 
  -9   7   1       42.37       41.06     13.25 o 
  -8   7   1        4.46        5.72      4.89 o 
  -7   7   1       21.65       11.26      4.56 o 
  -6   7   1       12.65       15.18      4.57 o 
  -5   7   1      765.15      706.18     15.54 o 
  -4   7   1      202.25      137.12      6.52 o 
  -3   7   1       11.39        8.56      3.85 o 
  -2   7   1      215.29      209.39      6.15 o 
  -1   7   1      389.56      347.51      6.03 o 
   0   7   1        1.35        2.00      1.80 o 
   1   7   1      315.94      341.25      5.71 o 
   2   7   1      146.65      166.06      4.63 o 
   3   7   1        1.89        0.95      2.81 o 
   4   7   1        0.06        0.00      3.35 o 
   5   7   1       17.35       12.91      4.31 o 
   6   7   1       83.77       62.93      6.09 o 
   7   7   1       30.17       23.39      5.09 o 
   8   7   1        0.19        1.08      4.78 o 
   9   7   1        0.32        1.76      5.14 o 
  -9   8   1        3.81        2.91      7.83 o 
  -8   8   1        3.19       12.49      5.59 o 
  -7   8   1        0.91        0.00      6.86 o 
  -6   8   1        4.67        4.76      4.68 o 
  -5   8   1       27.05       22.29      6.83 o 
  -4   8   1       20.60       15.73      4.26 o 
  -3   8   1      789.73      795.30     16.81 o 
  -2   8   1       34.50       26.67      4.43 o 
  -1   8   1       67.64       91.53      5.20 o 
   0   8   1        9.41        9.07      2.61 o 
   1   8   1       15.39       12.42      2.62 o 
   2   8   1       78.36       76.56      5.17 o 
   3   8   1      417.18      468.70     11.75 o 
   4   8   1       19.71       22.54      4.95 o 
   5   8   1       29.33       31.63      5.05 o 
   6   8   1       13.40       16.11      4.77 o 
   7   8   1       18.59       24.13      5.37 o 
   8   8   1       10.32        3.16      5.11 o 
  -8   9   1        7.01       14.16      6.06 o 
  -7   9   1        1.62        4.01      4.59 o 
  -6   9   1       70.18       90.22      8.11 o 
  -5   9   1       78.89       73.93      6.64 o 
  -4   9   1        9.57       11.39      4.11 o 
  -3   9   1      454.27      407.97     10.65 o 
  -2   9   1      172.28      200.99      9.33 o 
  -1   9   1       99.56      124.73      6.90 o 
   0   9   1        1.68        2.37      8.01 o 
   1   9   1      316.38      273.57     14.76 o 
   2   9   1       29.29       21.60      5.44 o 
   3   9   1       21.24       31.92      4.46 o 
   4   9   1        5.39        5.88      3.61 o 
   5   9   1       43.60       36.40      5.41 o 
   6   9   1        2.14        0.00      4.98 o 
   7   9   1        2.16        5.47      4.97 o 
   8   9   1        0.32        9.09      5.51 o 
  -7  10   1       19.76       25.51      5.60 o 
  -6  10   1       22.81       26.80      5.40 o 
  -5  10   1        7.56        8.70      7.85 o 
  -4  10   1        6.92        7.12      4.15 o 
  -3  10   1      310.35      320.62      9.93 o 
  -2  10   1       93.55       71.67      9.26 o 
  -1  10   1        0.82        0.00      6.90 o 
   0  10   1       23.87       30.38      9.46 o 
   1  10   1        4.61       11.54      8.38 o 
   2  10   1        3.98        4.78      4.60 o 
   3  10   1      115.80      121.24     11.68 o 
   4  10   1        9.38        9.24      4.52 o 
   5  10   1        0.96        0.00      4.13 o 
   6  10   1        1.38        9.36      5.02 o 
   7  10   1       19.84       27.24      6.02 o 
  -6  11   1        0.32        5.13      5.89 o 
  -5  11   1        8.99        9.69      5.48 o 
  -4  11   1       49.68       53.56      9.38 o 
  -3  11   1        0.02        4.81      9.40 o 
  -2  11   1       20.47        9.87     16.84 o 
  -1  11   1       21.96        9.03      9.34 o 
   0  11   1        1.22        0.00      8.10 o 
   1  11   1       80.88       88.11     13.32 o 
   2  11   1      147.13      145.32     16.28 o 
   3  11   1        3.98        2.81      8.77 o 
   4  11   1        2.31        8.54      6.13 o 
   5  11   1        1.49        7.80     10.65 o 
   6  11   1        0.59        6.22      7.57 o 
  -4  12   1      132.41       89.08     20.92 o 
  -3  12   1       10.56        0.00      8.97 o 
  -2  12   1        5.13        0.00      9.20 o 
  -1  12   1        2.41        0.89      9.15 o 
   0  12   1        2.29        0.00      8.97 o 
   1  12   1       59.15       57.17     15.04 o 
   2  12   1        1.65        0.00      8.98 o 
   3  12   1        2.06        1.15      9.22 o 
   4  12   1        0.25        0.00     12.03 o 
  -1  13   1        0.35        0.00     15.29 o 
   0  13   1        6.27        0.00      9.98 o 
   1  13   1       14.80       23.79     16.78 o 
 -11   0   2        3.63       15.95      9.50 o 
 -10   0   2        0.24        5.41      8.02 o 
  -9   0   2      100.81       83.73      7.06 o 
  -8   0   2        0.01        3.83      4.21 o 
  -7   0   2        0.00       10.69      3.84 o 
  -6   0   2       12.85        7.19      4.40 o 
  -5   0   2      387.88      361.56      7.86 o 
  -4   0   2       54.04       32.04      2.93 o 
  -3   0   2      857.34      930.58     16.46 o 
  -2   0   2      148.77      359.62      7.81 o 
  -1   0   2     2075.07      492.29     56.13 o 
   0   0   2     2080.76     2356.61     33.49 o 
   1   0   2      409.86      440.13      9.47 o 
   2   0   2       41.49       31.87      2.08 o 
   3   0   2      303.78      461.29      9.38 o 
   4   0   2     1311.02     1338.18     21.32 o 
   5   0   2      160.75      135.81      7.53 o 
   6   0   2       18.90       19.59      4.26 o 
   7   0   2       43.77       35.36      5.37 o 
   8   0   2       11.85       17.31      5.06 o 
   9   0   2        0.81        0.00      4.45 o 
  10   0   2      302.49      304.32     12.84 o 
  11   0   2       56.37       52.55     12.46 o 
 -11   1   2        0.03        0.00      4.78 o 
 -10   1   2        9.46       17.96      4.82 o 
  -9   1   2        0.99        0.36      4.66 o 
  -8   1   2      227.86      245.86      6.99 o 
  -7   1   2      150.93      137.67      5.16 o 
  -6   1   2       68.83      105.34      4.34 o 
  -5   1   2       39.86       30.17      2.20 o 
  -4   1   2      487.24      556.32      6.70 o 
  -3   1   2      272.06      343.37      5.05 o 
  -2   1   2      932.04      554.44      7.03 o 
  -1   1   2     8047.64     5755.74     56.15 o 
   0   1   2      138.76      209.53      3.30 o 
   1   1   2      847.74      615.11      6.99 o 
   2   1   2      174.65       85.78      2.86 o 
   3   1   2      824.27      965.67     10.16 o 
   4   1   2      281.20      269.91      4.95 o 
   5   1   2     2205.81     2522.48     23.65 o 
   6   1   2      843.75      759.10     11.31 o 
   7   1   2       15.39       10.30      3.14 o 
   8   1   2        5.30        1.59      3.16 o 
   9   1   2        3.31        0.00      3.21 o 
  10   1   2        2.24        1.99      4.48 o 
  11   1   2        0.35        0.00      5.25 o 
 -11   2   2       17.10       14.90      5.05 o 
 -10   2   2        0.56        7.07      4.36 o 
  -9   2   2       60.21       61.45      6.74 o 
  -8   2   2       66.83       65.53      5.50 o 
  -7   2   2      293.60      288.75      7.38 o 
  -6   2   2      146.93      141.61      4.36 o 
  -5   2   2     1189.30     1216.65     12.92 o 
  -4   2   2      563.56      581.89      7.70 o 
  -3   2   2     1044.22     1154.95     12.12 o 
  -2   2   2    16035.62    14365.54    119.82 o 
  -1   2   2     1764.75     1598.69     14.74 o 
   0   2   2      529.51      122.35      2.50 o 
   1   2   2     1562.49     1828.32     15.96 o 
   2   2   2      374.87      368.42      4.92 o 
   3   2   2     1587.12     1827.36     15.97 o 
   4   2   2        5.96        5.97      1.87 o 
   5   2   2      240.37      211.88      4.96 o 
   6   2   2      526.23      535.90      9.24 o 
   7   2   2        7.94        4.58      3.62 o 
   8   2   2       22.39       31.80      3.98 o 
   9   2   2        6.36       10.08      4.29 o 
  10   2   2        0.49        3.60      4.42 o 
  11   2   2        5.50        6.35      5.59 o 
 -11   3   2        8.47       13.85      6.47 o 
 -10   3   2        2.01        0.89      4.13 o 
  -9   3   2        7.10       10.59      4.55 o 
  -8   3   2        0.84        0.00      3.33 o 
  -7   3   2        7.30        8.28      3.67 o 
  -6   3   2      196.24      213.31      6.57 o 
  -5   3   2      105.06      103.20      3.36 o 
  -4   3   2        7.73        7.49      1.71 o 
  -3   3   2     1695.37     1652.34     16.90 o 
  -2   3   2     3550.51     3757.59     38.89 o 
  -1   3   2     3025.56     2999.03     25.14 o 
   0   3   2     2586.29     2373.14     20.19 o 
   1   3   2      601.60      692.25      7.84 o 
   2   3   2       95.04       91.88      2.46 o 
   3   3   2        4.76        1.99      1.35 o 
   4   3   2       35.43       51.99      3.11 o 
   5   3   2      350.15      406.68      6.86 o 
   6   3   2       88.16       79.76      3.88 o 
   7   3   2      101.74      113.96      5.74 o 
   8   3   2        1.95        2.89      3.86 o 
   9   3   2       17.13       18.66      4.97 o 
  10   3   2       51.58       36.83      6.01 o 
 -10   4   2        7.98       10.99      6.49 o 
  -9   4   2       68.95       96.82      8.42 o 
  -8   4   2       70.04       55.93      6.64 o 
  -7   4   2      211.56      204.86     10.67 o 
  -6   4   2      485.11      485.70      9.90 o 
  -5   4   2       59.02       56.70      3.79 o 
  -4   4   2        7.56        3.03      2.16 o 
  -3   4   2     2105.59     2027.09     20.44 o 
  -2   4   2       40.30       37.29      2.51 o 
  -1   4   2      194.19      186.81      3.68 o 
   0   4   2      200.40      154.39      3.19 o 
   1   4   2      646.88      563.88      8.11 o 
   2   4   2     2836.86     2658.38     24.68 o 
   3   4   2       63.54       59.44      2.59 o 
   4   4   2       10.76       10.02      1.79 o 
   5   4   2       44.46       43.66      2.95 o 
   6   4   2      148.79      138.62      6.08 o 
   7   4   2        0.47        1.92      3.73 o 
   8   4   2       44.59       47.63      5.59 o 
   9   4   2       43.21       41.32      5.63 o 
  10   4   2        1.83        0.00      4.67 o 
 -10   5   2        6.00       18.76      6.01 o 
  -9   5   2        9.02       19.69      5.85 o 
  -8   5   2       56.22       55.52      8.26 o 
  -7   5   2       10.61        7.75      5.64 o 
  -6   5   2       15.18        7.21      3.34 o 
  -5   5   2        6.71        6.37      2.97 o 
  -4   5   2      237.63      186.46      5.35 o 
  -3   5   2     4024.64     3903.65     36.34 o 
  -2   5   2      375.04      362.33      6.15 o 
  -1   5   2      337.89      419.92      5.78 o 
   0   5   2      322.82      382.87      5.37 o 
   1   5   2      267.09      250.44      4.72 o 
   2   5   2      467.77      450.92      7.49 o 
   3   5   2      448.27      479.89      6.48 o 
   4   5   2      105.28      120.24      3.94 o 
   5   5   2      489.98      473.95     11.81 o 
   6   5   2       28.29       24.96      3.96 o 
   7   5   2       47.19       64.77      5.65 o 
   8   5   2        0.26        0.00      3.80 o 
   9   5   2        0.44        3.78      4.54 o 
  10   5   2        4.22        4.25      5.63 o 
 -10   6   2        0.99        8.40      7.95 o 
  -9   6   2       12.59       13.67      5.98 o 
  -8   6   2       13.86        4.52      6.71 o 
  -7   6   2        3.63        6.57      4.12 o 
  -6   6   2        6.28        0.00      4.05 o 
  -5   6   2      876.72      917.03     17.17 o 
  -4   6   2      609.24      576.90     11.69 o 
  -3   6   2        3.57       15.51      2.97 o 
  -2   6   2      431.44      438.63      7.25 o 
  -1   6   2      329.65      317.94      4.90 o 
   0   6   2      156.42      163.76      4.22 o 
   1   6   2      720.55      747.67      8.55 o 
   2   6   2     1140.18     1113.86     11.58 o 
   3   6   2      393.18      405.49      6.83 o 
   4   6   2       37.11       42.68      3.64 o 
   5   6   2      102.26       80.27      5.03 o 
   6   6   2        1.90        0.00      3.25 o 
   7   6   2        1.94        0.74      3.30 o 
   8   6   2       17.72       20.35      5.74 o 
   9   6   2       14.56       14.10      5.74 o 
  -9   7   2        5.04       10.33      5.72 o 
  -8   7   2       38.57       28.42      9.35 o 
  -7   7   2       11.24       14.53      6.48 o 
  -6   7   2       99.72       88.53      6.83 o 
  -5   7   2      176.28      204.75      8.04 o 
  -4   7   2      308.87      292.23      9.74 o 
  -3   7   2      175.77      161.10      6.65 o 
  -2   7   2       39.66       47.35      4.22 o 
  -1   7   2      330.90      288.54      5.98 o 
   0   7   2       43.58       37.30      2.39 o 
   1   7   2      145.98      124.39      3.65 o 
   2   7   2       59.76       59.96      3.20 o 
   3   7   2      223.18      175.22      5.57 o 
   4   7   2       21.64       22.04      3.49 o 
   5   7   2        1.60        0.00      3.27 o 
   6   7   2       84.92       67.91      6.18 o 
   7   7   2        3.84        4.71      4.72 o 
   8   7   2        3.48        5.93      5.15 o 
   9   7   2       15.07       20.73      6.73 o 
  -9   8   2        9.33       13.96     14.02 o 
  -8   8   2       10.52       18.18      5.74 o 
  -7   8   2        0.96       12.43      5.29 o 
  -6   8   2        1.24        0.00      3.96 o 
  -5   8   2      165.12      207.77      9.00 o 
  -4   8   2        1.52        7.01      4.40 o 
  -3   8   2      639.51      608.97     13.85 o 
  -2   8   2       11.10        9.89      4.27 o 
  -1   8   2       35.80       32.23      4.11 o 
   0   8   2       28.29       39.89      3.52 o 
   1   8   2      104.75      102.52      3.93 o 
   2   8   2        1.16        1.04      2.91 o 
   3   8   2       45.40       48.90      4.54 o 
   4   8   2        0.01        3.43      3.41 o 
   5   8   2       22.45       16.23      4.45 o 
   6   8   2       41.02       42.01      5.66 o 
   7   8   2        1.12        4.93      4.38 o 
   8   8   2        5.66        2.75      5.14 o 
  -8   9   2        2.36       11.64      6.43 o 
  -7   9   2        7.62       12.25      5.68 o 
  -6   9   2       16.01       14.28      4.97 o 
  -5   9   2      442.40      421.55     14.73 o 
  -4   9   2      237.70      274.73      9.19 o 
  -3   9   2       73.26       74.17      6.17 o 
  -2   9   2        8.87       22.01      4.38 o 
  -1   9   2       17.12        7.33      3.97 o 
   0   9   2        0.79        0.12      4.53 o 
   1   9   2      518.04      494.59     28.94 o 
   2   9   2        0.35        8.95      2.90 o 
   3   9   2      156.42      139.19      8.34 o 
   4   9   2        3.63        7.48      3.64 o 
   5   9   2        5.02        6.71      4.66 o 
   6   9   2        4.08       10.20      4.67 o 
   7   9   2        2.59        0.00      4.40 o 
   8   9   2        0.09        1.18      6.00 o 
  -7  10   2        4.08        9.43      4.83 o 
  -6  10   2       10.61       17.18      5.63 o 
  -5  10   2        0.12        0.00      4.39 o 
  -4  10   2        1.47        0.00      3.91 o 
  -3  10   2       22.35       39.42      5.05 o 
  -2  10   2        4.18        5.25      4.55 o 
  -1  10   2       36.39       31.54      9.82 o 
   0  10   2        8.84        0.00      9.64 o 
   1  10   2       98.80       90.66     12.56 o 
   2  10   2       55.80       48.02     10.40 o 
   3  10   2        0.04        0.00      4.68 o 
   4  10   2        4.04        0.04      5.81 o 
   5  10   2        1.73        2.95      6.29 o 
   6  10   2        2.61       11.33      4.98 o 
   7  10   2       22.61       31.25      6.27 o 
  -6  11   2        0.56        9.44      4.94 o 
  -5  11   2       24.33       34.83      6.59 o 
  -4  11   2       11.38        9.40      6.28 o 
  -3  11   2       57.60       41.18      7.44 o 
  -2  11   2        4.07        0.00      8.34 o 
  -1  11   2        2.95        2.85      8.64 o 
   0  11   2        2.60        3.37      8.66 o 
   1  11   2       37.71       41.87     10.91 o 
   2  11   2        7.64       20.43     13.20 o 
   3  11   2       15.53        0.00      8.47 o 
   4  11   2       14.26       11.57      9.93 o 
   5  11   2        2.76       12.34      6.49 o 
   6  11   2        0.06        5.64     10.76 o 
  -4  12   2        9.47        3.37     14.71 o 
  -3  12   2        2.42        0.00      9.33 o 
  -2  12   2        8.95        3.63      9.28 o 
  -1  12   2       18.61       14.26     10.28 o 
   0  12   2       17.68        6.26      9.56 o 
   1  12   2       15.70       28.92     11.29 o 
   2  12   2       96.43       73.23     13.57 o 
   3  12   2        0.56        2.61      9.53 o 
   4  12   2        1.26        0.00     13.68 o 
  -1  13   2        1.27       19.23     17.39 o 
   0  13   2        2.13        0.00      9.82 o 
   1  13   2       14.52       18.77     16.48 o 
 -11   1   3        0.21        0.00      5.94 o 
 -10   1   3       31.49       34.32      5.28 o 
  -9   1   3      126.71      128.51      6.96 o 
  -8   1   3      425.10      423.05     10.52 o 
  -7   1   3      101.90      118.00      4.90 o 
  -6   1   3       48.49       58.08      3.02 o 
  -5   1   3        3.69       11.01      1.75 o 
  -4   1   3       16.72       12.87      1.59 o 
  -3   1   3     2253.66     2537.62     29.25 o 
  -2   1   3    14198.87    14750.31    130.49 o 
  -1   1   3      756.36      784.38      8.48 o 
   0   1   3     1096.39      790.76      9.22 o 
   1   1   3     3230.50     3156.98     25.91 o 
   2   1   3     1101.25     1441.58     12.69 o 
   3   1   3     5150.55     5641.50     46.26 o 
   4   1   3      396.38      392.02      6.24 o 
   5   1   3      274.02      271.54      5.52 o 
   6   1   3      138.56      129.01      5.71 o 
   7   1   3       30.72       27.60      3.71 o 
   8   1   3      182.52      173.08      6.71 o 
   9   1   3       33.18       25.76      4.09 o 
  10   1   3        6.34        5.11      5.25 o 
  11   1   3        4.09       15.06      5.92 o 
 -11   2   3        0.34        2.12      4.47 o 
 -10   2   3       30.73       35.89      5.34 o 
  -9   2   3        1.38        1.78      3.72 o 
  -8   2   3       20.62       41.29      5.36 o 
  -7   2   3      294.53      291.86      6.97 o 
  -6   2   3       20.22       14.82      2.22 o 
  -5   2   3       13.20        7.15      2.42 o 
  -4   2   3      297.14      281.55      5.21 o 
  -3   2   3      659.38      655.84      7.56 o 
  -2   2   3    15974.64    16635.37    138.28 o 
  -1   2   3        3.76       23.14      3.04 o 
   0   2   3     6166.19     6868.97     57.99 o 
   1   2   3     1015.39      967.81      8.99 o 
   2   2   3       88.18      157.74      3.33 o 
   3   2   3     2046.80     2189.34     18.83 o 
   4   2   3     5703.73     6023.29     50.10 o 
   5   2   3      122.71      167.63      6.03 o 
   6   2   3       83.26       73.79      4.21 o 
   7   2   3      104.33      107.40      5.18 o 
   8   2   3       32.05       23.07      3.81 o 
   9   2   3        0.90        0.00      3.89 o 
  10   2   3       20.35       25.79      5.56 o 
 -11   3   3        0.08        3.85      6.05 o 
 -10   3   3        6.35       20.66      5.30 o 
  -9   3   3       10.29        9.39      4.33 o 
  -8   3   3       14.77       13.23      4.60 o 
  -7   3   3       99.42      100.15      7.52 o 
  -6   3   3      912.00      918.12     13.27 o 
  -5   3   3       10.99       22.76      2.60 o 
  -4   3   3       57.90       47.89      2.41 o 
  -3   3   3      460.67      391.65      6.15 o 
  -2   3   3     1188.39     1273.20     14.26 o 
  -1   3   3      829.88     1060.52     11.96 o 
   0   3   3      285.28      462.33      5.73 o 
   1   3   3     2635.70     2425.21     19.85 o 
   2   3   3       75.65       86.91      2.55 o 
   3   3   3        5.67        4.34      1.51 o 
   4   3   3     2192.02     2314.84     20.46 o 
   5   3   3        0.21        0.80      2.14 o 
   6   3   3       20.09       25.67      3.08 o 
   7   3   3      164.70      152.86      5.85 o 
   8   3   3        2.20        0.74      3.98 o 
   9   3   3      112.81      113.64      7.55 o 
  10   3   3      249.36      238.55     10.40 o 
 -10   4   3       33.87       41.61      6.96 o 
  -9   4   3       15.12       14.87      5.21 o 
  -8   4   3       18.61       17.59      4.74 o 
  -7   4   3      721.40      649.17     17.89 o 
  -6   4   3        0.09        1.03      3.04 o 
  -5   4   3        9.93        5.28      2.49 o 
  -4   4   3      320.45      386.92      6.91 o 
  -3   4   3     2622.68     2639.65     25.41 o 
  -2   4   3       55.34       52.29      3.44 o 
  -1   4   3       17.71       27.88      2.11 o 
   0   4   3      903.74      901.09      9.37 o 
   1   4   3      323.25      289.25      4.76 o 
   2   4   3     1136.67     1161.32     11.35 o 
   3   4   3      452.70      416.00      5.95 o 
   4   4   3        3.11        0.00      1.60 o 
   5   4   3      196.09      208.06      5.28 o 
   6   4   3      209.07      197.23      6.20 o 
   7   4   3        0.00        0.00      3.58 o 
   8   4   3        0.02        0.00      3.87 o 
   9   4   3        4.81        6.60      4.39 o 
  10   4   3        1.15        0.00      4.56 o 
 -10   5   3       12.25       20.42      6.07 o 
  -9   5   3        6.85       15.06      5.48 o 
  -8   5   3       87.03       82.81      7.96 o 
  -7   5   3      161.72      153.90      8.13 o 
  -6   5   3      566.52      527.12     16.51 o 
  -5   5   3       11.82        8.12      3.43 o 
  -4   5   3      500.00      502.73      8.31 o 
  -3   5   3     5258.17     5299.19     47.64 o 
  -2   5   3     1217.78     1141.78     14.06 o 
  -1   5   3     1306.50     1268.77     12.60 o 
   0   5   3      577.99      546.44      6.42 o 
   1   5   3      273.49      307.55      6.07 o 
   2   5   3      222.93      182.99      4.28 o 
   3   5   3      447.22      498.98      7.47 o 
   4   5   3       94.52      114.20      3.61 o 
   5   5   3        0.32        1.07      3.02 o 
   6   5   3      109.86      111.11      6.21 o 
   7   5   3       16.84       23.36      4.60 o 
   8   5   3        9.66        7.37      5.24 o 
   9   5   3       20.27       19.40      5.22 o 
  10   5   3        3.08        0.00      5.52 o 
 -10   6   3        1.84        3.61      7.70 o 
  -9   6   3        0.15        4.89      4.90 o 
  -8   6   3       13.58        4.43      5.11 o 
  -7   6   3       47.64       44.11      5.66 o 
  -6   6   3      738.63      729.08     17.84 o 
  -5   6   3      424.72      392.59     10.15 o 
  -4   6   3      191.64      178.42      6.89 o 
  -3   6   3       18.46       28.06      3.71 o 
  -2   6   3        8.88        4.18      2.63 o 
  -1   6   3      241.40      251.64      4.69 o 
   0   6   3     1011.39      947.00     10.40 o 
   1   6   3        0.09        3.65      1.91 o 
   2   6   3       29.04       17.09      2.07 o 
   3   6   3      546.44      511.40      7.25 o 
   4   6   3       50.33       50.35      3.80 o 
   5   6   3       12.72        5.78      3.62 o 
   6   6   3        0.23        0.00      2.76 o 
   7   6   3       28.82       28.43      4.71 o 
   8   6   3        6.78        9.42      4.79 o 
   9   6   3       67.14       48.70      8.82 o 
  -9   7   3       13.66       21.48      7.28 o 
  -8   7   3       20.67       32.36      7.29 o 
  -7   7   3      140.80      129.98      8.18 o 
  -6   7   3      132.62      129.94      7.74 o 
  -5   7   3       58.92       62.24      5.99 o 
  -4   7   3      139.05      120.99      6.47 o 
  -3   7   3       79.04       78.79      5.20 o 
  -2   7   3        9.90        7.03      3.20 o 
  -1   7   3      124.42      162.92      5.23 o 
   0   7   3      139.65      139.50      3.89 o 
   1   7   3       89.04      127.15      3.72 o 
   2   7   3       12.32       12.13      2.39 o 
   3   7   3      272.27      297.85      7.11 o 
   4   7   3        4.42        0.00      2.80 o 
   5   7   3       45.98       56.08      4.83 o 
   6   7   3        0.87        3.65      4.12 o 
   7   7   3       51.76       59.65      7.76 o 
   8   7   3       20.23       18.39      6.20 o 
   9   7   3       14.33       19.31      6.43 o 
  -8   8   3       21.17       20.73      6.92 o 
  -7   8   3       11.96        9.09      4.90 o 
  -6   8   3        3.56        0.00      3.89 o 
  -5   8   3      399.10      400.96     12.08 o 
  -4   8   3       64.00       56.87      5.50 o 
  -3   8   3      277.31      275.88      8.94 o 
  -2   8   3      133.26      124.47      6.23 o 
  -1   8   3       39.73       49.14      4.52 o 
   0   8   3        0.81        0.00      2.62 o 
   1   8   3      151.42      152.23      4.63 o 
   2   8   3      215.79      205.21      8.44 o 
   3   8   3        1.51        0.00      2.96 o 
   4   8   3      126.63      130.06      6.45 o 
   5   8   3       39.06       49.17      5.59 o 
   6   8   3        3.51        3.60      4.09 o 
   7   8   3        2.77        4.07      4.87 o 
   8   8   3        4.56        8.54      5.39 o 
  -8   9   3        1.63       16.78      8.85 o 
  -7   9   3        0.01        9.67      5.15 o 
  -6   9   3        1.21        1.32      5.00 o 
  -5   9   3      107.63      145.29      9.33 o 
  -4   9   3        0.71        0.31      4.22 o 
  -3   9   3        2.73        3.54      4.46 o 
  -2   9   3       16.25        6.68      4.02 o 
  -1   9   3        7.89        6.72      4.57 o 
   0   9   3       14.55       12.01      4.36 o 
   1   9   3        1.40        8.37      5.75 o 
   2   9   3       10.39       11.14      3.41 o 
   3   9   3        0.20        3.77      4.45 o 
   4   9   3        2.38        3.06      3.56 o 
   5   9   3       20.30        9.37      4.31 o 
   6   9   3       13.98       15.34      5.07 o 
   7   9   3       84.88      100.79      8.14 o 
   8   9   3        4.39        4.70      6.48 o 
  -7  10   3        0.01        4.46      8.65 o 
  -6  10   3      121.53      126.52      9.44 o 
  -5  10   3        0.01        1.03      4.65 o 
  -4  10   3       25.00       35.20      5.28 o 
  -3  10   3       46.22       39.44      5.74 o 
  -2  10   3      162.64      178.05      8.04 o 
  -1  10   3        9.00        0.00      4.24 o 
   0  10   3       20.43       24.18      9.46 o 
   1  10   3       53.88       40.29     10.23 o 
   2  10   3      101.42      124.75     40.08 o 
   3  10   3       28.52       32.56      6.13 o 
   4  10   3        9.48       12.03      6.29 o 
   5  10   3        0.61        4.38      6.07 o 
   6  10   3        1.59        4.91      6.72 o 
   7  10   3        0.33        4.71      5.17 o 
  -6  11   3        5.63       12.01      6.26 o 
  -5  11   3       11.37        3.61      5.34 o 
  -4  11   3       88.54       95.32      7.12 o 
  -3  11   3       14.89        7.21      5.22 o 
  -2  11   3        6.11        0.00     11.02 o 
  -1  11   3        6.51       13.02      9.44 o 
   0  11   3        3.09        0.00      8.42 o 
   1  11   3        2.82        0.00     10.94 o 
   2  11   3       77.75       74.64     12.52 o 
   3  11   3        3.91        0.00      8.71 o 
   4  11   3        7.07        0.00     14.54 o 
   5  11   3        3.97       19.92      7.30 o 
  -4  12   3       70.72       68.99     13.76 o 
  -3  12   3        1.15        0.00      8.69 o 
  -2  12   3        0.01        0.00      8.30 o 
  -1  12   3        0.47        0.00      9.09 o 
   0  12   3        0.42        2.81      9.35 o 
   1  12   3       15.32       13.66     10.54 o 
   2  12   3        3.45        0.00      9.14 o 
   3  12   3        0.34        2.74      9.44 o 
   4  12   3        0.15        0.00     11.72 o 
  -1  13   3       12.50        0.00     15.17 o 
   0  13   3       20.22       45.02     18.77 o 
   1  13   3       46.54       35.82     18.20 o 
 -11   0   4        7.15       16.90     10.20 o 
 -10   0   4       44.83       50.62     10.63 o 
  -9   0   4        3.92       10.06      4.47 o 
  -8   0   4      241.97      217.92     10.94 o 
  -7   0   4      950.54      888.70     23.76 o 
  -6   0   4      110.32      132.05      6.16 o 
  -5   0   4      386.82      336.74     15.22 o 
  -4   0   4     2892.07     2369.11    129.00 o 
  -3   0   4      380.42      268.76     20.29 o 
  -2   0   4     4880.54     4707.76     51.09 o 
  -1   0   4      309.00      214.09      5.67 o 
   0   0   4     5544.14     4863.18     52.22 o 
   1   0   4     1200.49     1934.06     22.67 o 
   2   0   4     1674.30     2298.15     27.06 o 
   3   0   4       17.87        7.03      2.13 o 
   4   0   4     8626.23     9240.08    100.17 o 
   5   0   4      631.34      649.95     14.08 o 
   6   0   4      435.15      369.05     11.26 o 
   7   0   4        4.14        0.00      4.29 o 
   8   0   4       90.45       77.67      7.21 o 
   9   0   4       95.28       85.29      7.87 o 
  10   0   4      354.10      299.69     14.57 o 
 -11   1   4       29.82       30.47      7.50 o 
 -10   1   4       22.51       32.75      5.12 o 
  -9   1   4        0.96        3.10      3.65 o 
  -8   1   4     1002.40     1028.97     15.64 o 
  -7   1   4      179.10      178.39      6.20 o 
  -6   1   4       54.22       48.75      2.82 o 
  -5   1   4        7.05        2.68      1.57 o 
  -4   1   4      559.14      476.94      6.95 o 
  -3   1   4     1245.04     1631.09     15.02 o 
  -2   1   4     7520.59     8601.80     64.41 o 
  -1   1   4     7960.66     8565.24     71.85 o 
   0   1   4     2922.60     2860.72     23.73 o 
   1   1   4      591.02      803.00      7.92 o 
   2   1   4      305.92      443.98      5.54 o 
   3   1   4     3014.78     3309.22     27.09 o 
   4   1   4       29.27       42.71      2.71 o 
   5   1   4       40.56       51.70      3.04 o 
   6   1   4       83.70       98.73      4.76 o 
   7   1   4       63.51       76.19      6.17 o 
   8   1   4       15.65        8.78      3.48 o 
   9   1   4        0.28        0.00      3.47 o 
  10   1   4       13.88        6.24      4.81 o 
 -11   2   4       14.17       20.69      5.53 o 
 -10   2   4        9.67        9.26      4.42 o 
  -9   2   4        3.99        0.69      3.77 o 
  -8   2   4      490.53      489.62     11.85 o 
  -7   2   4        0.03        0.02      2.65 o 
  -6   2   4       16.90        7.64      2.26 o 
  -5   2   4       56.07       56.81      3.34 o 
  -4   2   4     2823.49     3101.08     27.11 o 
  -3   2   4     6101.16     6814.37     52.11 o 
  -2   2   4      213.23      223.34      4.05 o 
  -1   2   4     2950.59     3409.84     28.27 o 
   0   2   4      773.50      892.41     10.15 o 
   1   2   4       10.80       13.00      1.55 o 
   2   2   4     2047.65     2233.24     19.83 o 
   3   2   4       11.93       13.49      1.86 o 
   4   2   4        7.98       23.39      2.48 o 
   5   2   4       29.13       37.16      2.96 o 
   6   2   4        0.00        0.84      2.78 o 
   7   2   4        9.88        5.27      3.31 o 
   8   2   4      101.07       75.55      5.03 o 
   9   2   4        3.26        2.84      4.35 o 
  10   2   4        7.56        2.73      4.97 o 
 -10   3   4        0.71        1.79      4.75 o 
  -9   3   4        0.08        1.68      4.50 o 
  -8   3   4      218.37      244.80     11.03 o 
  -7   3   4      140.74      114.14      5.54 o 
  -6   3   4      414.76      390.53      7.04 o 
  -5   3   4       21.61       23.66      2.50 o 
  -4   3   4      474.21      514.13      7.84 o 
  -3   3   4       13.81       18.03      1.59 o 
  -2   3   4      188.82      226.05      4.57 o 
  -1   3   4       97.35       42.45      2.38 o 
   0   3   4      276.53      370.40      4.92 o 
   1   3   4       33.30       44.53      1.91 o 
   2   3   4     1226.63     1385.48     12.91 o 
   3   3   4     3122.15     3320.93     28.96 o 
   4   3   4        0.72        1.66      1.62 o 
   5   3   4       40.68       39.40      3.10 o 
   6   3   4       12.00       14.03      3.15 o 
   7   3   4        0.00        0.22      3.14 o 
   8   3   4       18.60       12.59      6.21 o 
   9   3   4        3.96        1.33      4.44 o 
  10   3   4        7.14        5.48      4.98 o 
 -10   4   4        1.47        1.15      5.11 o 
  -9   4   4        2.54        5.40      5.64 o 
  -8   4   4      102.32      102.37      8.31 o 
  -7   4   4     1608.05     1601.19     21.37 o 
  -6   4   4      107.95      124.05      5.85 o 
  -5   4   4       76.20       78.50      3.83 o 
  -4   4   4     1391.30     1354.81     15.41 o 
  -3   4   4        1.80        0.00      1.83 o 
  -2   4   4      379.46      382.46      7.62 o 
  -1   4   4     1549.48     1714.60     17.36 o 
   0   4   4       10.95        9.48      1.42 o 
   1   4   4      988.02      851.46     15.60 o 
   2   4   4     4463.61     4210.47     33.91 o 
   3   4   4      223.99      234.48      5.28 o 
   4   4   4       95.70      103.59      3.55 o 
   5   4   4      402.54      341.97      9.07 o 
   6   4   4      280.31      291.82      7.43 o 
   7   4   4      142.86      147.76      7.43 o 
   8   4   4      111.92       93.92      7.12 o 
   9   4   4       17.81        7.28      4.90 o 
  10   4   4        0.36        6.56      5.07 o 
 -10   5   4       21.15       35.64      6.94 o 
  -9   5   4      111.31      132.81     19.36 o 
  -8   5   4       74.48       93.81      8.38 o 
  -7   5   4       19.02       10.27      6.42 o 
  -6   5   4      235.21      200.30      8.63 o 
  -5   5   4      344.09      381.07      9.53 o 
  -4   5   4      159.55      148.34      6.30 o 
  -3   5   4      259.66      319.43     13.49 o 
  -2   5   4      487.95      540.27      9.89 o 
  -1   5   4      174.63      180.79      4.57 o 
   0   5   4       78.59       77.21      3.01 o 
   1   5   4       70.29       77.93      3.64 o 
   2   5   4        1.42        0.00      1.50 o 
   3   5   4      886.04      974.14     10.78 o 
   4   5   4      198.65      198.70      4.70 o 
   5   5   4        8.77        6.26      3.11 o 
   6   5   4       52.13       45.38      4.67 o 
   7   5   4       63.16       53.19      5.63 o 
   8   5   4      103.49       89.78      6.88 o 
   9   5   4        0.00        0.00      4.54 o 
  10   5   4       10.23        3.99      5.64 o 
 -10   6   4       21.61       32.78      9.75 o 
  -9   6   4       37.55       49.17     11.87 o 
  -8   6   4       19.00       23.15      5.92 o 
  -7   6   4       20.13       23.65      5.02 o 
  -6   6   4      242.58      227.46      9.50 o 
  -5   6   4        0.40        0.93      3.65 o 
  -4   6   4       14.85       11.65      3.60 o 
  -3   6   4      769.49      783.04     13.58 o 
  -2   6   4       16.45        5.64      2.87 o 
  -1   6   4      454.51      424.94      6.15 o 
   0   6   4      414.61      347.07      5.20 o 
   1   6   4      192.38      221.04      4.39 o 
   2   6   4        3.95        5.17      1.81 o 
   3   6   4      358.03      360.26     10.02 o 
   4   6   4       23.49       28.04      3.42 o 
   5   6   4       80.80       67.42      6.01 o 
   6   6   4       29.76       25.84      3.95 o 
   7   6   4       52.13       41.74      6.17 o 
   8   6   4        0.40        0.00      4.14 o 
   9   6   4       45.44       45.82      7.53 o 
  -9   7   4       22.51       41.90      8.46 o 
  -8   7   4       17.60       18.33      7.73 o 
  -7   7   4      334.31      330.12     11.78 o 
  -6   7   4      411.29      436.11     14.27 o 
  -5   7   4       78.43       51.15      5.46 o 
  -4   7   4      195.03      200.65     11.57 o 
  -3   7   4      174.27      173.27      6.87 o 
  -2   7   4      111.14      126.60      5.90 o 
  -1   7   4       94.23       97.23      5.11 o 
   0   7   4       77.87       77.61      5.09 o 
   1   7   4      386.57      384.22      6.84 o 
   2   7   4      262.22      276.51      6.05 o 
   3   7   4        1.06        0.60      2.65 o 
   4   7   4       13.74        1.24      2.96 o 
   5   7   4       79.77       50.73      8.63 o 
   6   7   4        6.23        0.00      2.76 o 
   7   7   4       56.11       44.11      6.58 o 
   8   7   4       13.09        7.64      5.43 o 
   9   7   4        0.38        0.32      6.52 o 
  -8   8   4       11.71        6.74      6.19 o 
  -7   8   4        8.97       11.44      4.95 o 
  -6   8   4       44.95       34.51      6.28 o 
  -5   8   4        0.33        0.00      3.81 o 
  -4   8   4      205.02      241.34      8.73 o 
  -3   8   4       50.51       56.73      6.83 o 
  -2   8   4       11.64        6.93      3.78 o 
  -1   8   4       45.42       58.68      4.85 o 
   0   8   4        0.02        0.00      2.83 o 
   1   8   4       30.16       34.95      3.34 o 
   2   8   4       54.39       33.44      3.67 o 
   3   8   4        1.10        0.00      2.93 o 
   4   8   4        1.44        0.00      2.97 o 
   5   8   4       69.56       57.86      5.77 o 
   6   8   4        1.05        5.96      4.34 o 
   7   8   4        9.66       11.92      8.24 o 
   8   8   4        0.56        7.01      5.50 o 
  -8   9   4        3.29        4.04      7.19 o 
  -7   9   4        9.90       13.99      5.40 o 
  -6   9   4       16.16        6.26      4.75 o 
  -5   9   4      162.59      173.95      9.94 o 
  -4   9   4        1.30        5.13      4.09 o 
  -3   9   4       38.22       35.34      6.70 o 
  -2   9   4        9.99       13.69      4.37 o 
  -1   9   4       83.80       75.09      6.15 o 
   0   9   4      181.81      168.67      7.68 o 
   1   9   4       14.76       22.65      6.13 o 
   2   9   4        0.52        4.39      3.13 o 
   3   9   4        0.52        3.91      4.53 o 
   4   9   4       12.08        7.82      6.11 o 
   5   9   4        2.85        7.09      4.33 o 
   6   9   4       37.02       33.29      5.73 o 
   7   9   4        0.74        2.89      5.01 o 
  -7  10   4        0.00        8.18      5.39 o 
  -6  10   4      135.23      142.00      9.04 o 
  -5  10   4       93.74      104.01      8.80 o 
  -4  10   4       10.58       15.29      5.19 o 
  -3  10   4       38.87       52.24      5.63 o 
  -2  10   4       27.75       23.99      5.96 o 
  -1  10   4        5.13        7.00      3.74 o 
   0  10   4       82.93       52.60     10.95 o 
   1  10   4        3.58        1.05      7.84 o 
   2  10   4       51.15       55.92     16.26 o 
   3  10   4       17.49       25.11      5.83 o 
   4  10   4       18.54       17.66      6.46 o 
   5  10   4        6.39       14.45      6.83 o 
   6  10   4        6.93       18.70      7.47 o 
  -6  11   4        0.45        5.63      5.54 o 
  -5  11   4       14.67       10.28      6.85 o 
  -4  11   4        2.60        0.00      4.37 o 
  -3  11   4        3.07        4.27      5.07 o 
  -2  11   4       11.53       14.60     11.67 o 
  -1  11   4        7.07        1.21      8.67 o 
   0  11   4        2.07        0.00     21.67 o 
   1  11   4       11.90        4.88      8.54 o 
   2  11   4        0.12        0.00      8.48 o 
   3  11   4        1.02        5.85      9.04 o 
   4  11   4        0.44        0.00      6.67 o 
   5  11   4        0.00        6.01     10.42 o 
  -4  12   4        3.65        0.00      9.93 o 
  -3  12   4        0.10        0.00      9.05 o 
  -2  12   4        3.14        0.00      9.39 o 
  -1  12   4        5.64        0.00      8.61 o 
   0  12   4        6.68        1.44      8.99 o 
   1  12   4        3.92        0.00      8.92 o 
   2  12   4        3.48        0.00      8.69 o 
   3  12   4        0.96        0.00      9.53 o 
 -11   1   5       39.13       44.81      8.36 o 
 -10   1   5       12.54       15.72      4.42 o 
  -9   1   5       11.05       20.34      4.94 o 
  -8   1   5      364.33      340.70     10.54 o 
  -7   1   5      458.83      426.18      9.06 o 
  -6   1   5        0.48        0.00      1.86 o 
  -5   1   5      167.84      158.52      3.90 o 
  -4   1   5       86.03       95.93      3.46 o 
  -3   1   5       13.45        9.81      1.18 o 
  -2   1   5     1967.73     2236.04     18.37 o 
  -1   1   5     1251.79     1432.81     16.21 o 
   0   1   5      125.74      164.53      3.40 o 
   1   1   5     2134.17     2703.99     22.00 o 
   2   1   5      796.25      839.58      8.75 o 
   3   1   5      585.30      732.31      8.33 o 
   4   1   5      648.55      619.21      8.63 o 
   5   1   5       20.28       13.95      2.48 o 
   6   1   5       14.83       15.22      3.28 o 
   7   1   5       10.17       12.86      3.68 o 
   8   1   5        1.00        1.96      3.41 o 
   9   1   5       80.43       82.42      5.72 o 
  10   1   5        9.48       12.45      5.13 o 
 -11   2   5        0.12        4.08      5.28 o 
 -10   2   5        2.67       12.51      4.26 o 
  -9   2   5      688.19      673.96     17.61 o 
  -8   2   5       93.36      104.14      7.54 o 
  -7   2   5      135.23      137.09      5.59 o 
  -6   2   5      222.83      248.88      5.92 o 
  -5   2   5      145.83      152.14      3.88 o 
  -4   2   5     1163.83     1161.95     11.57 o 
  -3   2   5      277.36      314.69      4.71 o 
  -2   2   5      642.39      531.48      6.23 o 
  -1   2   5     1536.93     1729.00     16.28 o 
   0   2   5      144.34      131.98      3.75 o 
   1   2   5       63.44       72.64      2.35 o 
   2   2   5      667.81      619.55      7.20 o 
   3   2   5       49.76       93.30      2.98 o 
   4   2   5       16.59       19.29      2.02 o 
   5   2   5      166.70      145.73      4.65 o 
   6   2   5        1.22        4.13      3.01 o 
   7   2   5        2.16        1.67      4.50 o 
   8   2   5      354.25      315.13      8.60 o 
   9   2   5        3.01        4.14      4.62 o 
  10   2   5        1.12        0.75      5.29 o 
 -10   3   5       68.96       86.21      8.17 o 
  -9   3   5      244.99      252.17     11.80 o 
  -8   3   5       13.91       24.63      4.39 o 
  -7   3   5       30.03       35.12      4.29 o 
  -6   3   5      175.49      194.82      5.93 o 
  -5   3   5       74.79       86.11      3.74 o 
  -4   3   5       27.64       35.30      1.99 o 
  -3   3   5        0.02        5.87      1.67 o 
  -2   3   5      191.35      175.36      4.52 o 
  -1   3   5     4119.18     4320.78     38.10 o 
   0   3   5      259.95      306.54      4.58 o 
   1   3   5     1058.39     1064.41     10.35 o 
   2   3   5     1065.93     1098.83     11.04 o 
   3   3   5      999.31     1069.71     11.77 o 
   4   3   5      120.36      122.64      3.62 o 
   5   3   5       44.85       46.51      3.36 o 
   6   3   5        2.48        8.97      3.19 o 
   7   3   5        4.56        5.10      3.40 o 
   8   3   5        2.82        0.00      4.22 o 
   9   3   5       75.06       69.67      6.77 o 
  10   3   5       68.22       88.89      7.74 o 
 -10   4   5      120.04      129.98      9.83 o 
  -9   4   5       36.99       38.20      9.45 o 
  -8   4   5      438.16      452.87     14.70 o 
  -7   4   5      204.13      193.97     11.86 o 
  -6   4   5      511.31      482.85      9.77 o 
  -5   4   5       31.21       43.62      3.44 o 
  -4   4   5      555.56      420.91      9.32 o 
  -3   4   5        0.20        2.19      2.36 o 
  -2   4   5      187.02      191.09      4.94 o 
  -1   4   5       38.56       51.23      2.70 o 
   0   4   5      253.16      294.66      4.69 o 
   1   4   5      116.83      118.45      3.27 o 
   2   4   5       34.97       45.96      2.42 o 
   3   4   5      471.16      433.99      6.46 o 
   4   4   5      134.44      125.12      4.00 o 
   5   4   5      339.19      349.11      7.05 o 
   6   4   5       23.67       28.32      3.44 o 
   7   4   5        0.61        4.32      4.09 o 
   8   4   5        2.88        6.30      4.46 o 
   9   4   5        7.44        0.00      4.52 o 
  10   4   5        0.80        1.00      5.00 o 
 -10   5   5       81.94       73.87     10.22 o 
  -9   5   5        4.00        6.86      5.47 o 
  -8   5   5        4.55        4.76      4.76 o 
  -7   5   5       22.87       24.98      4.87 o 
  -6   5   5       66.62       70.64      8.12 o 
  -5   5   5       31.52       30.82      4.14 o 
  -4   5   5      332.79      318.32      8.42 o 
  -3   5   5       33.31       41.18      3.80 o 
  -2   5   5       53.57       69.91      3.20 o 
  -1   5   5      206.37      217.85      4.71 o 
   0   5   5      919.07      876.13      9.88 o 
   1   5   5      719.74      679.61      8.91 o 
   2   5   5       47.82       61.00      2.73 o 
   3   5   5      759.11      769.70      9.40 o 
   4   5   5      422.40      393.91      6.68 o 
   5   5   5        0.06        0.00      2.42 o 
   6   5   5        9.65        4.80      3.68 o 
   7   5   5      147.32      129.15      7.33 o 
   8   5   5      136.92      126.90      7.73 o 
   9   5   5       32.38       38.73      6.18 o 
  10   5   5        0.08        7.81      6.88 o 
  -9   6   5        2.47        0.00      9.49 o 
  -8   6   5       17.65       12.63      5.20 o 
  -7   6   5       77.59      124.05      9.05 o 
  -6   6   5        3.71        0.00      3.98 o 
  -5   6   5      180.26      179.31      7.45 o 
  -4   6   5        8.50       12.27      3.71 o 
  -3   6   5       64.22       57.80      4.71 o 
  -2   6   5      212.45      248.92      7.26 o 
  -1   6   5      625.90      683.93      9.43 o 
   0   6   5      161.12      174.93      6.49 o 
   1   6   5      196.00      208.11      5.45 o 
   2   6   5       35.99       41.68      2.70 o 
   3   6   5      202.90      183.27      4.63 o 
   4   6   5       24.07       22.87      3.44 o 
   5   6   5      170.60      180.48      7.09 o 
   6   6   5        7.49        1.51      3.28 o 
   7   6   5       22.52       34.52      5.38 o 
   8   6   5        5.51        8.37      4.60 o 
   9   6   5        1.99        0.00      5.49 o 
  -9   7   5        8.06        8.20      6.11 o 
  -8   7   5       34.93       34.22      6.85 o 
  -7   7   5      460.23      487.84     15.78 o 
  -6   7   5        5.04        2.43      4.35 o 
  -5   7   5      996.58      934.57     17.05 o 
  -4   7   5       70.21       93.98      6.00 o 
  -3   7   5       20.35       20.33      4.81 o 
  -2   7   5       13.08       15.11      3.69 o 
  -1   7   5      627.37      655.56     12.17 o 
   0   7   5       12.47        6.98      2.51 o 
   1   7   5      167.89      211.49      5.19 o 
   2   7   5      242.01      218.10      5.10 o 
   3   7   5        8.97       10.73      3.05 o 
   4   7   5       46.99       59.92      4.45 o 
   5   7   5       11.66       17.17      4.03 o 
   6   7   5        1.30        0.00      3.43 o 
   7   7   5       46.44       37.98      5.60 o 
   8   7   5       10.42        9.01      5.60 o 
   9   7   5       29.58       42.04     10.31 o 
  -8   8   5       31.70       41.68      7.32 o 
  -7   8   5        0.29        0.00      4.35 o 
  -6   8   5        8.42        1.30      5.16 o 
  -5   8   5       45.41       51.79      5.60 o 
  -4   8   5        1.75        2.72      4.17 o 
  -3   8   5        5.03        8.74      4.02 o 
  -2   8   5       12.85       11.28      4.00 o 
  -1   8   5        1.54        4.28      4.03 o 
   0   8   5        0.49        1.59      4.65 o 
   1   8   5      244.12      264.75      6.67 o 
   2   8   5      196.97      111.26     29.67 o 
   3   8   5       40.73       36.23      5.02 o 
   4   8   5        1.59        0.00      3.01 o 
   5   8   5        1.56        0.00      3.19 o 
   6   8   5        5.40        0.37      4.36 o 
   7   8   5      112.12       94.73      8.60 o 
   8   8   5        0.00        1.08      5.33 o 
  -8   9   5        0.14        0.00      8.54 o 
  -7   9   5       10.28        7.73      5.09 o 
  -6   9   5        2.63        0.00      5.09 o 
  -5   9   5       18.72        6.77      4.41 o 
  -4   9   5       41.79       48.53      5.56 o 
  -3   9   5       43.57       59.90      5.52 o 
  -2   9   5       44.24       63.06      5.54 o 
  -1   9   5      163.77      151.96      9.76 o 
   0   9   5        1.19        8.05      3.80 o 
   1   9   5       10.58        7.36      5.25 o 
   2   9   5       10.62       15.73      4.99 o 
   3   9   5        5.96       18.66      5.26 o 
   4   9   5       13.96       21.98      6.81 o 
   5   9   5        0.15        0.00      4.51 o 
   6   9   5        0.38        3.03      4.64 o 
   7   9   5       14.11       23.08      6.10 o 
  -7  10   5       83.44       75.47      7.90 o 
  -6  10   5        6.16        8.48      5.11 o 
  -5  10   5        6.12        4.39      5.24 o 
  -4  10   5        3.20        0.00      4.16 o 
  -3  10   5        0.05        0.00      3.97 o 
  -2  10   5       31.47       17.28      4.61 o 
  -1  10   5        9.42        9.97      4.18 o 
   0  10   5       10.36        6.56      3.18 o 
   1  10   5       15.52       11.82      8.71 o 
   2  10   5        6.67       12.12      8.86 o 
   3  10   5        2.14        2.98      5.02 o 
   4  10   5        0.38        4.23      6.30 o 
   5  10   5        0.00        0.14      7.22 o 
   6  10   5        4.72        9.75      6.84 o 
  -5  11   5       20.04       23.43      5.82 o 
  -4  11   5        0.29        2.05      5.63 o 
  -3  11   5       17.05       14.85      5.16 o 
  -2  11   5        0.14        2.27      5.53 o 
  -1  11   5       45.02       46.17     11.40 o 
   0  11   5        5.60        2.59      8.63 o 
   1  11   5        4.08        0.00      8.14 o 
   2  11   5        0.98        0.00     10.29 o 
   3  11   5        0.03        0.00      7.67 o 
   4  11   5        3.52        0.00      7.41 o 
   5  11   5        1.34       11.92      9.95 o 
  -4  12   5        0.45        9.73      6.92 o 
  -3  12   5       20.06        6.76     10.57 o 
  -2  12   5        3.13        0.63      9.19 o 
  -1  12   5       14.44       17.66     11.99 o 
   0  12   5       27.09       12.74     10.77 o 
   1  12   5        0.72        0.00      9.24 o 
   2  12   5        0.11        0.00      9.34 o 
   3  12   5        5.05        0.00     14.14 o 
 -11   0   6        0.73        6.77      9.02 o 
 -10   0   6      447.23      447.74     31.03 o 
  -9   0   6       15.86       16.33      6.19 o 
  -8   0   6      111.43      128.09      9.10 o 
  -7   0   6      363.38      240.40     12.69 o 
  -6   0   6        5.53        0.66      2.69 o 
  -5   0   6      591.40      514.19     10.12 o 
  -4   0   6      218.31      277.56      7.44 o 
  -3   0   6      889.59      605.89      9.83 o 
  -2   0   6     1838.04     2183.49     28.36 o 
  -1   0   6       58.03       67.66      6.38 o 
   0   0   6      594.49     1002.15     13.47 o 
   1   0   6     1744.84     2225.51     26.59 o 
   2   0   6       37.65       54.12      4.00 o 
   3   0   6     3132.39     2866.94     38.87 o 
   4   0   6       50.26       68.08      4.14 o 
   5   0   6      315.70      399.39     11.39 o 
   6   0   6       44.17       33.80      7.28 o 
   7   0   6        0.72        0.00      4.62 o 
   8   0   6       54.74       54.28      6.96 o 
   9   0   6        1.11        0.00      6.10 o 
  10   0   6        2.72        0.48      5.83 o 
 -11   1   6        2.77       12.61      6.87 o 
 -10   1   6      107.71      109.47      7.06 o 
  -9   1   6      329.07      358.54     11.62 o 
  -8   1   6      367.69      371.56      9.10 o 
  -7   1   6       50.75       66.61      4.64 o 
  -6   1   6       46.60       53.59      3.01 o 
  -5   1   6        9.16       12.24      1.76 o 
  -4   1   6      457.77      452.76     14.21 o 
  -3   1   6       45.27       36.10      1.85 o 
  -2   1   6      732.54      867.31     13.79 o 
  -1   1   6     1453.49     1426.71     12.51 o 
   0   1   6      352.98      339.01      4.91 o 
   1   1   6       18.41       15.10      1.66 o 
   2   1   6      642.42      753.50      8.83 o 
   3   1   6     1825.38     1919.09     17.51 o 
   4   1   6      396.39      340.84      6.36 o 
   5   1   6      147.07      157.29      4.85 o 
   6   1   6        8.14       13.62      3.34 o 
   7   1   6       38.19       37.53      4.36 o 
   8   1   6      104.27      108.41      6.84 o 
   9   1   6       19.83       10.99      4.09 o 
  10   1   6      104.98      117.66      7.43 o 
 -11   2   6       26.33       24.03      6.37 o 
 -10   2   6        7.14       12.13      5.39 o 
  -9   2   6        0.42        0.00      3.86 o 
  -8   2   6       12.75        8.16      4.27 o 
  -7   2   6        8.53        5.52      2.29 o 
  -6   2   6      388.27      414.72      6.90 o 
  -5   2   6      372.53      402.12      6.54 o 
  -4   2   6      742.58      806.63     10.47 o 
  -3   2   6     2159.36     2315.96     19.66 o 
  -2   2   6       91.46      104.34      2.70 o 
  -1   2   6      321.44      303.62      4.48 o 
   0   2   6     1468.73     1470.11     13.09 o 
   1   2   6      718.94      865.91      8.96 o 
   2   2   6     2229.47     2569.68     21.92 o 
   3   2   6      106.57      102.85      3.90 o 
   4   2   6      987.25      924.47     10.55 o 
   5   2   6        0.23        0.00      2.46 o 
   6   2   6       92.86       94.09      4.98 o 
   7   2   6       80.57      102.17      5.57 o 
   8   2   6      507.17      493.59     10.70 o 
   9   2   6       83.77       84.72      7.16 o 
  10   2   6        0.95        0.00      5.04 o 
 -10   3   6        3.07        9.47      6.27 o 
  -9   3   6       58.14       51.19      7.11 o 
  -8   3   6       76.85       71.63      8.58 o 
  -7   3   6      237.70      217.68      7.16 o 
  -6   3   6      183.08      185.99      5.95 o 
  -5   3   6      122.74      141.54      4.19 o 
  -4   3   6        5.69        3.33      1.67 o 
  -3   3   6        0.80        0.41      1.17 o 
  -2   3   6     1597.98     1416.20     14.75 o 
  -1   3   6       78.42      111.80      2.83 o 
   0   3   6       73.67       72.56      3.52 o 
   1   3   6      476.39      576.41      7.55 o 
   2   3   6     1933.81     1917.35     17.37 o 
   3   3   6       18.69       11.48      1.98 o 
   4   3   6      152.86      131.34      3.91 o 
   5   3   6       42.69       57.14      3.91 o 
   6   3   6        0.05        0.00      2.88 o 
   7   3   6      226.36      215.63      7.77 o 
   8   3   6       49.33       43.27      5.67 o 
   9   3   6        0.59        1.56      4.73 o 
  10   3   6       29.47       26.02      6.87 o 
 -10   4   6        5.86        8.72      6.41 o 
  -9   4   6       80.72       87.54      8.48 o 
  -8   4   6      630.89      629.20     22.04 o 
  -7   4   6       60.56       51.02      7.43 o 
  -6   4   6        7.85        6.48      3.44 o 
  -5   4   6      103.91      115.33      4.91 o 
  -4   4   6       13.69       20.21      2.63 o 
  -3   4   6     3401.55     3594.63     33.38 o 
  -2   4   6     1644.42     1836.45     18.58 o 
  -1   4   6       41.79       49.01      2.57 o 
   0   4   6        0.05        0.88      1.42 o 
   1   4   6       48.52       72.24      2.63 o 
   2   4   6       27.34       33.63      2.33 o 
   3   4   6      545.76      584.56      7.89 o 
   4   4   6       12.65       11.54      2.25 o 
   5   4   6        0.18        0.51      2.94 o 
   6   4   6        2.13       10.29      3.38 o 
   7   4   6        6.23        7.41      4.26 o 
   8   4   6       47.17       42.10      5.83 o 
   9   4   6      141.53      141.67      8.75 o 
  10   4   6        5.46        2.03      5.68 o 
 -10   5   6        8.90       13.68      8.47 o 
  -9   5   6      270.49      278.23     19.13 o 
  -8   5   6       15.15       20.56      6.58 o 
  -7   5   6       70.55       84.89      6.79 o 
  -6   5   6      893.12      806.36     15.10 o 
  -5   5   6       92.55       85.56      5.41 o 
  -4   5   6      287.82      244.82      7.56 o 
  -3   5   6       40.12       54.00      5.57 o 
  -2   5   6      596.95      660.73      8.86 o 
  -1   5   6       11.25       10.82      3.05 o 
   0   5   6       27.82       34.30      2.20 o 
   1   5   6      328.65      374.62      6.36 o 
   2   5   6       11.29        9.06      1.92 o 
   3   5   6      435.03      454.60      7.05 o 
   4   5   6        2.33        6.79      2.33 o 
   5   5   6       73.19       69.81      4.25 o 
   6   5   6       68.18       61.65      5.22 o 
   7   5   6      335.79      262.88      9.63 o 
   8   5   6        5.75        1.81      4.52 o 
   9   5   6       18.71       19.39      5.51 o 
  -9   6   6       40.79       27.88     11.37 o 
  -8   6   6        1.45        0.00      5.50 o 
  -7   6   6       19.46       11.90      4.86 o 
  -6   6   6        1.69        3.00      4.81 o 
  -5   6   6        0.50        0.00      3.65 o 
  -4   6   6       37.70       35.84      4.38 o 
  -3   6   6       39.19       59.79      4.63 o 
  -2   6   6      220.54      194.89      6.65 o 
  -1   6   6      406.28      531.11      8.25 o 
   0   6   6      240.81      237.95      4.84 o 
   1   6   6      543.12      543.74      7.33 o 
   2   6   6        3.04        0.15      1.96 o 
   3   6   6       15.07       11.76      2.42 o 
   4   6   6       26.45       33.39      3.32 o 
   5   6   6      104.97      127.55      6.85 o 
   6   6   6       59.95       55.16      5.38 o 
   7   6   6        0.22        4.90      4.35 o 
   8   6   6        7.60       14.65      4.94 o 
   9   6   6        2.73        1.19      4.90 o 
  -9   7   6        8.42        6.42      6.10 o 
  -8   7   6        0.16        6.17      5.21 o 
  -7   7   6      186.04      205.40     10.08 o 
  -6   7   6       64.21       57.26      6.18 o 
  -5   7   6      164.48      194.89      8.22 o 
  -4   7   6      332.37      325.30      9.78 o 
  -3   7   6      111.82      116.99      6.24 o 
  -2   7   6       19.42       14.88      3.78 o 
  -1   7   6      334.60      380.51     11.59 o 
   0   7   6        4.32        4.32      2.67 o 
   1   7   6       45.20       59.85      3.70 o 
   2   7   6        0.55        0.00      2.07 o 
   3   7   6        3.49        6.07      2.68 o 
   4   7   6       66.64       86.65      4.97 o 
   5   7   6       66.08       53.55      4.99 o 
   6   7   6        1.35        2.09      4.77 o 
   7   7   6       46.88       27.49      5.29 o 
   8   7   6        2.26        9.12      5.74 o 
  -8   8   6       10.30        3.77      5.29 o 
  -7   8   6       92.82       91.75      8.81 o 
  -6   8   6        0.06        4.87      4.72 o 
  -5   8   6      218.49      207.01      8.62 o 
  -4   8   6        6.57       13.57      4.13 o 
  -3   8   6       11.95       15.58      4.27 o 
  -2   8   6        3.06       11.88      3.97 o 
  -1   8   6      241.45      216.54      7.74 o 
   0   8   6        3.16        2.78      3.76 o 
   1   8   6      130.65      131.34      5.14 o 
   2   8   6       16.81       24.21      4.34 o 
   3   8   6        2.57        0.00      3.88 o 
   4   8   6        3.12        0.39      3.47 o 
   5   8   6        9.73       13.50      4.14 o 
   6   8   6       15.15       13.12      4.66 o 
   7   8   6      108.97      112.68      9.10 o 
   8   8   6        8.01       25.24      6.58 o 
  -8   9   6        0.00        0.47      7.27 o 
  -7   9   6       58.22       59.81      7.96 o 
  -6   9   6       21.10       27.54      6.02 o 
  -5   9   6        6.10        6.17      4.51 o 
  -4   9   6       12.93       15.57      4.47 o 
  -3   9   6       14.59        9.72      4.19 o 
  -2   9   6        9.27        6.65      3.97 o 
  -1   9   6      168.16      166.12      7.22 o 
   0   9   6        7.01       12.63      4.16 o 
   1   9   6        0.84        0.00      4.61 o 
   2   9   6        2.97        3.86      3.27 o 
   3   9   6        0.80        0.00      3.07 o 
   4   9   6        5.69        4.31      5.87 o 
   5   9   6       47.50       61.92     13.20 o 
   6   9   6       21.98       38.29      6.92 o 
   7   9   6        0.07        1.75      5.00 o 
  -7  10   6        1.89        0.00      5.92 o 
  -6  10   6       72.56       84.86      9.36 o 
  -5  10   6       39.10       48.41      6.62 o 
  -4  10   6       36.23       45.20      6.49 o 
  -3  10   6       15.88       21.83      5.15 o 
  -2  10   6        1.92        0.00      4.51 o 
  -1  10   6       11.95        6.06      4.01 o 
   0  10   6       11.07       18.74      5.70 o 
   1  10   6        4.13        7.38      3.77 o 
   2  10   6        0.00        0.00      7.36 o 
   3  10   6        0.00        5.03      5.25 o 
   4  10   6       13.66        9.78      6.66 o 
   5  10   6        7.24        7.85      7.65 o 
   6  10   6        2.45        0.00      6.60 o 
  -5  11   6        0.30        2.75      5.82 o 
  -4  11   6        0.09        0.00      4.61 o 
  -3  11   6        5.15        7.97      4.97 o 
  -2  11   6        1.97        0.00      4.26 o 
  -1  11   6        0.01        0.43      8.37 o 
   0  11   6       54.07       69.24     12.44 o 
   1  11   6       11.87        7.79      9.45 o 
   2  11   6        0.84        0.70      8.59 o 
   3  11   6        0.14        0.00      8.07 o 
   4  11   6        1.01        5.27     15.04 o 
   5  11   6        0.28        4.71      7.13 o 
  -4  12   6        2.17       12.40      8.34 o 
  -3  12   6        0.00        0.00      6.36 o 
  -2  12   6        6.29        0.00      9.24 o 
  -1  12   6        0.27        0.00      9.50 o 
   0  12   6        0.10        4.13      9.94 o 
   1  12   6        5.94        7.15     10.17 o 
   2  12   6        0.00        0.00      9.33 o 
   3  12   6        0.00        1.49     14.44 o 
 -11   1   7        4.23        5.11      7.21 o 
 -10   1   7      299.09      317.48     30.29 o 
  -9   1   7       12.02       11.27      4.20 o 
  -8   1   7       34.25       45.95      4.62 o 
  -7   1   7       43.25       39.11      3.49 o 
  -6   1   7       12.59       11.22      2.26 o 
  -5   1   7       15.70       10.53      2.45 o 
  -4   1   7     5851.70     6110.41     48.00 o 
  -3   1   7       10.27        7.52      1.42 o 
  -2   1   7      453.10      442.38      6.28 o 
  -1   1   7      118.03      136.65      2.96 o 
   0   1   7     1324.40     1335.64     12.32 o 
   1   1   7       96.32      147.55      3.45 o 
   2   1   7     2534.42     2636.39     23.81 o 
   3   1   7      282.96      273.83      5.13 o 
   4   1   7       23.09       36.72      2.63 o 
   5   1   7      142.53      151.66      5.05 o 
   6   1   7        0.25        0.00      2.94 o 
   7   1   7      219.70      225.91      8.00 o 
   8   1   7      231.74      238.02      8.01 o 
   9   1   7        3.97        3.27      4.02 o 
  10   1   7        1.54        1.82      4.68 o 
 -10   2   7      163.08      169.40     10.68 o 
  -9   2   7      256.85      289.35     10.81 o 
  -8   2   7        5.63       10.00      3.38 o 
  -7   2   7      801.38      765.20     15.90 o 
  -6   2   7       26.51       35.56      2.76 o 
  -5   2   7       84.94       90.46      3.27 o 
  -4   2   7      932.49     1008.63     11.18 o 
  -3   2   7     1555.86     1601.24     15.32 o 
  -2   2   7       62.62       51.18      1.97 o 
  -1   2   7       44.14       53.51      3.16 o 
   0   2   7       27.83       55.77      2.35 o 
   1   2   7      478.37      520.80      6.62 o 
   2   2   7       33.00       62.85      2.70 o 
   3   2   7      198.08      194.13      4.48 o 
   4   2   7      109.45      151.00      4.16 o 
   5   2   7      116.88      138.58      4.92 o 
   6   2   7       30.40       29.81      3.98 o 
   7   2   7       68.16       92.10      5.55 o 
   8   2   7       16.01        9.02      4.65 o 
   9   2   7       21.77       28.87      6.00 o 
  10   2   7        3.27       15.06      5.50 o 
 -10   3   7        8.21        3.45      7.12 o 
  -9   3   7        3.26        8.58      5.17 o 
  -8   3   7       90.03       90.79      7.97 o 
  -7   3   7        1.41        1.37      3.53 o 
  -6   3   7       24.72       32.54      3.50 o 
  -5   3   7       10.39       11.56      2.16 o 
  -4   3   7      541.70      624.19      8.31 o 
  -3   3   7      490.73      476.77      6.01 o 
  -2   3   7      508.32      498.31      6.51 o 
  -1   3   7        0.00        5.80      1.68 o 
   0   3   7      634.26      640.19      8.28 o 
   1   3   7        0.51        6.84      1.70 o 
   2   3   7      909.62      840.62      9.62 o 
   3   3   7        0.10        4.21      1.87 o 
   4   3   7      522.56      572.63      8.15 o 
   5   3   7       81.28       87.74      4.38 o 
   6   3   7       41.12       45.90      4.31 o 
   7   3   7        6.24        8.02      3.45 o 
   8   3   7        0.30        5.57      4.58 o 
   9   3   7      111.81      127.97      8.46 o 
  10   3   7       50.89       62.10      8.03 o 
 -10   4   7       26.42       27.53     12.20 o 
  -9   4   7        0.05        0.59      4.90 o 
  -8   4   7        1.19        0.00      4.63 o 
  -7   4   7       81.74       85.03      6.48 o 
  -6   4   7      211.66      267.55      8.75 o 
  -5   4   7      491.26      527.19     11.03 o 
  -4   4   7       55.50       69.10      3.62 o 
  -3   4   7      166.93      209.00      4.04 o 
  -2   4   7       96.98      154.01      4.05 o 
  -1   4   7     1187.71     1187.75     13.43 o 
   0   4   7      108.05       89.35      3.58 o 
   1   4   7      348.01      387.86      5.83 o 
   2   4   7       34.65       37.41      2.48 o 
   3   4   7     1349.47     1456.62     14.91 o 
   4   4   7        4.59        4.91      2.21 o 
   5   4   7        0.01        6.84      2.87 o 
   6   4   7        1.90        0.00      3.16 o 
   7   4   7       97.53       89.63      6.83 o 
   8   4   7      135.03      118.75      7.88 o 
   9   4   7        9.72       15.59      5.44 o 
 -10   5   7       36.63       41.19      9.09 o 
  -9   5   7       32.32       36.47      6.92 o 
  -8   5   7      173.64      171.75     10.47 o 
  -7   5   7       49.00       40.31      5.54 o 
  -6   5   7      249.17      262.97      8.77 o 
  -5   5   7        8.98        3.92      3.41 o 
  -4   5   7      173.88      194.23      6.99 o 
  -3   5   7      695.67      764.19     13.21 o 
  -2   5   7       52.88       45.92      2.69 o 
  -1   5   7        2.53        0.00      1.83 o 
   0   5   7      805.89      700.73      9.25 o 
   1   5   7      162.25      145.11      4.98 o 
   2   5   7        7.43       10.06      2.07 o 
   3   5   7      242.86      236.93      5.34 o 
   4   5   7      255.54      240.37      5.72 o 
   5   5   7       13.38        6.95      3.00 o 
   6   5   7       34.31       27.79      5.03 o 
   7   5   7      218.84      196.75      8.87 o 
   8   5   7        2.23        0.00      4.65 o 
   9   5   7        1.23        1.52      5.10 o 
  -9   6   7        3.39        0.40      5.44 o 
  -8   6   7       18.77       22.12      6.54 o 
  -7   6   7        0.60        0.00      4.32 o 
  -6   6   7       22.14       13.75      4.89 o 
  -5   6   7       37.33       44.56      5.05 o 
  -4   6   7        9.38       11.34      3.86 o 
  -3   6   7      112.39      116.93      5.86 o 
  -2   6   7      400.74      390.22      9.34 o 
  -1   6   7        0.38        2.29      2.25 o 
   0   6   7      158.20      183.30      5.45 o 
   1   6   7       57.49       46.09      2.62 o 
   2   6   7       72.94       78.34      3.78 o 
   3   6   7        3.18        0.00      2.17 o 
   4   6   7        6.21        4.80      2.59 o 
   5   6   7       44.68       43.58      4.86 o 
   6   6   7       34.02       31.24      5.02 o 
   7   6   7        1.57        0.00      3.99 o 
   8   6   7        5.89        8.26      5.06 o 
   9   6   7       16.78       29.18      6.26 o 
  -9   7   7        1.06        8.10      6.98 o 
  -8   7   7      100.35      104.42      9.30 o 
  -7   7   7       30.70       26.13      5.88 o 
  -6   7   7        6.80       13.26      6.15 o 
  -5   7   7       45.45       57.62      5.47 o 
  -4   7   7       85.98       96.85      7.92 o 
  -3   7   7       51.00       60.47      5.18 o 
  -2   7   7       59.95       54.07      4.86 o 
  -1   7   7      267.82      244.79      8.84 o 
   0   7   7       48.55       41.84      3.39 o 
   1   7   7        3.64        2.25      2.62 o 
   2   7   7        0.09        2.78      2.49 o 
   3   7   7      155.88      125.71      4.82 o 
   4   7   7       38.16       37.59      5.89 o 
   5   7   7       18.41       12.23      4.03 o 
   6   7   7       10.79       17.28      4.38 o 
   7   7   7        1.31        3.67      4.61 o 
   8   7   7        0.07        2.01      4.75 o 
  -8   8   7       15.04       12.35      6.32 o 
  -7   8   7        4.22        0.00      4.94 o 
  -6   8   7      133.38      132.43      8.55 o 
  -5   8   7       12.22        9.83      4.27 o 
  -4   8   7        0.03        0.00      3.63 o 
  -3   8   7       27.36       27.14      4.63 o 
  -2   8   7       85.99       88.03      5.98 o 
  -1   8   7       28.99       22.62      6.57 o 
   0   8   7        1.16        0.00      3.33 o 
   1   8   7       22.11       14.32      3.24 o 
   2   8   7       56.80       41.05      4.34 o 
   3   8   7        0.13        0.00      3.75 o 
   4   8   7        0.30        1.56      4.76 o 
   5   8   7      108.67      101.61      6.27 o 
   6   8   7       10.25        3.78      4.13 o 
   7   8   7        1.68        8.92      5.28 o 
   8   8   7       13.27       16.51      7.32 o 
  -7   9   7        2.59        1.87      5.87 o 
  -6   9   7       22.19       13.63      7.06 o 
  -5   9   7       62.29       68.75      6.46 o 
  -4   9   7        7.06       11.57      4.39 o 
  -3   9   7       31.32       23.05      4.74 o 
  -2   9   7       32.63       43.89      5.69 o 
  -1   9   7        1.49        0.00      3.49 o 
   0   9   7        1.07        1.21      3.94 o 
   1   9   7       44.81       40.58      6.55 o 
   2   9   7        1.95        0.52      3.21 o 
   3   9   7       24.31       37.76      5.34 o 
   4   9   7        7.71        7.32      5.32 o 
   5   9   7        5.53        6.51      6.89 o 
   6   9   7        7.60       22.33      7.67 o 
   7   9   7        1.57       15.94      7.17 o 
  -6  10   7       16.48        9.18      5.80 o 
  -5  10   7       13.04        8.42      5.03 o 
  -4  10   7        1.80        0.00      4.36 o 
  -3  10   7       18.80       14.47      5.55 o 
  -2  10   7        9.43       13.27      4.43 o 
  -1  10   7        0.49        0.00      3.89 o 
   0  10   7       10.24        0.04      4.97 o 
   1  10   7        0.02        0.00      5.22 o 
   2  10   7        0.12        0.00      5.46 o 
   3  10   7        1.41        0.00      6.56 o 
   4  10   7       48.60       35.16      7.92 o 
   5  10   7       55.82       66.04     14.32 o 
   6  10   7       23.04       26.31      8.34 o 
  -5  11   7        4.73        0.00      6.36 o 
  -4  11   7        3.99        4.70      5.05 o 
  -3  11   7        3.26        0.00      4.61 o 
  -2  11   7        0.02        0.00      6.46 o 
  -1  11   7       49.58       49.34     10.04 o 
   0  11   7        0.02        0.00      8.45 o 
   1  11   7        3.61        0.00      8.54 o 
   2  11   7        4.07        3.77      8.86 o 
   3  11   7        2.11        0.00     13.64 o 
   4  11   7        7.17        0.00     13.10 o 
   5  11   7       16.00       18.64      7.82 o 
  -3  12   7        0.01        0.00      7.62 o 
  -2  12   7       28.50       12.84     10.36 o 
  -1  12   7        1.00        0.00     10.63 o 
   0  12   7        0.97        0.00      8.70 o 
   1  12   7        0.04        1.77      9.85 o 
   2  12   7        2.88        0.00     10.10 o 
 -10   0   8        3.94       10.36     13.83 o 
  -9   0   8      263.06      287.42     16.94 o 
  -8   0   8       26.80       12.60      7.82 o 
  -7   0   8      229.96      173.16     10.83 o 
  -6   0   8      139.93      176.65      8.21 o 
  -5   0   8      231.87      262.46      8.29 o 
  -4   0   8      803.53     1004.10     15.30 o 
  -3   0   8     1100.82     1018.24     14.82 o 
  -2   0   8      612.59      563.88      9.57 o 
  -1   0   8      844.53      922.44     15.05 o 
   0   0   8     2504.77     2727.58     32.34 o 
   1   0   8     3255.71     3101.48     36.62 o 
   2   0   8     1192.27     1292.29     18.37 o 
   3   0   8       27.54       21.26      3.87 o 
   4   0   8       19.67       18.12      5.06 o 
   5   0   8     2070.21     2113.84     33.32 o 
   6   0   8      284.43      261.69     10.76 o 
   7   0   8       10.07       23.12      6.09 o 
   8   0   8      436.23      478.95     15.52 o 
   9   0   8        7.60        4.85      5.76 o 
  10   0   8        0.13        0.71      6.07 o 
 -10   1   8        1.51        4.66      5.72 o 
  -9   1   8        6.94       10.55      4.79 o 
  -8   1   8       86.41       65.39      5.40 o 
  -7   1   8      205.68      202.95      5.89 o 
  -6   1   8       98.97       86.55      6.51 o 
  -5   1   8      740.90      734.60     11.08 o 
  -4   1   8      150.34      159.64      3.90 o 
  -3   1   8       38.05       42.88      2.48 o 
  -2   1   8      152.40      155.16      3.36 o 
  -1   1   8      781.44      812.42      8.58 o 
   0   1   8     2227.60     2504.16     21.23 o 
   1   1   8     1565.12     1694.85     15.63 o 
   2   1   8     2450.21     2968.66     25.40 o 
   3   1   8       51.39       22.84      2.47 o 
   4   1   8      106.76      119.20      3.95 o 
   5   1   8      333.93      343.14      8.02 o 
   6   1   8        0.07        1.52      3.39 o 
   7   1   8        5.25        4.75      3.79 o 
   8   1   8      261.44      260.21      8.55 o 
   9   1   8       66.65       54.84      5.49 o 
  10   1   8        1.69        0.00      4.56 o 
 -10   2   8       61.65       61.55      7.81 o 
  -9   2   8       15.09       13.13      6.32 o 
  -8   2   8       33.09       32.55      6.94 o 
  -7   2   8      312.87      324.46      8.41 o 
  -6   2   8        0.00        1.47      2.35 o 
  -5   2   8      114.78       99.40      4.16 o 
  -4   2   8      891.89     1013.11     10.86 o 
  -3   2   8      372.25      361.93      5.33 o 
  -2   2   8       69.81       57.23      2.23 o 
  -1   2   8       72.74       74.15      2.95 o 
   0   2   8     1119.47     1272.48     12.29 o 
   1   2   8     1440.82     1577.81     14.89 o 
   2   2   8     2363.06     2268.65     20.37 o 
   3   2   8      110.71      119.09      3.88 o 
   4   2   8      254.13      301.75      5.95 o 
   5   2   8        4.56        0.00      2.78 o 
   6   2   8       84.57       97.36      5.64 o 
   7   2   8        0.34        0.00      3.57 o 
   8   2   8       13.50       23.18      4.39 o 
   9   2   8        1.19        0.00      4.35 o 
  10   2   8        1.34        5.46      5.89 o 
 -10   3   8        0.58        3.38      5.90 o 
  -9   3   8       30.24       18.19      6.71 o 
  -8   3   8       35.20       27.32      5.90 o 
  -7   3   8        0.00        0.00      3.15 o 
  -6   3   8        3.00        0.00      2.74 o 
  -5   3   8       18.60        9.56      2.34 o 
  -4   3   8       65.12       66.62      2.88 o 
  -3   3   8        1.31        6.96      1.55 o 
  -2   3   8      475.07      406.99      6.10 o 
  -1   3   8      236.33      244.35      4.62 o 
   0   3   8      489.35      443.31      6.09 o 
   1   3   8      282.86      261.21      5.50 o 
   2   3   8        0.50        1.48      1.79 o 
   3   3   8        3.56        4.78      2.10 o 
   4   3   8       23.04       28.21      2.76 o 
   5   3   8        3.52        4.58      2.91 o 
   6   3   8       27.17       15.30      3.84 o 
   7   3   8        1.59        0.00      3.38 o 
   8   3   8       61.47       64.33      5.93 o 
   9   3   8       27.89       17.23      5.57 o 
  10   3   8        7.81        0.00      5.63 o 
 -10   4   8        2.24        1.10      5.44 o 
  -9   4   8        0.08        1.18      5.88 o 
  -8   4   8        2.12        4.10      5.18 o 
  -7   4   8       20.29       22.29      5.57 o 
  -6   4   8       33.39       36.68      4.58 o 
  -5   4   8       80.74       67.77      4.90 o 
  -4   4   8       58.66       54.35      4.27 o 
  -3   4   8      925.15     1057.68     11.61 o 
  -2   4   8       39.09       53.32      2.87 o 
  -1   4   8      285.97      219.64      4.86 o 
   0   4   8      165.84      154.53      3.59 o 
   1   4   8        2.37        3.03      1.80 o 
   2   4   8      872.41      815.90     11.10 o 
   3   4   8      631.58      657.82      8.98 o 
   4   4   8      131.84      130.52      5.70 o 
   5   4   8        1.82        1.95      3.07 o 
   6   4   8      108.76       96.95      5.33 o 
   7   4   8       10.64        7.09      4.61 o 
   8   4   8       74.63       81.34      7.24 o 
   9   4   8      161.84      165.67     15.42 o 
 -10   5   8        0.14        0.00      7.97 o 
  -9   5   8        8.63       14.57      8.44 o 
  -8   5   8        3.72        1.50      5.18 o 
  -7   5   8       88.49       81.49      6.85 o 
  -6   5   8       78.06       90.58      9.60 o 
  -5   5   8        3.62        1.16      3.36 o 
  -4   5   8      176.57      126.23      6.11 o 
  -3   5   8       25.05       35.76      3.95 o 
  -2   5   8       56.68       78.60      3.43 o 
  -1   5   8      117.16      112.48      3.96 o 
   0   5   8      216.60      216.92      4.29 o 
   1   5   8      577.69      603.45      7.95 o 
   2   5   8      622.07      643.45      8.69 o 
   3   5   8       30.51       31.17      2.88 o 
   4   5   8      356.42      320.91      6.64 o 
   5   5   8       89.21       81.95      4.86 o 
   6   5   8      131.64      143.07      7.53 o 
   7   5   8        3.47        5.00      4.48 o 
   8   5   8       14.24       10.19      5.20 o 
   9   5   8        1.00        4.60      4.98 o 
  -9   6   8       33.28       41.32      8.97 o 
  -8   6   8        9.33        0.58      4.96 o 
  -7   6   8       37.97       13.41      5.04 o 
  -6   6   8      317.50      305.75      9.75 o 
  -5   6   8      137.01      151.66      7.20 o 
  -4   6   8       55.20       69.98      5.38 o 
  -3   6   8       52.27       51.73      4.66 o 
  -2   6   8       40.32       43.20      4.25 o 
  -1   6   8        7.24        2.50      2.22 o 
   0   6   8       19.70       21.85      2.99 o 
   1   6   8       98.10      102.01      4.45 o 
   2   6   8       20.34       10.31      2.41 o 
   3   6   8      187.50      160.71      4.83 o 
   4   6   8        3.26        8.84      3.71 o 
   5   6   8      231.00      223.21      8.07 o 
   6   6   8       24.93       17.70      4.78 o 
   7   6   8        8.82        4.55      4.70 o 
   8   6   8        1.35        7.58      4.96 o 
   9   6   8       47.28       28.42      7.29 o 
  -9   7   8        8.34        3.86      8.93 o 
  -8   7   8       24.65       15.15      5.67 o 
  -7   7   8        0.66        0.06      4.70 o 
  -6   7   8        5.93        4.32      4.48 o 
  -5   7   8       17.52       23.07      4.67 o 
  -4   7   8       64.81       89.88      6.18 o 
  -3   7   8        3.78        5.02      3.76 o 
  -2   7   8       30.98       46.08      4.89 o 
  -1   7   8       26.02       19.82      3.88 o 
   0   7   8       12.28        9.54      2.81 o 
   1   7   8       80.02       85.75      4.43 o 
   2   7   8        0.29        4.91      2.95 o 
   3   7   8      444.16      434.54      7.76 o 
   4   7   8      117.77      112.14      6.06 o 
   5   7   8      119.86      117.08      6.56 o 
   6   7   8        7.39       10.45      4.43 o 
   7   7   8       10.32       12.29      5.13 o 
   8   7   8        9.63        0.00      5.01 o 
  -8   8   8        0.49        0.00      5.52 o 
  -7   8   8        2.06        8.52      6.18 o 
  -6   8   8       50.47       51.48      6.63 o 
  -5   8   8       25.20       20.86      5.16 o 
  -4   8   8       10.94       10.37      4.17 o 
  -3   8   8       10.68        7.10      3.96 o 
  -2   8   8       22.48       18.86      5.11 o 
  -1   8   8      193.00      230.36      8.23 o 
   0   8   8      113.02      105.79      6.13 o 
   1   8   8       17.83       16.04      3.36 o 
   2   8   8        1.64        8.77      3.14 o 
   3   8   8        0.19        1.26      4.03 o 
   4   8   8      121.42      105.04      7.86 o 
   5   8   8        8.05        0.19      5.73 o 
   6   8   8        7.12        0.00      4.14 o 
   7   8   8        0.86        8.69      5.21 o 
  -7   9   8      116.65      113.26     10.93 o 
  -6   9   8       10.85       11.90      5.36 o 
  -5   9   8       43.79       38.54      5.56 o 
  -4   9   8        8.47       11.80      4.58 o 
  -3   9   8       31.09       27.80      5.05 o 
  -2   9   8       18.43       23.77      6.41 o 
  -1   9   8        0.59        0.00      3.52 o 
   0   9   8       22.06       31.47      4.57 o 
   1   9   8        0.08        0.00      5.88 o 
   2   9   8       51.03       40.22      4.69 o 
   3   9   8        1.34        0.00      4.08 o 
   4   9   8       38.84       34.68      6.48 o 
   5   9   8       24.46       11.84      6.69 o 
   6   9   8       19.03       17.18      7.69 o 
   7   9   8       17.60       28.72     10.18 o 
  -6  10   8        0.33        0.00      5.11 o 
  -5  10   8       19.65       11.30      5.26 o 
  -4  10   8        9.26       12.80      4.95 o 
  -3  10   8        6.11        9.95      4.78 o 
  -2  10   8        5.44        8.72      6.55 o 
  -1  10   8       50.32       73.35      8.84 o 
   0  10   8       21.25       22.08      6.37 o 
   1  10   8        1.51        2.02      5.56 o 
   2  10   8       29.25       32.22      7.26 o 
   3  10   8        1.23        0.00      5.65 o 
   4  10   8       67.23       85.86     11.80 o 
   5  10   8       22.37       17.63      7.98 o 
   6  10   8        6.08       17.69      8.50 o 
  -5  11   8        0.22        1.68      6.30 o 
  -4  11   8        0.63        0.00      4.74 o 
  -3  11   8       10.06        5.73      5.30 o 
  -2  11   8       12.65        4.17      4.83 o 
  -1  11   8        9.74        3.42      6.39 o 
   0  11   8        1.44        4.44      5.86 o 
   1  11   8        0.02        0.00      8.12 o 
   2  11   8       14.52       22.51     10.34 o 
   3  11   8        5.30       20.73     15.33 o 
   4  11   8        0.00        0.00     15.48 o 
  -3  12   8        0.22        3.57      7.99 o 
  -2  12   8        9.77        0.34     11.32 o 
  -1  12   8        0.15        0.00      8.75 o 
   0  12   8        2.91        3.07      9.67 o 
   1  12   8        2.52        0.00      8.80 o 
   2  12   8        0.12        5.33     14.18 o 
 -10   1   9       21.08       23.80      9.13 o 
  -9   1   9       29.55       42.81      5.93 o 
  -8   1   9        9.64        7.60      3.84 o 
  -7   1   9       96.66      104.19      4.32 o 
  -6   1   9       52.84       59.35      3.74 o 
  -5   1   9        9.27        7.71      2.04 o 
  -4   1   9     1061.69     1107.90     23.78 o 
  -3   1   9      111.59      115.94      3.68 o 
  -2   1   9        1.88        5.45      1.48 o 
  -1   1   9      214.65      232.44      4.27 o 
   0   1   9     6126.72     6399.04     49.98 o 
   1   1   9       86.41       74.15      3.02 o 
   2   1   9     1309.76     1247.30     13.01 o 
   3   1   9        0.00        9.20      2.11 o 
   4   1   9        3.33        5.46      2.34 o 
   5   1   9        3.98        5.54      3.51 o 
   6   1   9     1301.50     1295.42     17.75 o 
   7   1   9      129.34      132.69      7.20 o 
   8   1   9      247.84      251.47      8.83 o 
   9   1   9        7.12       10.03      4.42 o 
  10   1   9        0.38        0.00      5.22 o 
 -10   2   9       24.38       25.44      6.70 o 
  -9   2   9        8.26        9.85      6.27 o 
  -8   2   9        2.03        8.06      4.80 o 
  -7   2   9       46.24       37.30      3.79 o 
  -6   2   9       19.36       16.96      2.58 o 
  -5   2   9      361.60      388.90      6.48 o 
  -4   2   9        0.47        0.00      1.55 o 
  -3   2   9       25.89       50.86      2.38 o 
  -2   2   9      173.99      162.63      3.88 o 
  -1   2   9        0.43        3.37      1.51 o 
   0   2   9      432.68      407.33      6.01 o 
   1   2   9    10268.46    10808.37     82.41 o 
   2   2   9       14.38       10.21      2.06 o 
   3   2   9      146.48      158.82      4.67 o 
   4   2   9      125.79      114.73      4.20 o 
   5   2   9      138.62      139.63      6.90 o 
   6   2   9        0.62        0.00      3.53 o 
   7   2   9      875.59      928.26     15.11 o 
   8   2   9       35.83       36.31      4.84 o 
   9   2   9        2.79        0.00      4.13 o 
  10   2   9        0.34        0.00      8.32 o 
 -10   3   9        2.87        3.17      5.66 o 
  -9   3   9       58.94       49.34      7.68 o 
  -8   3   9       54.91       45.99      6.70 o 
  -7   3   9       94.58       75.40      6.22 o 
  -6   3   9      205.36      190.38      8.09 o 
  -5   3   9      436.85      565.44     11.00 o 
  -4   3   9        4.29        4.39      1.76 o 
  -3   3   9      209.88      183.61      4.44 o 
  -2   3   9      120.78      138.57      3.49 o 
  -1   3   9      465.83      431.61      6.04 o 
   0   3   9     2253.58     2147.87     19.23 o 
   1   3   9       59.70       50.19      2.70 o 
   2   3   9      320.21      346.84      7.32 o 
   3   3   9       72.26       52.20      3.75 o 
   4   3   9     1168.84     1156.61     13.36 o 
   5   3   9       38.15       40.95      3.88 o 
   6   3   9       25.07       19.40      4.10 o 
   7   3   9       42.52       47.83      4.73 o 
   8   3   9       99.52       94.77      6.13 o 
   9   3   9       28.26       30.34      6.27 o 
 -10   4   9       18.52       17.82      6.26 o 
  -9   4   9       19.42       17.88      6.47 o 
  -8   4   9       53.28       36.39      7.40 o 
  -7   4   9        1.65        0.99      3.81 o 
  -6   4   9       55.73       50.16      4.95 o 
  -5   4   9        6.85        6.74      3.60 o 
  -4   4   9       18.12        4.32      2.99 o 
  -3   4   9       17.95       27.34      2.52 o 
  -2   4   9      200.92      191.02      4.31 o 
  -1   4   9      143.96      132.21      3.81 o 
   0   4   9     1212.84     1163.18     13.59 o 
   1   4   9       90.77      104.47      3.50 o 
   2   4   9      210.35      191.05      4.85 o 
   3   4   9      100.81      111.08      4.13 o 
   4   4   9      160.00      145.60      4.82 o 
   5   4   9       54.66       57.97      4.32 o 
   6   4   9      267.30      248.62      7.71 o 
   7   4   9      111.31      119.28      6.82 o 
   8   4   9        6.00       12.30      5.22 o 
   9   4   9        8.14       10.19      5.41 o 
  -9   5   9       14.98       20.18      6.78 o 
  -8   5   9       15.32       17.42      5.47 o 
  -7   5   9        5.41       10.96      4.39 o 
  -6   5   9       21.38       17.69      4.08 o 
  -5   5   9       38.44       45.00      6.05 o 
  -4   5   9        9.72        9.80      3.51 o 
  -3   5   9        0.01        1.03      2.99 o 
  -2   5   9        4.45        8.85      2.28 o 
  -1   5   9       96.40      110.27      4.15 o 
   0   5   9      296.10      277.88      5.58 o 
   1   5   9        1.89        5.65      2.07 o 
   2   5   9      163.50      188.74      4.93 o 
   3   5   9       21.54       21.13      2.83 o 
   4   5   9      358.89      396.22      9.58 o 
   5   5   9      149.04      173.19      6.41 o 
   6   5   9        8.41        9.38      4.43 o 
   7   5   9      161.07      159.11      8.51 o 
   8   5   9       60.99       81.37      7.32 o 
   9   5   9        1.25        1.25      5.31 o 
  -9   6   9        7.00       11.61      9.24 o 
  -8   6   9       19.10       18.18      5.71 o 
  -7   6   9       66.03       71.31      7.18 o 
  -6   6   9        2.85        0.00      3.56 o 
  -5   6   9       79.21       90.03      6.67 o 
  -4   6   9        5.62        5.33      3.75 o 
  -3   6   9        0.06        0.00      3.44 o 
  -2   6   9       44.27       36.15      4.32 o 
  -1   6   9      617.44      504.38      8.66 o 
   0   6   9        6.26        2.73      2.53 o 
   1   6   9        3.79        4.85      2.52 o 
   2   6   9        5.17        5.36      2.45 o 
   3   6   9       11.16        3.44      2.63 o 
   4   6   9        0.41        0.00      3.23 o 
   5   6   9       18.94       20.93      4.51 o 
   6   6   9       14.42       11.25      4.68 o 
   7   6   9      147.23      173.69      9.00 o 
   8   6   9        0.74        6.79      5.18 o 
  -8   7   9       26.40       37.29      6.80 o 
  -7   7   9        0.01        0.00      4.62 o 
  -6   7   9        0.00        1.53      4.02 o 
  -5   7   9        0.35        2.10      3.81 o 
  -4   7   9      115.14       99.24      6.37 o 
  -3   7   9       61.02       48.63      5.07 o 
  -2   7   9       15.67        8.23      3.75 o 
  -1   7   9       13.58       15.65      3.80 o 
   0   7   9      329.56      346.68      7.66 o 
   1   7   9      385.51      357.29     10.72 o 
   2   7   9       37.75       40.38      3.98 o 
   3   7   9       41.78       63.66      4.44 o 
   4   7   9       94.10       93.78      5.81 o 
   5   7   9      286.92      247.47     10.46 o 
   6   7   9        1.94        8.63      4.64 o 
   7   7   9        5.24        6.39      4.99 o 
   8   7   9        0.00        5.69      5.61 o 
  -8   8   9        0.04        0.00      7.05 o 
  -7   8   9        1.53        0.00      4.94 o 
  -6   8   9       18.36       23.30      5.62 o 
  -5   8   9        3.04        3.36      4.19 o 
  -4   8   9       12.14        8.33      4.04 o 
  -3   8   9       11.16        5.38      3.94 o 
  -2   8   9        4.82        3.27      4.23 o 
  -1   8   9      211.60      200.14      7.80 o 
   0   8   9       34.45       30.65      4.51 o 
   1   8   9       35.47       28.82      3.72 o 
   2   8   9        5.21       14.13      3.35 o 
   3   8   9        6.84        3.49      4.34 o 
   4   8   9        1.87       11.03      6.12 o 
   5   8   9        4.91        0.60      5.13 o 
   6   8   9       40.43       48.66      6.44 o 
   7   8   9        1.15        9.44      5.04 o 
  -7   9   9        1.03        3.17      5.57 o 
  -6   9   9       32.79       32.38      6.23 o 
  -5   9   9       11.86       14.06      4.84 o 
  -4   9   9       25.49       18.58      4.93 o 
  -3   9   9       76.08       59.56      5.87 o 
  -2   9   9       16.31       10.87      4.01 o 
  -1   9   9       25.49       33.46      5.89 o 
   0   9   9        0.03        0.74      3.63 o 
   1   9   9        0.27        0.00      3.55 o 
   2   9   9        1.32        8.88      4.28 o 
   3   9   9        1.17        1.14      4.75 o 
   4   9   9        3.59        4.37      5.50 o 
   5   9   9       26.68       32.02      6.81 o 
   6   9   9        5.10        2.95      6.56 o 
  -6  10   9        6.29       11.63      6.01 o 
  -5  10   9        3.10        4.46      4.99 o 
  -4  10   9        0.42        0.00      4.45 o 
  -3  10   9       12.77       14.06      5.54 o 
  -2  10   9       21.26       28.77      5.25 o 
  -1  10   9       11.91       14.13      5.28 o 
   0  10   9        0.69       10.54      5.82 o 
   1  10   9        6.08        2.17      5.69 o 
   2  10   9       26.18       27.53      7.08 o 
   3  10   9      152.53      140.07     21.60 o 
   4  10   9        0.16       11.22      7.28 o 
   5  10   9       67.78       62.75     10.47 o 
  -4  11   9        1.19        2.11      5.02 o 
  -3  11   9        8.25        7.76      4.79 o 
  -2  11   9        0.72        7.13      4.69 o 
  -1  11   9       62.20       75.92     11.76 o 
   0  11   9        0.01        0.00      5.67 o 
   1  11   9        4.03        0.00      6.75 o 
   2  11   9        5.08        0.00      9.30 o 
   3  11   9       19.31       25.56     15.82 o 
   4  11   9        5.17        0.00     14.60 o 
  -2  12   9       18.69       16.48     16.63 o 
  -1  12   9        4.59       15.26     11.00 o 
   0  12   9        5.08        0.00      9.63 o 
   1  12   9        0.00        0.00     12.41 o 
 -10   0  10       28.34       24.21     10.79 o 
  -9   0  10      307.93      239.54     21.65 o 
  -8   0  10       10.94       12.30      6.67 o 
  -7   0  10      109.43      118.54      6.47 o 
  -6   0  10     1019.49     1036.40     17.64 o 
  -5   0  10       77.94       77.19      4.82 o 
  -4   0  10      929.12      831.81     13.97 o 
  -3   0  10       42.96       31.35      3.18 o 
  -2   0  10     1249.03     1207.44     17.28 o 
  -1   0  10      146.86      137.71      5.07 o 
   0   0  10     4223.64     4473.97     51.44 o 
   1   0  10     2268.92     2185.39     28.17 o 
   2   0  10      710.37      593.21     11.59 o 
   3   0  10        4.74        3.82      3.17 o 
   4   0  10      567.29      652.33     13.34 o 
   5   0  10       26.36       35.00      5.99 o 
   6   0  10       35.24       45.93      6.92 o 
   7   0  10      587.66      583.88     16.92 o 
   8   0  10       32.21       20.61      6.80 o 
   9   0  10       39.13       36.68      7.58 o 
 -10   1  10        7.94        6.81     13.37 o 
  -9   1  10        5.16        4.43      4.86 o 
  -8   1  10        2.80        2.13      3.73 o 
  -7   1  10       12.69       11.45      2.38 o 
  -6   1  10      104.69       95.65      4.97 o 
  -5   1  10       10.34        4.16      2.03 o 
  -4   1  10       99.12       84.16      3.73 o 
  -3   1  10      140.46      142.99      3.70 o 
  -2   1  10     1064.40      922.84     10.56 o 
  -1   1  10       70.83      105.63      3.98 o 
   0   1  10     3658.71     3877.43     32.07 o 
   1   1  10      358.59      336.02      5.85 o 
   2   1  10      251.69      228.52      5.12 o 
   3   1  10       12.39       16.97      2.51 o 
   4   1  10      205.58      213.67      5.49 o 
   5   1  10      130.54      158.83      6.27 o 
   6   1  10      598.18      630.17     13.53 o 
   7   1  10      300.38      326.75     13.27 o 
   8   1  10       11.97       18.95      4.48 o 
   9   1  10        1.62        0.00      4.16 o 
 -10   2  10        0.65        4.41      6.58 o 
  -9   2  10        6.55        1.60      5.17 o 
  -8   2  10       40.37       37.26      6.29 o 
  -7   2  10        6.26        4.48      3.89 o 
  -6   2  10      234.96      209.42      6.09 o 
  -5   2  10       40.04       38.05      3.15 o 
  -4   2  10       51.93       40.80      2.55 o 
  -3   2  10        0.87        0.00      1.52 o 
  -2   2  10      159.04      161.57      4.31 o 
  -1   2  10      221.27      224.69      4.48 o 
   0   2  10        0.12        0.00      1.66 o 
   1   2  10      344.48      396.74      6.74 o 
   2   2  10      256.28      220.91      5.04 o 
   3   2  10      188.87      227.75      5.73 o 
   4   2  10       51.83       57.67      3.56 o 
   5   2  10       42.47       40.24      4.38 o 
   6   2  10     2422.51     2407.49     27.60 o 
   7   2  10      236.63      260.60      8.45 o 
   8   2  10        9.04        4.51      4.12 o 
   9   2  10        0.65        0.56      4.18 o 
 -10   3  10       97.85      113.55     15.82 o 
  -9   3  10        2.64        0.00      5.24 o 
  -8   3  10       34.06       35.05      8.43 o 
  -7   3  10      110.94      103.86      6.99 o 
  -6   3  10       83.08       98.31      6.63 o 
  -5   3  10       60.12       68.10      5.08 o 
  -4   3  10       95.37       74.75      3.37 o 
  -3   3  10      184.22      164.68      3.90 o 
  -2   3  10       59.54       67.79      2.84 o 
  -1   3  10      491.73      505.03      7.85 o 
   0   3  10       54.60       70.70      3.00 o 
   1   3  10       15.17       17.31      2.22 o 
   2   3  10      167.72      163.55      4.53 o 
   3   3  10       81.20       93.28      4.00 o 
   4   3  10      125.70      130.29      5.25 o 
   5   3  10       17.01       19.71      3.67 o 
   6   3  10        0.01        1.01      3.56 o 
   7   3  10        3.02        6.14      3.72 o 
   8   3  10       60.59       58.95      5.56 o 
   9   3  10        0.00        0.00      4.91 o 
 -10   4  10        7.26        6.18     15.50 o 
  -9   4  10       11.24       13.64      6.19 o 
  -8   4  10       68.40       60.38      6.67 o 
  -7   4  10       57.51       64.35      6.24 o 
  -6   4  10       53.09       58.42      5.29 o 
  -5   4  10       69.87       59.84      5.01 o 
  -4   4  10       31.49       39.65      4.22 o 
  -3   4  10      920.40      900.17     12.02 o 
  -2   4  10      209.08      178.69      5.18 o 
  -1   4  10     1724.88     1624.94     16.70 o 
   0   4  10       61.19       73.29      3.77 o 
   1   4  10      238.60      212.50      5.16 o 
   2   4  10       38.08       41.71      3.06 o 
   3   4  10       82.16       74.98      3.81 o 
   4   4  10        3.49        0.00      2.63 o 
   5   4  10     1068.22     1112.12     15.11 o 
   6   4  10       40.74       32.21      4.26 o 
   7   4  10      197.50      228.25      9.59 o 
   8   4  10        4.36        6.48      5.06 o 
   9   4  10       10.50       13.21      5.81 o 
  -9   5  10        0.22        0.00      5.05 o 
  -8   5  10        5.20        3.78      4.77 o 
  -7   5  10        1.84        2.83      4.24 o 
  -6   5  10       51.33       49.84      5.14 o 
  -5   5  10        2.42        2.64      3.53 o 
  -4   5  10       21.52       36.19      4.40 o 
  -3   5  10       12.11       16.84      3.78 o 
  -2   5  10       15.03       11.23      2.48 o 
  -1   5  10      183.28      170.13      5.22 o 
   0   5  10       48.36       50.40      4.66 o 
   1   5  10      218.84      199.52      4.98 o 
   2   5  10       48.12       41.81      3.17 o 
   3   5  10       39.15       39.72      3.35 o 
   4   5  10      175.00      185.90      6.09 o 
   5   5  10      290.35      250.71      7.51 o 
   6   5  10        4.64        2.76      3.81 o 
   7   5  10      111.69      115.05      7.86 o 
   8   5  10        3.43        0.00      7.09 o 
  -9   6  10        1.27       10.46     10.85 o 
  -8   6  10        8.97        1.50      5.06 o 
  -7   6  10        9.06        9.37      4.77 o 
  -6   6  10       54.77       48.78      5.42 o 
  -5   6  10      115.16      106.79      6.52 o 
  -4   6  10       15.14        4.88      3.91 o 
  -3   6  10       51.25       46.69      5.01 o 
  -2   6  10      105.80      101.65      6.28 o 
  -1   6  10       24.26       29.55      3.43 o 
   0   6  10        6.61        4.93      2.71 o 
   1   6  10        8.51        2.04      2.74 o 
   2   6  10        0.31        0.00      2.77 o 
   3   6  10      114.70      108.02      4.56 o 
   4   6  10      221.05      238.62      6.75 o 
   5   6  10      123.62      143.92      7.07 o 
   6   6  10       52.82       42.61      5.82 o 
   7   6  10       50.55       52.85      6.51 o 
   8   6  10       40.73       40.57      6.66 o 
  -8   7  10        0.23        0.00      6.71 o 
  -7   7  10       19.62       15.57      5.45 o 
  -6   7  10       24.02       28.38      5.19 o 
  -5   7  10        0.27        6.07      4.00 o 
  -4   7  10        1.00        7.20      3.80 o 
  -3   7  10       27.36       16.44      4.22 o 
  -2   7  10       41.39       29.23      4.95 o 
  -1   7  10      118.97      111.92      6.18 o 
   0   7  10       58.90       52.33      4.04 o 
   1   7  10       37.43       39.19      4.06 o 
   2   7  10       90.17       80.30      4.76 o 
   3   7  10       60.49       67.40      4.66 o 
   4   7  10       38.55       43.59      6.39 o 
   5   7  10       45.63       50.34      5.49 o 
   6   7  10        6.49        9.51      5.04 o 
   7   7  10        0.12        0.00      4.79 o 
  -8   8  10        0.25        0.00      6.97 o 
  -7   8  10       18.21       11.63      5.76 o 
  -6   8  10       14.28       22.25      5.67 o 
  -5   8  10        1.82        5.67      4.20 o 
  -4   8  10        3.55        6.88      4.24 o 
  -3   8  10       16.24       18.43      6.25 o 
  -2   8  10       81.64       77.54      6.41 o 
  -1   8  10        1.78        2.73      4.00 o 
   0   8  10        9.55        3.55      3.63 o 
   1   8  10        4.28        9.50      3.25 o 
   2   8  10      134.71      117.36      5.59 o 
   3   8  10       73.47       78.75      6.38 o 
   4   8  10        5.00       19.09      5.87 o 
   5   8  10        3.97        0.39      5.53 o 
   6   8  10        5.16       13.71      8.82 o 
   7   8  10       12.51       20.52      8.50 o 
  -7   9  10       14.32       20.91      8.24 o 
  -6   9  10        7.11       10.33      5.73 o 
  -5   9  10        0.89        0.00      4.44 o 
  -4   9  10       37.57       34.28      5.56 o 
  -3   9  10       16.19       12.99      4.60 o 
  -2   9  10        1.72        0.10      3.85 o 
  -1   9  10        0.52        0.00      3.97 o 
   0   9  10        1.86        5.91      3.90 o 
   1   9  10        5.47        5.99      3.96 o 
   2   9  10       33.61       38.50      7.38 o 
   3   9  10      324.74      389.75     13.53 o 
   4   9  10       20.38       20.68      6.43 o 
   5   9  10        5.04       12.52      6.22 o 
   6   9  10       10.44        0.00      7.20 o 
  -6  10  10        0.65        0.00      6.95 o 
  -5  10  10        1.48        2.16      4.81 o 
  -4  10  10        5.90       11.26      5.10 o 
  -3  10  10      126.63      136.06      8.98 o 
  -2  10  10       20.30       24.47      5.13 o 
  -1  10  10        5.76       10.73      4.53 o 
   0  10  10        4.47        0.96      4.67 o 
   1  10  10        0.67        6.10      6.74 o 
   2  10  10        2.16       11.17      6.71 o 
   3  10  10       33.27       61.75     10.73 o 
   4  10  10       32.61       33.93      7.56 o 
   5  10  10        0.20        2.32      7.60 o 
  -4  11  10       13.89       11.30      8.11 o 
  -3  11  10        1.75        0.00      4.69 o 
  -2  11  10        6.61        1.22      4.61 o 
  -1  11  10        5.46        9.02      7.00 o 
   0  11  10        1.63        8.17      6.41 o 
   1  11  10        0.39        0.00      5.81 o 
   2  11  10       25.41       20.30      8.40 o 
   3  11  10        3.42        0.00     13.37 o 
  -1  12  10        4.03        2.80     12.95 o 
   0  12  10        0.01        0.00     12.53 o 
 -10   1  11        0.22        0.82      8.29 o 
  -9   1  11        6.30        2.03      5.29 o 
  -8   1  11        0.04        0.00      3.49 o 
  -7   1  11       52.78       55.03      4.11 o 
  -6   1  11       33.07       31.03      3.08 o 
  -5   1  11        0.04        0.00      1.81 o 
  -4   1  11      496.87      552.13      9.81 o 
  -3   1  11        0.15        0.00      1.64 o 
  -2   1  11       57.64       56.35      3.40 o 
  -1   1  11      233.46      257.22      4.98 o 
   0   1  11      249.28      322.55      5.75 o 
   1   1  11       22.51       16.55      2.32 o 
   2   1  11       72.38       69.02      3.72 o 
   3   1  11        7.37        8.64      2.20 o 
   4   1  11      159.89      168.40      5.23 o 
   5   1  11       29.11       23.03      4.20 o 
   6   1  11     2553.01     2692.45     30.32 o 
   7   1  11       46.06       51.25      5.16 o 
   8   1  11        0.00        0.00      3.94 o 
   9   1  11       41.81       45.65      5.90 o 
 -10   2  11        2.18        7.44      7.21 o 
  -9   2  11        3.63        8.61      5.63 o 
  -8   2  11       19.97       18.03      5.35 o 
  -7   2  11        4.00       15.41      3.85 o 
  -6   2  11       35.31       33.97      3.97 o 
  -5   2  11       18.03       24.67      2.63 o 
  -4   2  11       44.24       37.61      2.67 o 
  -3   2  11      186.88      174.50      4.23 o 
  -2   2  11      906.12      840.88      9.74 o 
  -1   2  11        2.94        4.48      1.81 o 
   0   2  11      153.97      141.42      4.86 o 
   1   2  11      211.02      204.78      5.15 o 
   2   2  11       37.18       47.08      3.09 o 
   3   2  11      302.40      326.07      6.64 o 
   4   2  11       24.79       30.06      3.24 o 
   5   2  11      181.50      190.36      7.22 o 
   6   2  11        0.63        3.17      5.15 o 
   7   2  11       36.01       31.55      4.62 o 
   8   2  11       10.13        9.45      4.37 o 
   9   2  11       23.33       17.98      4.93 o 
 -10   3  11       19.42       41.11      9.30 o 
  -9   3  11       13.36       15.41      6.14 o 
  -8   3  11      220.54      197.81     11.08 o 
  -7   3  11       11.32       11.51      4.26 o 
  -6   3  11        0.00        3.73      3.55 o 
  -5   3  11       56.74       66.70      5.10 o 
  -4   3  11       11.18        6.48      2.36 o 
  -3   3  11       14.71       12.98      2.18 o 
  -2   3  11      169.75      214.19      5.04 o 
  -1   3  11       36.99       54.52      3.06 o 
   0   3  11        2.97        3.73      1.98 o 
   1   3  11      463.11      516.29      7.76 o 
   2   3  11      176.17      195.90      5.55 o 
   3   3  11      414.33      439.96      7.75 o 
   4   3  11     1230.17     1220.98     18.83 o 
   5   3  11      236.94      272.26     10.77 o 
   6   3  11      804.83      821.96     17.83 o 
   7   3  11       16.15       11.23      4.09 o 
   8   3  11       16.12       11.40      4.79 o 
   9   3  11        6.71        7.36      5.64 o 
  -9   4  11        3.00        9.08      5.97 o 
  -8   4  11        9.99       15.54      4.98 o 
  -7   4  11       11.18       15.63      4.71 o 
  -6   4  11       43.71       52.09      5.06 o 
  -5   4  11        3.49        0.00      3.36 o 
  -4   4  11       63.91       82.60      5.31 o 
  -3   4  11       89.15       96.15      4.45 o 
  -2   4  11       15.52       10.42      3.42 o 
  -1   4  11       28.95       29.65      2.73 o 
   0   4  11      150.17      144.83      4.22 o 
   1   4  11       14.45       10.97      2.49 o 
   2   4  11      117.88      112.69      4.28 o 
   3   4  11      198.97      226.58      5.91 o 
   4   4  11      190.84      201.39      6.44 o 
   5   4  11      223.37      226.67      7.00 o 
   6   4  11        0.05        1.12      3.50 o 
   7   4  11      137.27      134.83      6.74 o 
   8   4  11        8.02        2.78      5.02 o 
   9   4  11        0.07        0.94      6.86 o 
  -9   5  11        1.60        4.31      5.86 o 
  -8   5  11        0.19        1.53      4.63 o 
  -7   5  11       38.78       36.67      5.78 o 
  -6   5  11        0.16        5.82      3.67 o 
  -5   5  11      159.33      167.99      7.42 o 
  -4   5  11      299.25      279.25      9.01 o 
  -3   5  11      324.14      315.82      9.02 o 
  -2   5  11      183.71      154.00      5.13 o 
  -1   5  11      150.54      138.61      4.92 o 
   0   5  11       13.89       12.46      3.04 o 
   1   5  11      342.15      353.26      7.11 o 
   2   5  11        2.38        2.57      2.54 o 
   3   5  11       41.54       38.26      3.49 o 
   4   5  11       52.41       60.64      4.41 o 
   5   5  11      103.44      119.85      8.18 o 
   6   5  11       46.95       55.11      4.94 o 
   7   5  11      120.03      123.97      8.22 o 
   8   5  11        0.24        0.00      5.02 o 
  -9   6  11       10.23        4.94      8.94 o 
  -8   6  11        3.11        0.79      5.09 o 
  -7   6  11       34.43       22.11      5.57 o 
  -6   6  11        1.65        3.75      3.95 o 
  -5   6  11       11.80        8.13      3.86 o 
  -4   6  11        1.03        0.98      3.61 o 
  -3   6  11        0.64        0.00      3.64 o 
  -2   6  11      137.78      124.83      6.39 o 
  -1   6  11        9.04        4.05      2.59 o 
   0   6  11       24.44       24.00      3.38 o 
   1   6  11       23.66       39.86      3.84 o 
   2   6  11      180.77      168.50      6.07 o 
   3   6  11       60.40       70.96      4.44 o 
   4   6  11       92.35      112.48      5.28 o 
   5   6  11       65.26       59.77      5.68 o 
   6   6  11       25.10       28.59      5.60 o 
   7   6  11       61.70       54.92      7.06 o 
   8   6  11       25.16       27.11      7.01 o 
  -8   7  11        3.21        0.17      5.38 o 
  -7   7  11        0.03        2.04      4.89 o 
  -6   7  11       10.84       13.58      4.62 o 
  -5   7  11        6.78        9.91      4.20 o 
  -4   7  11       48.28       44.61      5.23 o 
  -3   7  11       31.97       37.13      4.93 o 
  -2   7  11       96.66       88.47      6.62 o 
  -1   7  11       41.55       36.05      5.24 o 
   0   7  11       11.95       16.07      3.71 o 
   1   7  11       14.23        7.98      2.82 o 
   2   7  11       87.71       83.09      4.93 o 
   3   7  11       11.52       12.07      3.56 o 
   4   7  11       50.53       56.76      6.98 o 
   5   7  11       73.83       99.03      8.27 o 
   6   7  11       41.72       43.10      6.16 o 
   7   7  11       43.82       39.41      6.41 o 
  -7   8  11        0.99        3.65      5.34 o 
  -6   8  11        5.33        0.74      5.00 o 
  -5   8  11      117.22      126.99      7.79 o 
  -4   8  11       15.41       11.67      4.36 o 
  -3   8  11       53.08       50.05      6.79 o 
  -2   8  11        7.62        5.97      3.80 o 
  -1   8  11       15.59       17.83      4.55 o 
   0   8  11        3.65        0.79      3.92 o 
   1   8  11      103.56      107.72      6.41 o 
   2   8  11       53.83       51.16      4.50 o 
   3   8  11       57.25       66.29      6.30 o 
   4   8  11        5.22        0.00      5.32 o 
   5   8  11        0.36        0.00      5.47 o 
   6   8  11        0.62        0.00      6.54 o 
  -6   9  11        2.61        2.11      5.28 o 
  -5   9  11       19.49       23.15      5.45 o 
  -4   9  11        1.66        0.00      4.32 o 
  -3   9  11        1.10        0.00      4.35 o 
  -2   9  11       14.95       13.06      4.34 o 
  -1   9  11       18.44       29.47      5.03 o 
   0   9  11        2.74        0.00      3.88 o 
   1   9  11       19.80       20.25      4.76 o 
   2   9  11        0.38        0.00      5.98 o 
   3   9  11       19.26       29.48      6.42 o 
   4   9  11       57.71       49.27      7.52 o 
   5   9  11       51.00       44.60      7.63 o 
   6   9  11        0.00        0.00      7.00 o 
  -5  10  11        0.19        0.00      4.62 o 
  -4  10  11        0.55        0.00      4.37 o 
  -3  10  11        0.03        0.00      4.30 o 
  -2  10  11       12.66        9.86      5.88 o 
  -1  10  11        0.31        1.94      4.34 o 
   0  10  11        2.81        3.20      4.38 o 
   1  10  11        2.85        1.39      6.25 o 
   2  10  11       67.10       82.74      9.26 o 
   3  10  11       43.55       43.04     10.33 o 
   4  10  11        9.20        8.18      6.60 o 
  -3  11  11        0.42        1.87      4.88 o 
  -2  11  11       10.74        4.02      8.57 o 
  -1  11  11        7.57        7.49      5.58 o 
   0  11  11       16.49       20.00      7.02 o 
   1  11  11        1.75        4.25      6.96 o 
   2  11  11       61.68       84.99     11.52 o 
  -9   0  12       45.73       44.98     13.18 o 
  -8   0  12       10.91        9.91      5.57 o 
  -7   0  12        8.10       13.25      3.98 o 
  -6   0  12       76.74       81.61      5.60 o 
  -5   0  12      224.05      243.36      7.95 o 
  -4   0  12       58.40       54.20      4.39 o 
  -3   0  12      991.27      967.08     17.71 o 
  -2   0  12        6.49       20.80      3.54 o 
  -1   0  12      787.66      712.31     12.79 o 
   0   0  12       22.16       29.53      4.10 o 
   1   0  12     4958.96     5489.10     63.47 o 
   2   0  12      398.43      426.03     10.33 o 
   3   0  12      114.75      117.09      6.36 o 
   4   0  12     2977.89     2863.55     43.08 o 
   5   0  12     4443.25     4485.62     63.01 o 
   6   0  12        0.35        1.50      5.00 o 
   7   0  12       37.79       26.98      7.08 o 
   8   0  12       30.13       24.42      6.93 o 
   9   0  12        0.15        2.74      6.48 o 
 -10   1  12        5.76       11.46      9.00 o 
  -9   1  12       14.46        4.76      6.42 o 
  -8   1  12       41.61       41.77      6.47 o 
  -7   1  12       83.63       76.02      5.16 o 
  -6   1  12      128.09      111.68      4.39 o 
  -5   1  12        5.59        2.82      2.32 o 
  -4   1  12       72.54       94.33      3.68 o 
  -3   1  12       28.36       25.53      2.44 o 
  -2   1  12        5.68        3.42      1.84 o 
  -1   1  12      399.49      358.72      6.12 o 
   0   1  12      191.79      200.21      4.89 o 
   1   1  12        6.56        5.36      2.22 o 
   2   1  12       20.61       16.32      3.50 o 
   3   1  12      151.30      173.69      5.52 o 
   4   1  12     1070.60     1014.29     12.99 o 
   5   1  12       13.54       15.14      4.27 o 
   6   1  12       16.58       16.32      4.71 o 
   7   1  12       28.20       33.93      4.90 o 
   8   1  12       39.16       46.88      5.46 o 
   9   1  12        2.30        0.00      4.44 o 
 -10   2  12       13.31       14.77      9.28 o 
  -9   2  12        0.06        8.10      5.61 o 
  -8   2  12        1.66        3.98      4.87 o 
  -7   2  12        0.21        0.00      3.00 o 
  -6   2  12       56.79       58.61      5.03 o 
  -5   2  12        0.09        1.06      2.59 o 
  -4   2  12      216.85      201.38      5.69 o 
  -3   2  12      212.35      241.15      5.85 o 
  -2   2  12      356.77      360.94      6.11 o 
  -1   2  12        1.32        3.44      1.92 o 
   0   2  12      692.15      684.03      9.08 o 
   1   2  12      245.86      254.86      5.64 o 
   2   2  12       65.09       77.78      4.62 o 
   3   2  12      227.04      237.54      5.96 o 
   4   2  12        1.87        3.30      2.84 o 
   5   2  12       27.13       55.15      5.30 o 
   6   2  12      335.67      363.51      9.51 o 
   7   2  12       13.15        9.96      4.11 o 
   8   2  12       79.11       73.15      6.16 o 
   9   2  12        0.33        2.74      4.69 o 
  -9   3  12        0.41        0.00      6.98 o 
  -8   3  12        2.37        3.94      4.63 o 
  -7   3  12       63.37       51.00      5.86 o 
  -6   3  12       82.20       72.05      5.48 o 
  -5   3  12       13.45        4.84      3.52 o 
  -4   3  12        2.96        2.17      2.39 o 
  -3   3  12       37.43       35.86      2.87 o 
  -2   3  12     1965.08     1769.93     18.87 o 
  -1   3  12       79.84      106.89      3.90 o 
   0   3  12       36.70       37.74      2.81 o 
   1   3  12      570.80      599.33      8.77 o 
   2   3  12      766.30      784.56     10.55 o 
   3   3  12      242.32      230.43      6.02 o 
   4   3  12     1991.19     1958.56     23.14 o 
   5   3  12      146.20      154.73      6.55 o 
   6   3  12      187.64      222.35      7.83 o 
   7   3  12        5.87        0.51      3.83 o 
   8   3  12       14.13       10.15      4.51 o 
   9   3  12        0.68        1.52      7.66 o 
  -9   4  12        1.03        0.95      5.59 o 
  -8   4  12       29.22       33.21      5.87 o 
  -7   4  12       56.79       32.92      5.36 o 
  -6   4  12        3.51        3.21      3.52 o 
  -5   4  12       75.65       74.48      5.51 o 
  -4   4  12        9.58        1.36      3.37 o 
  -3   4  12        5.09        0.00      2.34 o 
  -2   4  12      128.26      133.43      5.60 o 
  -1   4  12       17.65       19.33      2.90 o 
   0   4  12        1.09        2.38      2.22 o 
   1   4  12       18.19       20.08      2.75 o 
   2   4  12       17.00       13.75      2.82 o 
   3   4  12      142.69      130.57      4.97 o 
   4   4  12      125.37      126.74      5.59 o 
   5   4  12      595.96      618.55     11.82 o 
   6   4  12      182.15      197.59      7.47 o 
   7   4  12        0.51        0.00      3.77 o 
   8   4  12        0.57       14.99      5.47 o 
  -9   5  12        8.49        4.58      6.01 o 
  -8   5  12        1.50        8.08      5.21 o 
  -7   5  12        5.98        5.94      4.79 o 
  -6   5  12      139.02      135.76      7.28 o 
  -5   5  12      159.88      160.23      7.44 o 
  -4   5  12       21.07       13.01      3.93 o 
  -3   5  12       84.02       84.53      5.69 o 
  -2   5  12        2.44        0.99      3.22 o 
  -1   5  12        5.70        5.33      2.76 o 
   0   5  12       44.61       47.72      4.47 o 
   1   5  12      558.21      586.84     10.25 o 
   2   5  12      222.32      239.85      6.10 o 
   3   5  12        1.31        0.32      2.88 o 
   4   5  12       55.42       64.77      4.59 o 
   5   5  12       41.52       49.58      5.05 o 
   6   5  12       42.89       49.63      5.01 o 
   7   5  12        2.19        5.96      4.94 o 
   8   5  12       49.14       57.90      7.28 o 
  -8   6  12       22.01       17.20      5.83 o 
  -7   6  12        2.08        5.31      4.82 o 
  -6   6  12       13.46        4.29      4.21 o 
  -5   6  12       21.22       16.99      4.59 o 
  -4   6  12       45.59       67.92      6.47 o 
  -3   6  12       95.45      104.72      6.42 o 
  -2   6  12        5.61        0.50      3.78 o 
  -1   6  12       20.59       11.42      3.58 o 
   0   6  12       72.31       81.66      4.64 o 
   1   6  12       95.51      129.16      6.42 o 
   2   6  12        3.72        2.06      3.07 o 
   3   6  12      860.26      901.58     14.04 o 
   4   6  12      267.05      270.45      8.30 o 
   5   6  12       45.23       40.92      4.43 o 
   6   6  12       34.84       33.39      5.86 o 
   7   6  12       72.06       77.79      7.52 o 
  -8   7  12        1.37        0.00      6.99 o 
  -7   7  12       24.86       27.72      6.21 o 
  -6   7  12       22.80       19.29      5.33 o 
  -5   7  12        9.43        9.56      4.24 o 
  -4   7  12        0.22        1.11      3.68 o 
  -3   7  12        0.93        2.15      3.97 o 
  -2   7  12       41.54       61.24      6.08 o 
  -1   7  12       11.22        2.74      3.57 o 
   0   7  12       25.60       37.74      4.90 o 
   1   7  12      103.33      102.27      6.30 o 
   2   7  12       32.43       30.21      4.01 o 
   3   7  12       30.12       39.43      4.70 o 
   4   7  12        2.07        0.00      4.93 o 
   5   7  12        0.53        6.13      5.70 o 
   6   7  12       11.81       12.11      6.74 o 
   7   7  12       57.09       48.38      7.69 o 
  -7   8  12        7.36       12.54      5.76 o 
  -6   8  12        5.43       12.85      5.05 o 
  -5   8  12       72.68       67.18      6.68 o 
  -4   8  12       11.47        8.20      4.53 o 
  -3   8  12       70.54       73.06      6.82 o 
  -2   8  12        4.67        1.31      3.84 o 
  -1   8  12        6.53        8.52      3.83 o 
   0   8  12       61.94       65.40      7.47 o 
   1   8  12      304.75      312.39     10.45 o 
   2   8  12        0.01        1.18      3.61 o 
   3   8  12       95.36      120.90     12.83 o 
   4   8  12       58.84       66.41      7.77 o 
   5   8  12       57.46       59.46      9.77 o 
   6   8  12        4.39        0.00      6.68 o 
  -6   9  12        5.94        2.24      5.21 o 
  -5   9  12        0.00        7.84      4.93 o 
  -4   9  12        7.79       14.03      5.05 o 
  -3   9  12        1.21        1.04      5.10 o 
  -2   9  12       54.01       59.87      6.58 o 
  -1   9  12        7.83        9.36      4.23 o 
   0   9  12       34.63       47.63      7.38 o 
   1   9  12        2.74        4.81      4.36 o 
   2   9  12       20.00        7.13      6.55 o 
   3   9  12      222.04      247.17     11.34 o 
   4   9  12       35.72       34.30      7.16 o 
   5   9  12        0.97        0.00      6.14 o 
  -5  10  12        3.47        4.44      5.78 o 
  -4  10  12        0.71        0.00      5.04 o 
  -3  10  12       18.17       22.05      5.17 o 
  -2  10  12        9.45        9.03      4.99 o 
  -1  10  12        2.46        6.77      4.64 o 
   0  10  12        2.19        0.48      4.45 o 
   1  10  12        4.73        6.05      6.42 o 
   2  10  12       17.97       27.15      7.82 o 
   3  10  12        9.16       10.76      9.13 o 
   4  10  12        0.29        8.05      7.48 o 
  -3  11  12        0.00        1.63      5.51 o 
  -2  11  12        3.08        7.41      4.89 o 
  -1  11  12       10.10       12.45      6.47 o 
   0  11  12        2.64       10.11      6.84 o 
   1  11  12        7.39        9.72      7.15 o 
   2  11  12       76.24       94.45     12.44 o 
  -9   1  13       10.97       15.43      6.96 o 
  -8   1  13        0.06        3.54      4.80 o 
  -7   1  13       49.41       52.42      5.19 o 
  -6   1  13       22.17       17.12      2.60 o 
  -5   1  13        0.11        2.21      2.33 o 
  -4   1  13        3.95        7.88      2.36 o 
  -3   1  13       90.65       93.22      4.69 o 
  -2   1  13      184.34      162.63      6.24 o 
  -1   1  13      609.59      570.81      8.28 o 
   0   1  13      293.57      323.01      6.75 o 
   1   1  13       70.87       64.95      3.56 o 
   2   1  13      103.12       93.99      4.18 o 
   3   1  13      123.38      104.90      4.81 o 
   4   1  13      322.01      280.01      7.70 o 
   5   1  13       90.55       87.43      6.41 o 
   6   1  13       18.10       16.63      4.24 o 
   7   1  13        0.10        0.00      3.87 o 
   8   1  13        2.78        0.00      4.12 o 
   9   1  13        2.44        0.00      5.06 o 
  -9   2  13       21.77       25.44      7.06 o 
  -8   2  13        4.70        1.12      4.98 o 
  -7   2  13       19.82       23.25      4.41 o 
  -6   2  13      241.40      246.79      8.47 o 
  -5   2  13        0.56        1.92      2.70 o 
  -4   2  13       29.13       18.25      2.98 o 
  -3   2  13       80.89       66.49      3.86 o 
  -2   2  13      113.65       94.96      3.70 o 
  -1   2  13        4.23        0.53      2.09 o 
   0   2  13      169.58      138.98      4.41 o 
   1   2  13        0.60        1.02      2.35 o 
   2   2  13       39.66       34.77      3.30 o 
   3   2  13      167.24      181.89      5.58 o 
   4   2  13       85.77      104.42      7.60 o 
   5   2  13      151.81      157.61      7.96 o 
   6   2  13      122.90      133.47      6.60 o 
   7   2  13        0.02        0.00      3.82 o 
   8   2  13        0.03        0.00      3.96 o 
  -9   3  13        1.25        5.46      5.77 o 
  -8   3  13        0.46       13.13      5.00 o 
  -7   3  13       31.64       41.00      5.21 o 
  -6   3  13       26.59       29.40      4.50 o 
  -5   3  13       41.32       38.77      4.76 o 
  -4   3  13        5.75        6.08      4.22 o 
  -3   3  13        1.76        3.19      2.53 o 
  -2   3  13       18.88       12.69      2.26 o 
  -1   3  13      611.58      623.07      9.21 o 
   0   3  13      106.01      132.65      4.41 o 
   1   3  13      393.15      403.43      7.41 o 
   2   3  13      126.20      116.91      4.98 o 
   3   3  13      202.92      213.95      6.10 o 
   4   3  13     2331.23     2332.26     26.62 o 
   5   3  13       66.25       61.50      5.02 o 
   6   3  13       11.87        6.86      4.35 o 
   7   3  13        0.37        0.00      4.09 o 
   8   3  13       11.07        4.75      4.40 o 
  -9   4  13       11.72        9.26      6.46 o 
  -8   4  13       33.39       37.92      6.28 o 
  -7   4  13       69.63       65.96      5.97 o 
  -6   4  13        0.49        0.00      3.34 o 
  -5   4  13        6.52       12.17      3.71 o 
  -4   4  13       51.40       54.21      5.07 o 
  -3   4  13        0.77        0.94      2.65 o 
  -2   4  13       87.95      102.51      4.65 o 
  -1   4  13        6.14        0.62      1.90 o 
   0   4  13     1043.55     1013.38     13.02 o 
   1   4  13       73.59       65.60      5.09 o 
   2   4  13        8.40        5.14      2.82 o 
   3   4  13       46.35       55.29      4.06 o 
   4   4  13      150.74      148.40      5.95 o 
   5   4  13        0.20        3.54      3.54 o 
   6   4  13       16.10       22.84      4.26 o 
   7   4  13        5.76        0.26      3.94 o 
   8   4  13        0.02        4.07      5.32 o 
  -9   5  13        0.00       16.45      7.80 o 
  -8   5  13       12.88       15.75      5.37 o 
  -7   5  13       17.97       15.41      5.12 o 
  -6   5  13       51.76       33.33      5.05 o 
  -5   5  13      118.04      110.30      6.69 o 
  -4   5  13       84.65       84.33      5.97 o 
  -3   5  13      199.17      200.61      8.74 o 
  -2   5  13       24.07       27.03      3.78 o 
  -1   5  13       77.18       69.46      4.29 o 
   0   5  13       73.87       64.10      4.20 o 
   1   5  13        6.38        8.48      3.19 o 
   2   5  13      156.29      172.31      6.34 o 
   3   5  13        4.13        8.89      3.11 o 
   4   5  13        0.89        0.00      2.99 o 
   5   5  13        1.31        0.75      3.27 o 
   6   5  13       13.72       15.12      4.27 o 
   7   5  13        3.53        0.00      5.01 o 
   8   5  13        0.14        0.78      6.39 o 
  -8   6  13        0.02        4.65      5.34 o 
  -7   6  13       24.67       24.79      5.89 o 
  -6   6  13        0.08        1.80      3.93 o 
  -5   6  13       61.96       71.01      6.15 o 
  -4   6  13       64.46       59.10      5.58 o 
  -3   6  13       90.89       86.59      7.64 o 
  -2   6  13      108.57       96.40      6.21 o 
  -1   6  13      124.62      119.44      6.59 o 
   0   6  13      198.57      212.84      6.92 o 
   1   6  13       23.32       23.65      3.69 o 
   2   6  13       93.55       89.17      5.15 o 
   3   6  13     1553.14     1557.28     20.23 o 
   4   6  13        0.14        0.00      3.43 o 
   5   6  13       32.63       32.26      4.28 o 
   6   6  13        3.20        4.07      5.87 o 
   7   6  13       19.64       10.34      5.61 o 
  -7   7  13        7.48        0.00      5.03 o 
  -6   7  13        1.67        5.50      4.42 o 
  -5   7  13        0.01        0.00      3.80 o 
  -4   7  13        7.15        6.02      4.12 o 
  -3   7  13        1.45        5.91      3.93 o 
  -2   7  13        0.03        0.00      3.19 o 
  -1   7  13       19.85       23.00      5.19 o 
   0   7  13      120.91       95.68      6.29 o 
   1   7  13      713.28      721.03     14.70 o 
   2   7  13       71.10       81.01      5.20 o 
   3   7  13       35.18       21.73      4.01 o 
   4   7  13        0.16        1.41      4.89 o 
   5   7  13       61.69       66.34      8.06 o 
   6   7  13        0.11        0.00      5.78 o 
  -7   8  13       14.28       20.02      8.26 o 
  -6   8  13        1.81        8.29      4.87 o 
  -5   8  13      100.73      109.23     10.58 o 
  -4   8  13        0.02        5.44      4.43 o 
  -3   8  13        0.01        0.65      4.02 o 
  -2   8  13        0.36        0.00      3.84 o 
  -1   8  13        4.45        1.55      3.82 o 
   0   8  13       10.11       18.42      4.52 o 
   1   8  13      215.94      234.14      9.13 o 
   2   8  13       10.24        9.76      3.82 o 
   3   8  13       21.97       14.04      5.97 o 
   4   8  13        4.27        5.64      5.76 o 
   5   8  13        3.26        0.00      5.81 o 
   6   8  13        5.71        5.04      7.38 o 
  -6   9  13       10.21       21.87     19.75 o 
  -5   9  13        0.30        0.00      4.70 o 
  -4   9  13        3.12        8.00      5.21 o 
  -3   9  13      111.41      124.01      7.89 o 
  -2   9  13       36.74       33.15      5.58 o 
  -1   9  13       11.06       19.16      4.78 o 
   0   9  13       61.20       56.68      5.98 o 
   1   9  13        2.81        4.80      4.40 o 
   2   9  13       93.08       87.74      9.40 o 
   3   9  13       69.59       75.92      8.05 o 
   4   9  13        1.11        0.00      5.65 o 
   5   9  13        0.11        0.00      6.48 o 
  -4  10  13        1.16        6.78      5.38 o 
  -3  10  13       13.07       11.78      5.53 o 
  -2  10  13        1.63        5.25      4.94 o 
  -1  10  13       15.90       21.03      5.33 o 
   0  10  13        1.99        2.39      4.55 o 
   1  10  13       92.28      121.91     10.79 o 
   2  10  13       45.55       38.37      8.32 o 
   3  10  13        1.86        0.00      8.16 o 
  -2  11  13        0.03        1.82      5.89 o 
  -1  11  13        0.54        0.00      5.98 o 
   0  11  13        0.15        0.00      9.58 o 
   1  11  13        9.44       14.79      9.12 o 
  -8   0  14      311.79      313.72     23.37 o 
  -7   0  14       20.93       14.31      4.47 o 
  -6   0  14        0.00        9.35      3.73 o 
  -5   0  14       59.02       60.54      5.32 o 
  -4   0  14      563.00      515.35     11.75 o 
  -3   0  14      173.55      216.60      8.37 o 
  -2   0  14     1506.30     1455.79     21.87 o 
  -1   0  14      246.48      254.06      8.22 o 
   0   0  14      232.25      239.68      8.27 o 
   1   0  14        9.39        6.57      3.68 o 
   2   0  14      135.49      138.10      6.99 o 
   3   0  14      105.66       91.96      6.43 o 
   4   0  14      529.93      503.94     15.21 o 
   5   0  14       90.84       70.36      9.17 o 
   6   0  14       10.28        2.70      5.29 o 
   7   0  14        1.14        3.91      5.87 o 
   8   0  14       32.69       33.46      7.49 o 
  -9   1  14        1.62       14.59      8.66 o 
  -8   1  14       28.82       34.61      6.99 o 
  -7   1  14        1.83        0.00      4.11 o 
  -6   1  14       61.79       55.05      5.06 o 
  -5   1  14       92.82       95.57      4.23 o 
  -4   1  14       10.79       14.14      2.79 o 
  -3   1  14       15.77       13.82      2.70 o 
  -2   1  14        1.15        0.15      2.17 o 
  -1   1  14      671.33      640.17      9.18 o 
   0   1  14      133.48      141.06      4.72 o 
   1   1  14        4.99        5.77      2.63 o 
   2   1  14       18.24       20.43      3.15 o 
   3   1  14      388.45      332.03      7.78 o 
   4   1  14      285.78      272.88      7.05 o 
   5   1  14        0.26        0.00      3.43 o 
   6   1  14       53.29       53.14      5.17 o 
   7   1  14       53.01       78.40      7.92 o 
   8   1  14        4.11        0.00      4.08 o 
  -9   2  14       16.15        7.75      5.92 o 
  -8   2  14        6.58        7.82      4.78 o 
  -7   2  14        2.82        2.29      3.82 o 
  -6   2  14       24.78       26.16      4.43 o 
  -5   2  14       12.39       17.59      3.28 o 
  -4   2  14        0.02        0.00      2.01 o 
  -3   2  14        9.01       10.54      3.11 o 
  -2   2  14      194.68      203.86      8.09 o 
  -1   2  14      230.19      248.97      5.84 o 
   0   2  14       38.09       32.92      4.01 o 
   1   2  14       60.59       75.76      3.94 o 
   2   2  14        0.75        0.00      2.67 o 
   3   2  14       28.00       30.94      3.63 o 
   4   2  14        0.24        0.00      3.16 o 
   5   2  14      106.48      119.71      7.32 o 
   6   2  14       56.13       57.11      5.39 o 
   7   2  14        2.41        0.00      3.83 o 
   8   2  14        5.04        0.08      4.27 o 
  -9   3  14       16.33       19.38      6.60 o 
  -8   3  14        7.20       10.62      5.11 o 
  -7   3  14       84.05       87.01      6.49 o 
  -6   3  14        0.40        2.04      3.72 o 
  -5   3  14       60.30       66.62      5.40 o 
  -4   3  14      164.66      166.70      8.21 o 
  -3   3  14       40.27       47.99      4.98 o 
  -2   3  14       56.43       33.07      3.44 o 
  -1   3  14       69.58       73.87      4.07 o 
   0   3  14       10.21       15.88      3.27 o 
   1   3  14       16.54       14.51      3.02 o 
   2   3  14       12.15       13.34      3.07 o 
   3   3  14      128.98      128.70      5.22 o 
   4   3  14        7.68        0.00      3.68 o 
   5   3  14        1.88        0.00      3.53 o 
   6   3  14       14.13       13.32      4.18 o 
   7   3  14       14.74        4.51      4.23 o 
   8   3  14        0.03        0.00      4.37 o 
  -9   4  14       14.70        9.79      7.44 o 
  -8   4  14        6.08        5.20      4.88 o 
  -7   4  14        0.53        6.54      4.13 o 
  -6   4  14       11.17       14.40      4.72 o 
  -5   4  14        0.02        0.00      3.42 o 
  -4   4  14        7.87        8.74      3.74 o 
  -3   4  14        0.66        0.00      2.63 o 
  -2   4  14       17.11       13.54      3.07 o 
  -1   4  14      314.93      321.57      7.64 o 
   0   4  14      792.57      740.73     11.88 o 
   1   4  14      128.61      127.60      5.15 o 
   2   4  14      913.16      877.65     13.16 o 
   3   4  14      785.60      793.70     11.67 o 
   4   4  14        0.94        5.12      3.27 o 
   5   4  14        0.02        0.00      3.38 o 
   6   4  14       10.94        6.87      4.18 o 
   7   4  14       16.99        3.01      4.36 o 
   8   4  14        2.09        3.56      6.66 o 
  -8   5  14        2.98        8.63      5.23 o 
  -7   5  14        0.33        0.00      4.36 o 
  -6   5  14        5.60        1.87      3.85 o 
  -5   5  14        6.69        3.10      3.69 o 
  -4   5  14       35.83       27.82      4.55 o 
  -3   5  14       73.78       60.07      5.88 o 
  -2   5  14       15.04       21.41      4.10 o 
  -1   5  14      162.24      156.58      5.81 o 
   0   5  14       43.07       29.95      3.77 o 
   1   5  14        0.96        0.00      2.93 o 
   2   5  14      491.92      506.17     10.25 o 
   3   5  14       16.03       11.54      3.35 o 
   4   5  14       35.96       47.83      4.90 o 
   5   5  14        0.17        0.00      3.58 o 
   6   5  14       72.50       76.94      5.85 o 
   7   5  14        6.44        1.45      5.23 o 
  -8   6  14        0.08        0.00      5.86 o 
  -7   6  14       86.39      104.59      8.54 o 
  -6   6  14        2.09        8.10      4.39 o 
  -5   6  14       59.09       56.42      6.86 o 
  -4   6  14       57.80       60.50      6.76 o 
  -3   6  14      105.02      100.08      6.37 o 
  -2   6  14       19.43       21.24      4.24 o 
  -1   6  14      924.17      856.41     16.09 o 
   0   6  14        7.23        7.20      2.44 o 
   1   6  14        0.17        2.27      3.06 o 
   2   6  14        0.73        2.52      3.18 o 
   3   6  14      149.83      160.78      6.63 o 
   4   6  14       16.30       20.34      4.48 o 
   5   6  14       16.99       15.54      4.55 o 
   6   6  14        0.00        2.76      5.44 o 
   7   6  14        2.38        0.00      6.02 o 
  -7   7  14        4.66        5.68      5.37 o 
  -6   7  14        0.26        3.88      4.51 o 
  -5   7  14        7.30        1.61      4.10 o 
  -4   7  14       93.05       89.64      6.88 o 
  -3   7  14       13.80       15.32      4.20 o 
  -2   7  14       89.42      101.64      6.63 o 
  -1   7  14        0.98        0.04      3.62 o 
   0   7  14       97.22       94.55      6.38 o 
   1   7  14      505.67      501.62     10.49 o 
   2   7  14        2.26        3.32      4.14 o 
   3   7  14       26.03       25.99      4.66 o 
   4   7  14       44.75       39.16      5.20 o 
   5   7  14        0.42        0.00      5.46 o 
   6   7  14        7.29        0.00      7.64 o 
  -6   8  14       25.26       14.16      5.30 o 
  -5   8  14        3.06        0.00      4.43 o 
  -4   8  14        1.82        4.97      4.84 o 
  -3   8  14        3.27        1.63      4.15 o 
  -2   8  14        1.42        0.00      4.07 o 
  -1   8  14       22.20       15.66      4.42 o 
   0   8  14        8.37       19.15      4.63 o 
   1   8  14      106.34      127.86      7.48 o 
   2   8  14       23.41       35.52      4.56 o 
   3   8  14       22.51       38.43      5.84 o 
   4   8  14        0.65        0.00      5.80 o 
   5   8  14       16.17       16.05      6.67 o 
  -5   9  14        0.16        0.00      4.98 o 
  -4   9  14       28.41       31.97      5.66 o 
  -3   9  14       19.38       23.69      5.30 o 
  -2   9  14        2.71        8.27      4.44 o 
  -1   9  14        0.00        3.06      4.30 o 
   0   9  14      301.02      297.49     16.93 o 
   1   9  14       14.59       12.67      4.94 o 
   2   9  14       39.09       50.12      8.52 o 
   3   9  14        0.00        6.42      6.76 o 
   4   9  14        2.74        0.00      6.16 o 
  -3  10  14       10.47        9.80      8.25 o 
  -2  10  14       23.05       37.33      5.89 o 
  -1  10  14        0.17        8.39      4.84 o 
   0  10  14        7.22        9.73      4.93 o 
   1  10  14       40.14       35.88      8.36 o 
   2  10  14        6.13       13.38      7.60 o 
  -9   1  15       18.70       18.05     12.99 o 
  -8   1  15        0.10        0.00      4.37 o 
  -7   1  15        4.35        6.45      3.99 o 
  -6   1  15       55.45       52.28      5.65 o 
  -5   1  15        0.06        0.00      2.62 o 
  -4   1  15        4.08        5.69      2.71 o 
  -3   1  15      478.08      467.95      8.00 o 
  -2   1  15      105.55      118.96      4.49 o 
  -1   1  15       65.70       59.82      3.72 o 
   0   1  15      103.69       95.82      4.32 o 
   1   1  15      122.95      108.02      4.63 o 
   2   1  15      197.79      184.61      5.79 o 
   3   1  15       42.08       36.11      4.06 o 
   4   1  15        1.50        0.00      3.64 o 
   5   1  15        5.16        0.00      3.66 o 
   6   1  15      102.78      100.11      6.28 o 
   7   1  15        0.31        0.00      4.06 o 
   8   1  15       12.58       14.54      5.22 o 
  -9   2  15       25.49       34.74      7.27 o 
  -8   2  15        2.71        0.00      4.54 o 
  -7   2  15        0.13        2.21      4.01 o 
  -6   2  15        0.65        0.00      3.52 o 
  -5   2  15       87.60       93.20      4.93 o 
  -4   2  15      230.62      214.83      8.75 o 
  -3   2  15       12.63       11.34      2.89 o 
  -2   2  15     2120.57     2052.27     21.38 o 
  -1   2  15        0.45        0.00      2.83 o 
   0   2  15       37.48       39.87      3.48 o 
   1   2  15      159.83      161.12      5.34 o 
   2   2  15       59.84       65.10      4.19 o 
   3   2  15        2.48        1.75      3.48 o 
   4   2  15       53.44       49.14      5.52 o 
   5   2  15      250.74      264.34      8.49 o 
   6   2  15       43.52       56.42      5.41 o 
   7   2  15        0.00        0.00      3.83 o 
   8   2  15        7.53        2.96      5.24 o 
  -9   3  15       11.17       13.33      6.79 o 
  -8   3  15      189.56      192.08     12.33 o 
  -7   3  15       16.86       31.69      5.34 o 
  -6   3  15        0.20        3.33      3.87 o 
  -5   3  15       93.14       88.53      6.13 o 
  -4   3  15       75.29       56.17      4.90 o 
  -3   3  15        2.58        4.81      2.70 o 
  -2   3  15     1299.29     1287.63     19.00 o 
  -1   3  15      679.73      694.24     12.18 o 
   0   3  15       62.16       71.04      4.06 o 
   1   3  15      112.28      101.80      5.08 o 
   2   3  15      350.65      372.18      7.97 o 
   3   3  15        1.45        1.42      2.89 o 
   4   3  15        3.99        0.00      3.20 o 
   5   3  15        6.26        4.56      3.75 o 
   6   3  15       21.64       10.04      5.16 o 
   7   3  15       15.45       12.82      5.35 o 
  -8   4  15        3.41        0.55      5.04 o 
  -7   4  15       11.11       17.11      4.51 o 
  -6   4  15       67.53       67.30      6.11 o 
  -5   4  15        0.80        0.28      3.56 o 
  -4   4  15       63.01       55.66      5.92 o 
  -3   4  15      413.18      403.60     11.04 o 
  -2   4  15      324.42      334.40      8.53 o 
  -1   4  15        3.99        2.64      2.95 o 
   0   4  15      165.01      138.09      5.72 o 
   1   4  15       11.74        9.85      3.41 o 
   2   4  15      235.35      246.35      6.65 o 
   3   4  15       21.77       15.16      3.29 o 
   4   4  15        5.13        0.00      3.38 o 
   5   4  15        0.03        0.00      3.43 o 
   6   4  15        0.21        0.00      3.82 o 
   7   4  15       29.02       32.27      5.33 o 
  -8   5  15       14.15       18.64      5.88 o 
  -7   5  15        0.42        0.00      4.46 o 
  -6   5  15        1.96        2.38      4.06 o 
  -5   5  15        0.31        7.03      4.02 o 
  -4   5  15       74.30       91.63      6.96 o 
  -3   5  15      308.47      321.10      9.93 o 
  -2   5  15       73.34       74.43      6.17 o 
  -1   5  15      638.19      572.56     27.88 o 
   0   5  15       97.97       99.21      6.64 o 
   1   5  15      116.26      124.28      5.93 o 
   2   5  15      161.30      187.10      6.79 o 
   3   5  15        0.31        0.03      3.18 o 
   4   5  15       81.26      107.62      5.63 o 
   5   5  15      124.82      118.84      6.55 o 
   6   5  15        0.38        5.16      4.19 o 
   7   5  15        0.45        0.00      6.16 o 
  -7   6  15       94.78      103.71      9.23 o 
  -6   6  15        4.39        1.37      4.25 o 
  -5   6  15        0.00        0.00      3.74 o 
  -4   6  15       41.69       35.40      5.68 o 
  -3   6  15        3.10        6.56      5.05 o 
  -2   6  15       31.03       36.00      5.29 o 
  -1   6  15      416.83      426.87     16.05 o 
   0   6  15      132.04      127.39      6.95 o 
   1   6  15       61.56       72.13      7.47 o 
   2   6  15      141.25      160.61      6.57 o 
   3   6  15       21.44       20.56      4.48 o 
   4   6  15        4.28        1.44      4.02 o 
   5   6  15       38.26       42.68      5.84 o 
   6   6  15        8.29        4.89      6.78 o 
  -7   7  15        0.08        0.00      6.42 o 
  -6   7  15        4.40        4.79      4.87 o 
  -5   7  15      131.87      133.73     11.02 o 
  -4   7  15       33.25       36.20      6.16 o 
  -3   7  15       12.99       15.99      4.44 o 
  -2   7  15       93.27      119.85     10.39 o 
  -1   7  15       43.29       50.64      5.49 o 
   0   7  15      159.19      137.92      7.36 o 
   1   7  15      128.90      131.41      6.16 o 
   2   7  15       19.52       28.41      4.26 o 
   3   7  15        5.22        4.88      4.07 o 
   4   7  15       11.55       14.88      4.55 o 
   5   7  15        0.95        0.00      6.44 o 
  -6   8  15        1.28       17.55      6.66 o 
  -5   8  15       17.13       11.45      5.15 o 
  -4   8  15       74.30       79.34      6.97 o 
  -3   8  15       23.54       24.03      5.21 o 
  -2   8  15        6.11       10.40      4.29 o 
  -1   8  15      119.82      133.22      9.05 o 
   0   8  15       54.06       64.80      6.15 o 
   1   8  15      105.82      117.37      9.46 o 
   2   8  15        7.82       11.78      4.12 o 
   3   8  15        4.16        7.74      4.90 o 
   4   8  15       13.24        6.05      5.96 o 
   5   8  15        2.51        0.00      6.51 o 
  -4   9  15       46.46       57.82      6.67 o 
  -3   9  15        9.20        4.82      4.68 o 
  -2   9  15        1.65        0.41      4.29 o 
  -1   9  15       15.82       11.76      4.96 o 
   0   9  15        6.88       11.85      4.75 o 
   1   9  15       81.03       89.82     10.76 o 
   2   9  15       29.74       42.46      8.03 o 
   3   9  15        0.02        4.49      8.69 o 
  -2  10  15        0.29        6.79      6.14 o 
  -1  10  15       21.13       24.45      5.71 o 
   0  10  15       55.87       54.55      7.23 o 
   1  10  15       38.88       40.19     10.06 o 
  -7   0  16       72.61       76.04     10.55 o 
  -6   0  16       24.14       17.16      4.75 o 
  -5   0  16      185.57      171.84      8.81 o 
  -4   0  16      255.78      269.80      9.07 o 
  -3   0  16     1195.76     1189.11     20.13 o 
  -2   0  16      550.37      559.04     12.77 o 
  -1   0  16       67.70       67.54      5.65 o 
   0   0  16       39.02       33.67      5.90 o 
   1   0  16       13.90        7.11      4.21 o 
   2   0  16      203.97      194.14      8.59 o 
   3   0  16        7.76        0.00      3.90 o 
   4   0  16       39.81       37.06      6.56 o 
   5   0  16       14.03        0.00      5.80 o 
   6   0  16       20.35       11.20      6.14 o 
   7   0  16        0.01        0.00      5.80 o 
  -8   1  16        1.57       10.74      5.13 o 
  -7   1  16        0.24        0.00      4.03 o 
  -6   1  16       89.50       91.56      5.29 o 
  -5   1  16        9.02        7.66      3.12 o 
  -4   1  16       95.80      103.87      4.45 o 
  -3   1  16     2180.73     2147.31     22.82 o 
  -2   1  16      504.80      474.99      8.36 o 
  -1   1  16      272.83      294.33      6.83 o 
   0   1  16      235.21      241.65      6.53 o 
   1   1  16       66.07       63.80      4.22 o 
   2   1  16        0.78        1.77      2.99 o 
   3   1  16       97.39       88.19      5.02 o 
   4   1  16      177.52      188.58      7.27 o 
   5   1  16        0.22        0.00      5.06 o 
   6   1  16        2.81        2.86      3.99 o 
   7   1  16        6.06        0.00      4.29 o 
  -8   2  16       18.85       26.94      5.89 o 
  -7   2  16       76.45       81.07      9.24 o 
  -6   2  16       57.84       66.13      5.87 o 
  -5   2  16       29.17       29.64      3.71 o 
  -4   2  16      567.02      562.88     11.25 o 
  -3   2  16      253.87      237.36      7.71 o 
  -2   2  16      696.24      661.39     10.03 o 
  -1   2  16       29.11       22.03      3.26 o 
   0   2  16      192.89      211.15      6.10 o 
   1   2  16       36.21       38.09      3.75 o 
   2   2  16      136.10      133.02      5.35 o 
   3   2  16       13.18       27.85      3.64 o 
   4   2  16       66.93       46.04      4.13 o 
   5   2  16        0.03        0.00      3.53 o 
   6   2  16       21.45       19.75      4.52 o 
   7   2  16       49.75       57.74      6.30 o 
  -8   3  16       27.73       35.71      6.53 o 
  -7   3  16       17.82       24.62      5.16 o 
  -6   3  16        2.85        0.00      3.93 o 
  -5   3  16        0.07        0.00      3.55 o 
  -4   3  16        6.65       10.08      3.51 o 
  -3   3  16      499.22      485.60     16.13 o 
  -2   3  16      586.24      591.62     10.88 o 
  -1   3  16        0.17        0.06      3.15 o 
   0   3  16       38.69       35.23      3.78 o 
   1   3  16        3.01        0.00      2.78 o 
   2   3  16      172.11      139.09      5.64 o 
   3   3  16       10.59        7.25      3.21 o 
   4   3  16       25.02       20.74      4.27 o 
   5   3  16        0.43        0.00      3.61 o 
   6   3  16        5.97        0.00      3.93 o 
   7   3  16       14.88       11.90      4.82 o 
  -8   4  16        0.00        3.33      5.26 o 
  -7   4  16        3.13       11.21      4.58 o 
  -6   4  16      147.03      152.11      8.12 o 
  -5   4  16        4.38        9.38      4.06 o 
  -4   4  16       15.11       15.38      4.15 o 
  -3   4  16      357.99      337.59     10.04 o 
  -2   4  16      177.69      177.67      7.60 o 
  -1   4  16      123.18      121.26      5.58 o 
   0   4  16      209.26      187.85      8.38 o 
   1   4  16       71.36       70.72      4.88 o 
   2   4  16        7.76        9.53      3.36 o 
   3   4  16       51.90       44.58      4.10 o 
   4   4  16       30.88       40.07      5.21 o 
   5   4  16       67.04       79.97      6.20 o 
   6   4  16        1.35        0.00      4.10 o 
   7   4  16        5.78        4.60      5.21 o 
  -7   5  16       35.33       32.47      5.56 o 
  -6   5  16       79.83       67.89      6.48 o 
  -5   5  16      174.27      163.82      8.28 o 
  -4   5  16      218.91      213.52      9.57 o 
  -3   5  16      126.60      124.89      7.02 o 
  -2   5  16       83.74       86.17      6.11 o 
  -1   5  16      308.28      293.87      9.57 o 
   0   5  16      227.06      211.24      7.42 o 
   1   5  16       90.43      101.09      5.44 o 
   2   5  16       22.57       19.16      3.87 o 
   3   5  16        0.39        0.00      3.52 o 
   4   5  16        0.06        2.82      3.86 o 
   5   5  16        9.89        0.37      4.07 o 
   6   5  16        6.56        0.00      4.16 o 
  -7   6  16        4.10        0.00      5.26 o 
  -6   6  16       20.48       17.62      6.35 o 
  -5   6  16       20.73       22.14      5.52 o 
  -4   6  16       54.68       58.44      6.11 o 
  -3   6  16        0.59        1.29      3.83 o 
  -2   6  16       24.52       25.24      4.69 o 
  -1   6  16      136.17      147.47      7.48 o 
   0   6  16       39.49       41.88      4.22 o 
   1   6  16      196.59      185.01      6.98 o 
   2   6  16       21.48       25.86      5.05 o 
   3   6  16       30.49       44.02      5.29 o 
   4   6  16        9.71        6.68      5.13 o 
   5   6  16        3.50        1.57      5.25 o 
   6   6  16        0.12        0.00      6.58 o 
  -6   7  16       18.55       16.76      5.32 o 
  -5   7  16       37.97       36.44      6.40 o 
  -4   7  16       17.34       18.40      4.78 o 
  -3   7  16       12.26        9.33      5.46 o 
  -2   7  16      112.88       96.15      6.88 o 
  -1   7  16       53.43       70.15      6.15 o 
   0   7  16       21.20       22.46      4.96 o 
   1   7  16        8.22        7.25      3.54 o 
   2   7  16       10.16        3.55      3.80 o 
   3   7  16       32.85       29.05      5.10 o 
   4   7  16        0.27        0.00      4.12 o 
   5   7  16        0.04        0.00      6.17 o 
  -5   8  16       25.04       30.42      7.36 o 
  -4   8  16       34.08       32.15      5.73 o 
  -3   8  16        6.40        9.52      4.60 o 
  -2   8  16       18.95       28.94      5.83 o 
  -1   8  16       22.07       26.70      5.24 o 
   0   8  16        1.27        5.71      4.41 o 
   1   8  16      154.50      148.47     10.41 o 
   2   8  16        1.28        0.80      3.90 o 
   3   8  16       19.97        7.11      5.34 o 
   4   8  16        0.22        0.00      5.94 o 
  -4   9  16        2.43        1.78      6.95 o 
  -3   9  16        1.28        1.69      4.95 o 
  -2   9  16        0.03        1.07      4.51 o 
  -1   9  16       86.14       95.05      7.44 o 
   0   9  16        1.71        1.74      4.64 o 
   1   9  16       16.27       16.34      5.21 o 
   2   9  16        2.27        7.28      6.42 o 
  -8   1  17       17.86       24.87     11.51 o 
  -7   1  17       75.33       81.27      6.77 o 
  -6   1  17       43.75       48.45      4.59 o 
  -5   1  17       85.91       93.77      6.04 o 
  -4   1  17      640.42      626.03     10.57 o 
  -3   1  17        8.71       13.89      3.01 o 
  -2   1  17        1.50        2.87      2.76 o 
  -1   1  17       10.88       13.30      3.15 o 
   0   1  17        0.03        0.00      2.74 o 
   1   1  17       63.80       75.56      4.43 o 
   2   1  17       19.56       16.55      3.32 o 
   3   1  17       99.74       88.53      5.27 o 
   4   1  17       14.77       13.71      4.09 o 
   5   1  17        3.67        2.47      3.95 o 
   6   1  17       17.29       14.36      4.57 o 
   7   1  17        0.01        0.00      4.43 o 
  -8   2  17       24.10       34.85      6.40 o 
  -7   2  17       13.77       13.53      4.87 o 
  -6   2  17       23.87       17.20      4.71 o 
  -5   2  17      275.74      283.05     12.65 o 
  -4   2  17      302.43      329.49      8.92 o 
  -3   2  17      195.31      235.64     10.19 o 
  -2   2  17      128.98      110.15      5.39 o 
  -1   2  17        8.64        7.56      3.00 o 
   0   2  17       42.31       43.21      3.80 o 
   1   2  17        7.49        5.82      2.92 o 
   2   2  17        0.46        0.00      2.80 o 
   3   2  17        0.45        0.00      2.92 o 
   4   2  17       63.21       61.70      5.34 o 
   5   2  17       43.52       48.89      5.38 o 
   6   2  17       11.35        9.81      6.34 o 
   7   2  17        1.92        0.00      4.90 o 
  -8   3  17        4.17        9.08      5.53 o 
  -7   3  17        0.96        1.06      4.52 o 
  -6   3  17       48.27       55.06      6.03 o 
  -5   3  17        0.56        6.26      4.43 o 
  -4   3  17       13.37       20.32      6.22 o 
  -3   3  17       19.10       25.11      5.17 o 
  -2   3  17       24.59       19.55      3.54 o 
  -1   3  17       16.56       20.61      3.80 o 
   0   3  17       87.00       88.40      5.20 o 
   1   3  17       30.52       32.75      3.69 o 
   2   3  17       10.72        0.00      2.87 o 
   3   3  17      370.98      353.46      8.28 o 
   4   3  17       26.42       34.12      4.46 o 
   5   3  17       22.38       25.19      5.28 o 
   6   3  17       39.88       44.82      5.47 o 
  -7   4  17        7.81       10.43      4.84 o 
  -6   4  17      241.07      227.88      9.75 o 
  -5   4  17       36.73       41.17      5.94 o 
  -4   4  17      123.08      107.40      6.91 o 
  -3   4  17      439.80      410.87     12.54 o 
  -2   4  17       19.44       14.55      3.28 o 
  -1   4  17       24.49       18.00      3.59 o 
   0   4  17       52.94       50.36      4.38 o 
   1   4  17        0.25        0.00      2.91 o 
   2   4  17       58.37       78.00      5.27 o 
   3   4  17        1.77        0.00      3.27 o 
   4   4  17       40.51       40.67      4.70 o 
   5   4  17        0.04        0.00      3.76 o 
   6   4  17        1.50        1.05      4.25 o 
  -7   5  17       30.68       35.22      6.05 o 
  -6   5  17        0.47        4.72      4.60 o 
  -5   5  17       50.48       41.15      6.12 o 
  -4   5  17        0.09        1.12      4.02 o 
  -3   5  17      107.46      102.52      6.89 o 
  -2   5  17      158.21      152.26      7.69 o 
  -1   5  17        0.83        3.60      3.02 o 
   0   5  17      118.32      120.00      5.86 o 
   1   5  17       41.26       42.50      4.44 o 
   2   5  17       33.71       36.15      4.40 o 
   3   5  17       18.88       10.62      4.24 o 
   4   5  17        6.72        5.63      4.28 o 
   5   5  17        2.96        2.39      4.55 o 
   6   5  17        1.14        0.00      5.12 o 
  -6   6  17       11.99       25.18      5.67 o 
  -5   6  17        0.36        4.25      4.64 o 
  -4   6  17        1.58        4.37      4.27 o 
  -3   6  17        6.14        4.09      4.10 o 
  -2   6  17        9.70        7.73      4.14 o 
  -1   6  17       68.49       71.01      6.47 o 
   0   6  17      232.11      221.12      8.12 o 
   1   6  17        8.58        4.11      3.48 o 
   2   6  17       14.70       11.73      3.97 o 
   3   6  17        4.55       12.66      6.14 o 
   4   6  17       50.66       58.61      5.95 o 
   5   6  17        1.80        0.00      4.53 o 
  -6   7  17        0.03        6.50      6.93 o 
  -5   7  17        6.17        9.96      6.12 o 
  -4   7  17       13.10       15.64      4.97 o 
  -3   7  17       37.84       29.07      5.85 o 
  -2   7  17       84.95       84.65      6.80 o 
  -1   7  17       38.36       41.66      5.65 o 
   0   7  17        7.11        8.13      4.51 o 
   1   7  17        1.79        4.61      3.80 o 
   2   7  17        1.42        0.73      3.56 o 
   3   7  17       11.78       15.40      5.09 o 
   4   7  17        3.85        0.00      4.29 o 
  -4   8  17       22.50       30.48      5.93 o 
  -3   8  17       28.74       28.21      6.02 o 
  -2   8  17        0.59        1.93      4.27 o 
  -1   8  17      230.40      226.04     11.70 o 
   0   8  17       11.30        6.17      4.69 o 
   1   8  17        6.57        8.91      5.55 o 
   2   8  17        3.85        3.69      4.62 o 
   3   8  17        0.66        0.00      4.77 o 
  -2   9  17       17.98       23.67      6.11 o 
  -1   9  17       13.19       16.45      5.71 o 
   0   9  17        0.35        2.86      5.07 o 
   1   9  17       55.01       63.02      8.96 o 
  -8   0  18        1.31        6.28     12.15 o 
  -7   0  18        1.53       10.29      7.59 o 
  -6   0  18       14.73       24.28      8.27 o 
  -5   0  18      255.21      274.23     20.23 o 
  -4   0  18      962.35      964.96     21.08 o 
  -3   0  18        0.82        0.23      4.28 o 
  -2   0  18       79.59       65.12      5.80 o 
  -1   0  18       19.14       22.91      4.78 o 
   0   0  18      170.79      143.33      9.00 o 
   1   0  18        0.57        0.00      3.75 o 
   2   0  18      689.03      529.46     13.98 o 
   3   0  18      144.49      148.23      8.79 o 
   4   0  18        0.21        0.00      7.66 o 
   5   0  18        0.20        0.00      5.41 o 
   6   0  18        6.94        0.00      6.00 o 
  -8   1  18        1.64        0.00      7.93 o 
  -7   1  18       12.69       11.79      5.13 o 
  -6   1  18      108.68      115.55      7.12 o 
  -5   1  18        3.51        7.42      3.42 o 
  -4   1  18      328.06      313.44      9.64 o 
  -3   1  18        1.26        3.17      2.76 o 
  -2   1  18        0.80        4.04      2.72 o 
  -1   1  18      296.96      304.53      7.31 o 
   0   1  18        0.03        0.34      3.58 o 
   1   1  18        6.04        9.50      3.11 o 
   2   1  18       27.52       17.19      3.48 o 
   3   1  18       81.26      104.53      5.63 o 
   4   1  18        7.09        2.92      3.83 o 
   5   1  18       10.56        8.81      4.29 o 
   6   1  18        0.80        0.00      3.90 o 
  -8   2  18        5.64        1.29      5.52 o 
  -7   2  18       48.65       42.30      8.89 o 
  -6   2  18       13.98       17.63      5.12 o 
  -5   2  18        0.02        7.70      4.17 o 
  -4   2  18       94.90       91.33      5.38 o 
  -3   2  18       19.92       24.59      3.75 o 
  -2   2  18       21.44       27.33      3.81 o 
  -1   2  18       70.82       64.25      4.71 o 
   0   2  18        9.02        6.61      3.00 o 
   1   2  18       27.84       26.19      3.58 o 
   2   2  18       15.62       11.21      3.35 o 
   3   2  18        0.08        0.00      3.04 o 
   4   2  18       52.11       63.94      5.70 o 
   5   2  18       34.24       36.22      5.22 o 
   6   2  18       26.62       26.25      5.24 o 
  -7   3  18        0.32        2.11      4.86 o 
  -6   3  18      114.31      123.61      7.96 o 
  -5   3  18      140.56      159.24      8.17 o 
  -4   3  18        0.56        0.37      3.85 o 
  -3   3  18       84.44       86.84      5.16 o 
  -2   3  18       33.93       41.27      4.29 o 
  -1   3  18        3.78        3.22      3.42 o 
   0   3  18      102.23      109.60      5.71 o 
   1   3  18       85.58       82.82      5.28 o 
   2   3  18       40.46       28.76      3.81 o 
   3   3  18       20.75       11.81      3.54 o 
   4   3  18        8.21        3.52      3.95 o 
   5   3  18        0.78        0.00      3.93 o 
   6   3  18        1.83        0.00      4.18 o 
  -7   4  18        5.18        8.41      5.02 o 
  -6   4  18       11.53       15.43      4.95 o 
  -5   4  18       21.99       25.71      5.10 o 
  -4   4  18       11.98        5.74      4.15 o 
  -3   4  18      100.79      111.49      6.91 o 
  -2   4  18      150.58      163.40      6.75 o 
  -1   4  18        7.00       10.95      3.39 o 
   0   4  18        0.25        0.78      3.08 o 
   1   4  18       29.83       27.44      4.23 o 
   2   4  18       79.96       77.79      5.41 o 
   3   4  18       13.20        9.64      4.10 o 
   4   4  18        1.83        0.88      3.83 o 
   5   4  18        0.14        0.00      3.89 o 
   6   4  18        2.15        0.00      4.86 o 
  -6   5  18       14.42       15.10      5.76 o 
  -5   5  18       33.95       40.81      5.93 o 
  -4   5  18       59.77       68.26      6.42 o 
  -3   5  18        6.74        4.30      4.34 o 
  -2   5  18        5.16        6.00      3.97 o 
  -1   5  18      168.33      146.97      7.27 o 
   0   5  18        0.11        1.29      3.21 o 
   1   5  18       47.81       40.89      4.56 o 
   2   5  18       20.48       21.95      4.30 o 
   3   5  18       12.71        7.53      4.43 o 
   4   5  18        9.40        8.75      4.57 o 
   5   5  18        1.58        0.00      4.62 o 
  -6   6  18        4.80        9.10      6.08 o 
  -5   6  18        9.29        5.12      4.52 o 
  -4   6  18        6.71        1.98      4.58 o 
  -3   6  18        0.10        2.09      4.07 o 
  -2   6  18       29.36       22.44      4.93 o 
  -1   6  18       36.08       33.08      5.30 o 
   0   6  18      106.69      105.13      6.48 o 
   1   6  18        3.17        1.89      3.44 o 
   2   6  18       10.30       13.31      3.98 o 
   3   6  18      137.98      138.00     13.35 o 
   4   6  18        1.04        4.22      4.40 o 
  -5   7  18       29.01       20.59     11.28 o 
  -4   7  18        5.65        9.56      4.87 o 
  -3   7  18        1.81        6.94      4.39 o 
  -2   7  18        5.48        1.85      4.28 o 
  -1   7  18       18.15       18.89      5.27 o 
   0   7  18       77.35       93.88      7.21 o 
   1   7  18        4.36        8.27      4.66 o 
   2   7  18        0.91        0.21      4.03 o 
   3   7  18        5.29        0.00      6.72 o 
  -3   8  18        0.08        0.00      4.54 o 
  -2   8  18       97.44       83.89      7.42 o 
  -1   8  18       31.11       32.27      5.79 o 
   0   8  18       63.09       69.88      6.96 o 
   1   8  18       23.16       25.88      5.71 o 
   2   8  18       12.93       29.28      6.53 o 
  -7   1  19       43.17       42.06      7.45 o 
  -6   1  19      144.72      151.24      8.25 o 
  -5   1  19       40.93       33.38      4.36 o 
  -4   1  19       25.42       24.94      4.00 o 
  -3   1  19      276.81      265.52      7.97 o 
  -2   1  19      111.23       90.73      4.77 o 
  -1   1  19       28.78       18.39      3.69 o 
   0   1  19      118.30      126.66      5.45 o 
   1   1  19      287.23      248.50      7.15 o 
   2   1  19       40.88       36.32      4.14 o 
   3   1  19        0.00        0.00      3.34 o 
   4   1  19        0.50        1.14      3.85 o 
   5   1  19        0.02        0.00      3.80 o 
   6   1  19       46.92       54.91      6.77 o 
  -7   2  19       11.29        4.90      5.13 o 
  -6   2  19      134.93      150.49      8.30 o 
  -5   2  19      207.66      213.50     12.97 o 
  -4   2  19       10.40        3.19      3.59 o 
  -3   2  19       19.62       15.48      3.70 o 
  -2   2  19      273.36      258.22      7.91 o 
  -1   2  19       62.80       61.50      4.82 o 
   0   2  19      115.97       93.80      5.49 o 
   1   2  19       61.84       59.98      4.69 o 
   2   2  19       23.58       35.18      4.18 o 
   3   2  19        3.15        1.88      3.32 o 
   4   2  19       18.55       15.79      4.54 o 
   5   2  19        6.46       11.16      4.60 o 
   6   2  19       47.88       67.36      7.51 o 
  -7   3  19        0.20        0.00      5.05 o 
  -6   3  19       36.83       39.40      6.61 o 
  -5   3  19        3.76        7.78      4.64 o 
  -4   3  19       86.40      101.13      7.72 o 
  -3   3  19      239.79      236.15      8.70 o 
  -2   3  19       24.52       18.26      3.84 o 
  -1   3  19       63.01       62.92      5.70 o 
   0   3  19       21.07       11.61      3.86 o 
   1   3  19       72.37       68.85      5.12 o 
   2   3  19      108.74      109.54      6.10 o 
   3   3  19       25.33       25.88      4.37 o 
   4   3  19        4.19        0.00      3.99 o 
   5   3  19        0.00        0.00      4.08 o 
  -6   4  19       33.10       36.31      6.33 o 
  -5   4  19        0.08        0.00      4.09 o 
  -4   4  19        7.53        4.55      5.15 o 
  -3   4  19       61.58       63.77      6.15 o 
  -2   4  19       10.00        5.69      3.77 o 
  -1   4  19       32.27       45.44      4.59 o 
   0   4  19       33.81       23.47      4.07 o 
   1   4  19        7.00       10.15      3.72 o 
   2   4  19        0.34        1.06      3.53 o 
   3   4  19       19.46       19.02      5.38 o 
   4   4  19        0.17        2.88      4.88 o 
   5   4  19        6.22        0.00      4.87 o 
  -6   5  19        0.08        0.00      5.69 o 
  -5   5  19       44.29       49.48      6.97 o 
  -4   5  19        2.48        0.35      4.11 o 
  -3   5  19        6.45       10.97      4.40 o 
  -2   5  19       27.11       26.61      4.93 o 
  -1   5  19       48.06       38.15      5.02 o 
   0   5  19       27.23       22.04      4.23 o 
   1   5  19       16.95       16.66      4.01 o 
   2   5  19        1.09        7.23      3.86 o 
   3   5  19       21.36       31.59      5.27 o 
   4   5  19        0.65        0.93      4.47 o 
  -5   6  19        1.36       16.40      6.52 o 
  -4   6  19       34.45       28.77      5.68 o 
  -3   6  19       35.59       43.92      5.78 o 
  -2   6  19        7.85        7.49      4.36 o 
  -1   6  19        2.34        4.43      4.27 o 
   0   6  19        1.62        2.68      4.05 o 
   1   6  19        2.01        0.00      3.55 o 
   2   6  19       11.59       10.14      4.01 o 
   3   6  19        1.84        0.55      4.68 o 
   4   6  19       15.84       22.11      5.67 o 
  -4   7  19       14.47       25.38      9.66 o 
  -3   7  19       19.37       24.40      5.33 o 
  -2   7  19        3.96        6.81      4.64 o 
  -1   7  19        4.92        1.93      4.45 o 
   0   7  19        7.73        1.85      4.47 o 
   1   7  19       68.37       69.77      6.79 o 
   2   7  19        3.55        7.13      4.84 o 
  -2   8  19       12.38        5.56     11.76 o 
  -1   8  19        3.96        6.98      6.02 o 
   0   8  19        3.29        8.45      6.02 o 
  -7   0  20       30.92       22.53     13.64 o 
  -6   0  20      130.74      131.29     11.21 o 
  -5   0  20       16.58       31.32      8.72 o 
  -4   0  20       66.85       78.64      9.07 o 
  -3   0  20       46.16       49.63      5.91 o 
  -2   0  20        0.03        0.00      3.95 o 
  -1   0  20       29.62       16.16      4.84 o 
   0   0  20       51.45       45.97      6.14 o 
   1   0  20       59.22       53.80      6.41 o 
   2   0  20       24.92       19.75      5.55 o 
   3   0  20        4.71        3.10      4.87 o 
   4   0  20        4.60        0.00      5.54 o 
   5   0  20        0.00        0.00      6.09 o 
  -7   1  20       12.85       15.17      6.55 o 
  -6   1  20        2.66        0.00      5.21 o 
  -5   1  20       18.38       17.76      4.30 o 
  -4   1  20      166.83      185.04      7.25 o 
  -3   1  20       33.31       34.64      4.40 o 
  -2   1  20        9.78        9.95      3.64 o 
  -1   1  20        1.92        0.00      2.83 o 
   0   1  20       17.58       10.79      3.46 o 
   1   1  20       24.45       16.78      4.05 o 
   2   1  20        4.01        2.84      3.36 o 
   3   1  20       24.81       14.36      3.79 o 
   4   1  20       18.82       27.41      5.02 o 
   5   1  20        6.55        5.77      4.60 o 
  -6   2  20        9.84        5.22      5.06 o 
  -5   2  20        6.64        5.62      4.46 o 
  -4   2  20       49.48       63.17      5.21 o 
  -3   2  20      197.19      182.41      7.22 o 
  -2   2  20        8.48        5.55      3.79 o 
  -1   2  20        0.04        0.00      3.36 o 
   0   2  20      144.92      125.47      6.31 o 
   1   2  20       24.78       25.02      4.30 o 
   2   2  20       33.85       34.59      4.36 o 
   3   2  20        2.35        0.00      3.68 o 
   4   2  20        1.08        0.00      3.94 o 
   5   2  20        4.58        3.94      4.63 o 
  -6   3  20        4.79        7.25      4.85 o 
  -5   3  20       10.72       13.11      4.98 o 
  -4   3  20       44.49       38.36      5.60 o 
  -3   3  20        0.04        0.00      3.38 o 
  -2   3  20       10.23       16.78      4.05 o 
  -1   3  20        0.01        0.00      3.43 o 
   0   3  20        1.04        2.28      4.25 o 
   1   3  20       23.72       21.06      4.23 o 
   2   3  20        0.09        0.42      3.58 o 
   3   3  20        0.12        3.85      4.13 o 
   4   3  20        7.14        0.00      4.48 o 
   5   3  20       17.93       16.60      5.85 o 
  -6   4  20       11.74       10.88      6.19 o 
  -5   4  20        0.91        2.87      4.45 o 
  -4   4  20       44.30       39.14      6.37 o 
  -3   4  20        9.64        6.17      5.09 o 
  -2   4  20       23.80       19.67      4.34 o 
  -1   4  20       21.50       27.43      4.33 o 
   0   4  20       51.32       53.84      5.09 o 
   1   4  20        0.20        4.90      3.71 o 
   2   4  20       28.34       23.99      4.45 o 
   3   4  20        0.47        0.00      3.91 o 
   4   4  20        3.87        0.00      4.79 o 
  -5   5  20        1.36        4.50      4.96 o 
  -4   5  20        0.69       12.62      5.45 o 
  -3   5  20        2.44        4.14      4.47 o 
  -2   5  20       49.88       34.32      5.40 o 
  -1   5  20       54.12       58.81      6.24 o 
   0   5  20        1.48        3.11      3.65 o 
   1   5  20        0.02        0.00      3.50 o 
   2   5  20        5.53        2.09      3.77 o 
   3   5  20        0.35        0.00      4.24 o 
  -4   6  20       13.91       18.97      7.49 o 
  -3   6  20       18.46       23.47      5.32 o 
  -2   6  20       26.98       24.74      5.28 o 
  -1   6  20       20.89       23.41      5.22 o 
   0   6  20        6.49        0.40      4.89 o 
   1   6  20        0.96        0.76      3.77 o 
   2   6  20        0.14        0.00      4.20 o 
   3   6  20       13.61       17.61      5.36 o 
  -2   7  20        0.13        0.43      6.68 o 
  -1   7  20        7.05        4.02      5.07 o 
   0   7  20        0.17        0.00      5.23 o 
   1   7  20        5.07        5.73      5.94 o 
  -6   1  21        5.38        6.44      5.94 o 
  -5   1  21       32.18       38.10      5.48 o 
  -4   1  21       61.46       87.28      5.79 o 
  -3   1  21       29.35       38.55      4.76 o 
  -2   1  21        2.63        4.11      3.57 o 
  -1   1  21        9.92        6.35      4.18 o 
   0   1  21       14.25        6.92      3.42 o 
   1   1  21       18.40       19.63      3.97 o 
   2   1  21        2.43        0.00      3.30 o 
   3   1  21        1.65        4.46      3.99 o 
   4   1  21       14.53       12.81      5.61 o 
  -6   2  21       10.24       14.48      5.33 o 
  -5   2  21       58.41       69.93      7.40 o 
  -4   2  21        5.21        7.11      3.88 o 
  -3   2  21        0.52        1.20      4.36 o 
  -2   2  21        1.68        1.47      3.51 o 
  -1   2  21        0.13        0.00      3.17 o 
   0   2  21        9.51       10.16      3.82 o 
   1   2  21        0.52        0.00      3.49 o 
   2   2  21        3.38        0.00      3.45 o 
   3   2  21       15.98       10.00      4.35 o 
   4   2  21        1.65        0.00      4.12 o 
  -5   3  21       15.85       16.73      5.76 o 
  -4   3  21        0.63        0.53      4.34 o 
  -3   3  21        0.44        0.05      3.76 o 
  -2   3  21       17.59       18.84      4.33 o 
  -1   3  21       25.25       22.26      4.55 o 
   0   3  21       11.26       12.23      3.88 o 
   1   3  21       10.91       19.02      4.28 o 
   2   3  21       26.64       21.95      5.33 o 
   3   3  21       35.10       31.23      5.85 o 
   4   3  21        7.10       10.03      6.47 o 
  -5   4  21        0.10        0.00      7.33 o 
  -4   4  21       24.16       19.91      5.38 o 
  -3   4  21        7.61        9.59      4.63 o 
  -2   4  21       15.93       21.19      4.53 o 
  -1   4  21        3.56        3.35      3.69 o 
   0   4  21       17.89       23.58      4.33 o 
   1   4  21        6.88       13.62      4.08 o 
   2   4  21        2.06        6.07      4.21 o 
   3   4  21        3.75        0.00      4.32 o 
  -4   5  21        1.25        8.45      6.24 o 
  -3   5  21       17.79       15.44      5.26 o 
  -2   5  21       19.96       25.29      5.32 o 
  -1   5  21        0.01        0.00      4.85 o 
   0   5  21        0.77        3.46      3.77 o 
   1   5  21        2.80        1.47      3.76 o 
   2   5  21        1.44        2.02      4.01 o 
  -3   6  21       18.35       30.92     21.61 o 
  -2   6  21        0.00        2.52      5.91 o 
  -1   6  21        0.73        2.24      5.04 o 
   0   6  21       35.47       26.12      5.82 o 
   1   6  21        4.71        0.00      4.52 o 
  -5   0  22        3.32        0.00      6.02 o 
  -4   0  22        0.08        0.00      5.94 o 
  -3   0  22       10.01       27.17      7.27 o 
  -2   0  22       19.92       20.83      6.12 o 
  -1   0  22        0.45        0.00      4.24 o 
   0   0  22        2.43        0.00      4.75 o 
   1   0  22        7.50        8.28      6.26 o 
   2   0  22      232.76      217.46     10.77 o 
   3   0  22        6.98        0.00      6.21 o 
  -5   1  22        9.53        7.58      5.24 o 
  -4   1  22        0.03        0.00      3.87 o 
  -3   1  22        0.33        1.16      3.61 o 
  -2   1  22        0.89        2.04      3.63 o 
  -1   1  22        5.88        5.97      3.62 o 
   0   1  22      109.21      136.57      6.91 o 
   1   1  22       12.02        2.86      3.51 o 
   2   1  22        0.10        0.00      3.64 o 
   3   1  22        4.08        0.00      4.20 o 
  -5   2  22        7.81       25.08      6.18 o 
  -4   2  22        7.43        9.99      4.50 o 
  -3   2  22        0.02        2.14      3.69 o 
  -2   2  22       58.13       60.38      5.48 o 
  -1   2  22        3.34        3.60      3.83 o 
   0   2  22        1.10        0.00      3.67 o 
   1   2  22       15.47       18.27      4.61 o 
   2   2  22        0.13        0.00      3.65 o 
   3   2  22        7.01        2.38      4.56 o 
  -4   3  22        5.03        2.00      4.65 o 
  -3   3  22        1.30        0.00      4.27 o 
  -2   3  22       19.71       20.71      4.77 o 
  -1   3  22        7.99        5.06      3.80 o 
   0   3  22        4.09        7.42      3.92 o 
   1   3  22       21.17       25.07      4.83 o 
   2   3  22        8.30        6.25      4.18 o 
   3   3  22       18.00       19.71      6.80 o 
  -4   4  22        1.22       13.03      7.51 o 
  -3   4  22        5.49        8.79      4.85 o 
  -2   4  22       62.11       84.28      7.40 o 
  -1   4  22        0.04        0.00      3.68 o 
   0   4  22       12.66        7.99      4.13 o 
   1   4  22       65.18      100.27      6.62 o 
   2   4  22        0.05        0.41      4.20 o 
  -2   5  22        0.76        4.00      6.96 o 
  -1   5  22        0.07        0.00      6.23 o 
   0   5  22        2.11        3.93      4.52 o 
   1   5  22        0.52        0.00      6.30 o 
  -4   1  23        0.04        0.00      5.17 o 
  -3   1  23       24.79       43.13      5.41 o 
  -2   1  23       10.20       14.01      4.28 o 
  -1   1  23        0.72        0.00      4.04 o 
   0   1  23       12.26       12.88      4.40 o 
   1   1  23        3.05        0.33      3.92 o 
   2   1  23        1.24        0.00      4.39 o 
  -3   2  23        1.61        0.81      4.19 o 
  -2   2  23        8.38       10.99      4.16 o 
  -1   2  23       60.73       86.97      6.30 o 
   0   2  23       16.50       22.16      5.11 o 
   1   2  23        1.40        2.34      3.94 o 
   2   2  23        0.22        0.00      4.42 o 
  -3   3  23       18.24       17.47      7.82 o 
  -2   3  23       21.32       21.08      4.93 o 
  -1   3  23       14.20       27.32      4.80 o 
   0   3  23       15.60       12.93      4.51 o 
   1   3  23        0.50        3.70      4.54 o 
  -1   4  23        0.00        4.53      5.01 o 
   0   4  23       61.07       67.79      7.20 o 
  -2   0  24        0.42        0.00      7.54 o 
  -1   0  24       21.74       29.46      8.00 o 
   0   0  24        6.89        0.00      9.53 o 
  -2   1  24       42.84       58.21      8.20 o 
  -1   1  24        0.79        9.48      5.65 o 
   0   1  24        1.77        0.00      4.38 o 
                                                 
