# Supplementary material for: Exploration and exploitation of homologous series of bis(acrylamido)alkanes containing pyridyl and phenyl groups: β-sheet versus two-dimensional layers in solid-state photochemical [2 + 2] reactions
Source: IUCrJ. 2015 Jul 31;2(Pt 5):523–33. doi: 10.1107/S2052252515009987 (PMC4547820; doi:10.1107/S2052252515009987)
Supplement: Supplementary file 7 [file m-02-00523-2dsup7.hkl]

# 
# h,k,l, Fc-squared, Fo-squared, sigma(Fo-squared) and status flag 
# 
data_kbmg154 
_shelx_title ' kb in P2(1)/c' 
_shelx_refln_list_code          4 
_shelx_F_calc_maximum      119.43 
_exptl_crystal_F_000       444.00 
_reflns_d_resolution_high  0.8256 
 
loop_ 
 _symmetry_equiv_pos_as_xyz 
 'x, y, z' 
 '-x, y+1/2, -z+1/2' 
 '-x, -y, -z' 
 'x, -y-1/2, z-1/2' 
 
_cell_length_a     7.6364 
_cell_length_b    30.0581 
_cell_length_c     4.8885 
_cell_angle_alpha  90.000 
_cell_angle_beta   95.523 
_cell_angle_gamma  90.000 
 
_shelx_F_squared_multiplier     1.000 
 
loop_ 
 _refln_index_h 
 _refln_index_k 
 _refln_index_l 
 _refln_F_squared_calc 
 _refln_F_squared_meas 
 _refln_F_squared_sigma 
 _refln_observed_status 
   1   0   0       16.81       14.11      2.95 o 
   2   0   0      325.49      430.07     13.54 o 
   3   0   0     1388.62     1226.72     20.62 o 
   4   0   0        8.93       18.35      7.87 o 
   5   0   0       18.38       12.73      8.54 o 
   6   0   0        0.12        0.00     10.34 o 
   7   0   0      464.71      469.08     25.41 o 
   8   0   0       39.19       34.45     18.85 o 
   9   0   0        1.79        0.00     18.57 o 
   1   1   0      553.60      216.85      4.45 o 
   2   1   0      491.67      445.71      7.97 o 
   3   1   0      119.07      158.12      5.59 o 
   4   1   0        0.09        0.00      4.78 o 
   5   1   0       41.13       35.47      6.65 o 
   6   1   0      169.74      190.07      9.71 o 
   7   1   0      198.27      203.03     14.73 o 
   8   1   0        0.99        0.00     12.30 o 
   9   1   0        3.99        0.00     13.60 o 
   1   2   0     1049.84      987.58     15.63 o 
   2   2   0      899.73     1020.81     12.17 o 
   3   2   0      524.93      504.51      8.60 o 
   4   2   0       96.35      124.24      6.38 o 
   5   2   0       91.60      108.61      7.35 o 
   6   2   0      118.86      150.06      9.79 o 
   7   2   0      216.68      286.24     21.24 o 
   8   2   0       34.27       21.32     12.97 o 
   9   2   0        5.02        0.00     16.79 o 
   1   3   0      755.59      411.25     14.07 o 
   2   3   0      218.30      222.69      6.15 o 
   3   3   0     1754.75     1881.46     21.48 o 
   4   3   0       94.02       94.75      6.20 o 
   5   3   0       64.33       55.32      7.40 o 
   6   3   0       15.40       34.07      8.43 o 
   7   3   0       56.36       47.99     12.13 o 
   8   3   0        2.26        0.00     12.17 o 
   9   3   0        7.90        1.44     21.49 o 
   0   4   0      734.47      481.14      7.86 o 
   1   4   0       95.71       98.04      5.56 o 
   2   4   0      269.68      285.37      8.70 o 
   3   4   0       68.09       89.59      5.10 o 
   4   4   0        7.30       14.71      5.14 o 
   5   4   0      161.73      161.10      8.29 o 
   6   4   0       46.10       59.84      9.34 o 
   7   4   0       57.61       46.77     12.50 o 
   8   4   0       26.34       11.79     12.89 o 
   9   4   0        0.67        0.00     16.51 o 
   1   5   0      356.40      478.79      7.82 o 
   2   5   0      637.98      605.02     10.85 o 
   3   5   0      121.26      113.38      5.42 o 
   4   5   0      106.21      112.58      6.50 o 
   5   5   0       25.52       20.61      6.56 o 
   6   5   0       38.82       45.25      9.41 o 
   7   5   0       59.45       72.76     12.54 o 
   8   5   0       18.40       20.94     12.82 o 
   9   5   0        4.49        0.00     19.88 o 
   0   6   0      326.03      229.53      5.40 o 
   1   6   0     8969.28     9483.10     97.34 o 
   2   6   0      150.42      185.06      9.62 o 
   3   6   0      201.56      203.94      6.50 o 
   4   6   0       70.01       77.34      6.00 o 
   5   6   0       30.32       31.84      6.75 o 
   6   6   0        0.01        6.78      8.69 o 
   7   6   0       14.94        7.13     11.57 o 
   8   6   0       67.09       39.53     17.18 o 
   9   6   0       17.24        3.22     19.34 o 
   1   7   0    14263.70    16369.10    159.92 o 
   2   7   0      427.74      420.57      7.31 o 
   3   7   0       86.42       66.49      5.76 o 
   4   7   0      185.37      215.20      7.70 o 
   5   7   0        2.04        0.00      6.42 o 
   6   7   0      359.14      360.30     12.86 o 
   7   7   0        6.65        0.70     11.16 o 
   8   7   0       19.07       17.30     18.34 o 
   9   7   0       13.07       20.72     18.53 o 
   0   8   0     1345.14     1214.20     18.74 o 
   1   8   0     4101.08     3759.90     54.04 o 
   2   8   0      566.51      589.68      8.88 o 
   3   8   0      199.59      175.83      8.32 o 
   4   8   0       77.51       84.71      7.09 o 
   5   8   0      135.67      163.30      8.47 o 
   6   8   0      747.43      718.35     16.43 o 
   7   8   0        0.91        0.00     11.06 o 
   8   8   0       30.54       43.35     15.83 o 
   1   9   0      545.18      458.67      7.27 o 
   2   9   0      825.74      705.58     10.67 o 
   3   9   0      139.21      143.60      6.87 o 
   4   9   0      199.96      251.51      8.27 o 
   5   9   0       61.11       58.18      7.50 o 
   6   9   0      490.76      491.80     13.97 o 
   7   9   0       52.14       46.23     12.35 o 
   8   9   0        1.00        0.00     13.51 o 
   0  10   0      151.36      149.26      6.43 o 
   1  10   0       17.14       18.80      4.43 o 
   2  10   0        0.42        0.00      2.80 o 
   3  10   0       52.90       50.97      5.27 o 
   4  10   0      200.50      229.51     10.54 o 
   5  10   0       11.80       15.54      6.93 o 
   6  10   0        6.35        5.40      8.53 o 
   7  10   0       35.44       29.17     13.46 o 
   8  10   0        0.34        0.00     12.07 o 
   1  11   0       49.50       51.61      3.74 o 
   2  11   0     1056.08     1014.25     13.94 o 
   3  11   0       57.52       53.54      5.86 o 
   4  11   0       61.42       66.33      7.52 o 
   5  11   0      242.83      248.29     10.05 o 
   6  11   0        9.54        8.63      9.55 o 
   7  11   0        2.59        0.00     12.77 o 
   8  11   0        1.82       17.90     12.79 o 
   0  12   0       36.91       38.18      4.88 o 
   1  12   0      312.20      290.18      6.17 o 
   2  12   0     2062.13     1979.33     21.74 o 
   3  12   0      289.64      316.66      8.08 o 
   4  12   0       20.32       17.03      5.73 o 
   5  12   0       84.32       71.62      8.47 o 
   6  12   0        2.26        0.00     10.19 o 
   7  12   0       15.47       25.39     14.85 o 
   8  12   0        3.09        0.00     12.88 o 
   1  13   0       14.21       15.01      3.54 o 
   2  13   0        1.90        3.14      4.30 o 
   3  13   0       23.54       33.66      5.29 o 
   4  13   0      107.47      101.94      7.19 o 
   5  13   0       66.20       52.06      7.01 o 
   6  13   0        0.05        0.00      8.93 o 
   7  13   0        3.78        0.00     12.72 o 
   8  13   0        4.25        4.58     13.46 o 
   0  14   0      344.66      282.13      8.73 o 
   1  14   0      132.49      131.08      7.94 o 
   2  14   0      182.08      170.56      6.26 o 
   3  14   0      164.15      200.94      7.41 o 
   4  14   0       11.86       16.01      6.21 o 
   5  14   0      221.60      234.72     11.42 o 
   6  14   0        1.24        0.00      8.66 o 
   7  14   0        0.55       13.60     11.78 o 
   8  14   0       13.60       14.70     15.57 o 
   1  15   0        1.30        0.00      3.81 o 
   2  15   0     1805.13     1629.81     19.10 o 
   3  15   0       86.33      102.79      8.86 o 
   4  15   0        0.02        0.00      6.28 o 
   5  15   0      375.20      379.39     14.24 o 
   6  15   0       14.14        9.14      7.45 o 
   7  15   0        0.09        0.00     13.72 o 
   8  15   0        9.57       30.08     16.16 o 
   0  16   0        2.94        1.31      5.34 o 
   1  16   0       58.51       61.57      5.54 o 
   2  16   0      399.60      367.13      8.43 o 
   3  16   0       49.58       53.68      5.79 o 
   4  16   0        7.44        4.66      6.64 o 
   5  16   0      193.41      185.54      9.86 o 
   6  16   0       12.77       11.83     10.90 o 
   7  16   0        0.09        0.00     13.77 o 
   8  16   0        0.88       33.53     16.26 o 
   1  17   0       28.14       39.34      4.41 o 
   2  17   0       53.67       54.60      5.28 o 
   3  17   0      244.47      244.76      9.38 o 
   4  17   0        3.78        0.00      6.62 o 
   5  17   0       26.50       14.22      8.84 o 
   6  17   0       47.37       31.99     11.48 o 
   7  17   0        8.78        0.00     13.84 o 
   8  17   0        2.63        8.58     18.28 o 
   0  18   0       21.07       25.54      6.28 o 
   1  18   0      156.54      138.38      5.98 o 
   2  18   0        3.84        2.03      5.86 o 
   3  18   0        0.78        7.94      6.72 o 
   4  18   0      114.90      113.46     10.75 o 
   5  18   0      124.58      146.97     10.61 o 
   6  18   0        6.00        0.00     10.69 o 
   7  18   0        1.26        0.24     14.33 o 
   8  18   0        3.34       16.86     18.62 o 
   1  19   0      646.50      590.96     11.58 o 
   2  19   0       50.65       58.20      7.08 o 
   3  19   0      150.67      162.79      9.19 o 
   4  19   0        0.04        3.79      9.88 o 
   5  19   0        9.66        0.00      8.83 o 
   6  19   0        0.96        1.54     10.74 o 
   7  19   0        0.17        2.50     14.27 o 
   0  20   0      223.60      191.38     13.71 o 
   1  20   0      159.12      180.46      9.79 o 
   2  20   0       40.23       46.94      7.39 o 
   3  20   0       36.92       52.76      8.30 o 
   4  20   0        2.51        0.00      7.18 o 
   5  20   0        1.45        0.00      8.93 o 
   6  20   0        0.29        0.00     11.06 o 
   7  20   0        0.51        0.00     14.55 o 
   1  21   0      117.58      118.64      9.33 o 
   2  21   0        0.15        0.00      7.81 o 
   3  21   0       74.51       91.26     11.86 o 
   4  21   0       41.14       34.59      8.78 o 
   5  21   0        6.31        0.00      8.52 o 
   6  21   0        2.19        0.00     11.15 o 
   7  21   0        0.12       16.99     20.73 o 
   0  22   0        2.61        0.00     10.62 o 
   1  22   0        2.34        0.00      7.90 o 
   2  22   0        5.08        6.97      8.95 o 
   3  22   0      196.29      189.88     11.83 o 
   4  22   0       69.32       61.71      9.09 o 
   5  22   0       17.78        9.66      9.90 o 
   6  22   0        1.34        0.00     11.33 o 
   7  22   0        1.07        0.00     23.45 o 
   1  23   0        0.05        0.00      8.26 o 
   2  23   0        3.88        9.47      8.88 o 
   3  23   0       48.87       51.93      9.97 o 
   4  23   0       11.84        0.00      9.24 o 
   5  23   0        8.02        6.16      9.81 o 
   6  23   0       12.23        4.92     15.24 o 
   7  23   0        7.45        0.00     18.04 o 
   0  24   0       83.45       78.32     14.09 o 
   1  24   0        7.16        0.00      8.72 o 
   2  24   0        0.48        0.00      8.82 o 
   3  24   0       31.79       23.61     10.82 o 
   4  24   0      232.05      252.67     13.98 o 
   5  24   0        1.65        0.00     10.00 o 
   6  24   0        5.64        0.00     15.92 o 
   1  25   0        0.01        0.00      9.06 o 
   2  25   0        7.00       21.49      9.47 o 
   3  25   0        4.30        0.00      9.03 o 
   4  25   0       18.65        9.01     10.16 o 
   5  25   0        0.63        0.00     12.00 o 
   6  25   0       12.61        0.00     16.99 o 
   0  26   0      238.70      230.26     19.29 o 
   1  26   0        1.75        0.00      9.13 o 
   2  26   0       25.82       21.33      9.41 o 
   3  26   0        0.06        0.24      9.44 o 
   4  26   0        0.19        0.00      9.29 o 
   5  26   0        6.02        2.22     12.61 o 
   6  26   0        9.87        0.00     16.60 o 
   1  27   0       34.83       15.77      9.64 o 
   2  27   0       14.32       16.65      9.58 o 
   3  27   0        3.06        0.00      9.23 o 
   4  27   0        1.16        0.00     10.91 o 
   5  27   0        0.02        0.00     12.84 o 
   6  27   0        2.76        0.00     17.19 o 
   0  28   0       44.65       41.81     14.11 o 
   1  28   0        0.02        0.00      9.27 o 
   2  28   0        5.12        2.67      9.45 o 
   3  28   0        1.51        0.00      9.66 o 
   4  28   0       32.51       41.72     13.17 o 
   5  28   0        2.87        0.00     16.04 o 
   1  29   0        0.02        0.00      9.64 o 
   2  29   0       10.77        6.18      9.86 o 
   3  29   0       21.45       17.37     12.49 o 
   4  29   0        9.32        0.00     12.74 o 
   5  29   0        6.02       21.18     13.76 o 
   0  30   0        3.22        0.00     13.81 o 
   1  30   0        7.05        0.00      9.89 o 
   2  30   0        0.01        0.00     11.73 o 
   3  30   0       23.51        3.20     12.36 o 
   4  30   0        0.01        0.00     12.57 o 
   5  30   0       17.01       29.32     14.59 o 
   1  31   0       24.15       14.36     11.43 o 
   2  31   0        3.78        0.00     12.20 o 
   3  31   0       16.53        0.00     12.58 o 
   4  31   0        1.23        0.00     15.92 o 
   0  32   0        1.06        2.44     14.81 o 
   1  32   0        7.83        0.00     11.90 o 
   2  32   0        6.81        1.04     12.51 o 
   3  32   0        8.58        0.00     12.95 o 
   4  32   0        2.27        0.00     14.25 o 
   1  33   0        3.38        0.00     12.16 o 
   2  33   0        8.55        6.57     13.02 o 
   3  33   0        0.02        5.07     13.76 o 
   0  34   0       42.75       10.20     22.06 o 
   1  34   0       11.16        0.00     15.64 o 
   2  34   0        0.41        0.00     13.24 o 
   3  34   0        2.00        0.00     12.90 o 
   1  35   0       16.62        2.07     16.61 o 
   2  35   0        0.18        0.00     15.43 o 
   0  36   0        4.39        0.00     36.08 o 
   1  36   0        3.65        3.35     27.97 o 
  -9   1   1        0.02        0.00     12.33 o 
  -8   1   1        0.19        0.00     12.83 o 
  -7   1   1       24.91       20.39     13.03 o 
  -6   1   1      162.95      167.59     10.09 o 
  -5   1   1      190.85      211.99      8.74 o 
  -4   1   1     1802.93     1628.63     20.81 o 
  -3   1   1       54.71       57.35      4.61 o 
  -2   1   1      154.16      185.95      7.07 o 
  -1   1   1     1609.14     1575.37     18.30 o 
   0   1   1       36.16       51.63      9.07 o 
   1   1   1        8.76        8.91      2.99 o 
   2   1   1      216.06      221.82      8.95 o 
   3   1   1     2102.45     2049.03     26.41 o 
   4   1   1      102.26      103.33      7.19 o 
   5   1   1        7.28        4.94      8.30 o 
   6   1   1       12.97        6.50      9.99 o 
   7   1   1       15.45        6.16     12.21 o 
   8   1   1       12.63       13.94     13.61 o 
  -9   2   1        0.35        8.90     13.48 o 
  -8   2   1        3.58        0.00     11.04 o 
  -7   2   1       43.78       65.98     14.74 o 
  -6   2   1        0.26        0.00      7.30 o 
  -5   2   1       32.63       23.68      6.20 o 
  -4   2   1       76.87       86.11      6.16 o 
  -3   2   1      328.75      301.76      8.42 o 
  -2   2   1       48.67       66.98      6.31 o 
  -1   2   1       38.47       20.03      3.79 o 
   0   2   1     9790.74    11219.54    157.11 o 
   1   2   1      327.92      296.71      6.43 o 
   2   2   1      213.20      223.18      7.40 o 
   3   2   1     1430.94     1407.88     19.73 o 
   4   2   1       66.11       75.11      5.53 o 
   5   2   1       48.13       62.52      9.47 o 
   6   2   1       11.77        2.30     10.25 o 
   7   2   1      221.61      236.50     26.25 o 
   8   2   1       33.80       34.53     13.60 o 
  -9   3   1        0.72        0.00     12.47 o 
  -8   3   1       20.53       11.22     11.40 o 
  -7   3   1      749.23      658.45     20.59 o 
  -6   3   1      133.81      137.01      9.96 o 
  -5   3   1        0.89        0.00      7.29 o 
  -4   3   1      207.27      205.81      7.74 o 
  -3   3   1      161.99      146.41      7.11 o 
  -2   3   1       14.46       25.85      3.87 o 
  -1   3   1        5.80        0.00      3.86 o 
   0   3   1     1701.45     1462.78     19.00 o 
   1   3   1       57.52       70.99      4.26 o 
   2   3   1      183.79      175.23      9.23 o 
   3   3   1      275.46      283.09     10.55 o 
   4   3   1       52.58       71.20      5.78 o 
   5   3   1        0.40        0.00      8.88 o 
   6   3   1       81.12       93.15     12.25 o 
   7   3   1       21.75       33.05     12.97 o 
   8   3   1        3.14       21.78     14.48 o 
  -9   4   1        5.81        1.92     17.25 o 
  -8   4   1       94.91      119.13     13.97 o 
  -7   4   1        6.89       34.97     10.14 o 
  -6   4   1      200.44      200.82     14.16 o 
  -5   4   1       39.17       34.90      6.78 o 
  -4   4   1       78.35       87.35      6.24 o 
  -3   4   1      414.88      362.37      7.87 o 
  -2   4   1      956.01      807.65     10.74 o 
  -1   4   1     5975.46     6419.26     66.93 o 
   0   4   1       20.83       17.97      2.94 o 
   1   4   1       32.18       48.54      4.17 o 
   2   4   1     1085.07     1043.76     13.64 o 
   3   4   1      427.09      395.01      8.44 o 
   4   4   1       15.18       11.10      4.61 o 
   5   4   1       53.53       43.90      9.35 o 
   6   4   1      120.08      130.92     12.82 o 
   7   4   1       97.09      104.30     13.47 o 
   8   4   1        2.40       28.02     13.63 o 
  -9   5   1        1.19        0.00     15.71 o 
  -8   5   1       19.93       21.17     11.77 o 
  -7   5   1        0.25        2.66      8.25 o 
  -6   5   1        1.72        8.40      7.76 o 
  -5   5   1       26.18       26.08      6.79 o 
  -4   5   1       17.23        8.07      4.56 o 
  -3   5   1      328.23      280.59      7.33 o 
  -2   5   1      214.74      220.37     10.20 o 
  -1   5   1     8742.01     9658.20     99.32 o 
   0   5   1     8735.26    10475.72     94.88 o 
   1   5   1      804.37      800.14      9.90 o 
   2   5   1        0.76        6.09      4.21 o 
   3   5   1      125.35      131.60      6.73 o 
   4   5   1      654.62      612.33     10.11 o 
   5   5   1        0.24        0.00      8.33 o 
   6   5   1      105.99      109.22     15.32 o 
   7   5   1        0.25        0.00     11.15 o 
   8   5   1        8.39       17.85     13.20 o 
  -9   6   1        0.79        0.00     17.01 o 
  -8   6   1        0.57        0.00     12.60 o 
  -7   6   1       28.46       16.04      9.25 o 
  -6   6   1        8.71        0.00      7.81 o 
  -5   6   1        5.86        0.00      6.46 o 
  -4   6   1       47.89       38.43      6.76 o 
  -3   6   1      516.62      511.25      9.41 o 
  -2   6   1        6.36       13.51      3.69 o 
  -1   6   1     3412.76     3112.69     34.48 o 
   0   6   1       71.39       59.56      3.75 o 
   1   6   1        7.39       17.40      3.44 o 
   2   6   1      898.55      872.21     10.88 o 
   3   6   1        6.51        7.49      5.12 o 
   4   6   1      528.44      458.48      8.96 o 
   5   6   1        7.12       13.17      8.63 o 
   6   6   1      537.50      466.53     17.26 o 
   7   6   1        1.06        8.42     11.30 o 
   8   6   1        0.00       17.61     13.23 o 
  -9   7   1        0.01        0.00     15.28 o 
  -8   7   1        4.78        0.00     11.85 o 
  -7   7   1        0.38        0.00      8.97 o 
  -6   7   1        0.18        0.00      7.91 o 
  -5   7   1      431.22      415.79     12.26 o 
  -4   7   1      323.25      270.33     12.47 o 
  -3   7   1     1732.84     1793.81     20.72 o 
  -2   7   1     1470.36     1526.08     17.25 o 
  -1   7   1      986.77     1087.30     14.63 o 
   0   7   1     1884.58     1943.45     20.84 o 
   1   7   1       88.22      118.91      4.48 o 
   2   7   1       44.59       39.15      3.94 o 
   3   7   1        1.71        0.00      4.28 o 
   4   7   1      244.85      251.77      8.51 o 
   5   7   1        6.75        5.94      8.81 o 
   6   7   1      180.96      193.68     16.34 o 
   7   7   1        6.58        0.00     11.10 o 
   8   7   1        3.10        0.00     12.84 o 
  -8   8   1        6.90        0.00     11.20 o 
  -7   8   1        9.15        6.14      8.65 o 
  -6   8   1       25.05       22.80      8.37 o 
  -5   8   1       52.48       63.96      7.45 o 
  -4   8   1      146.41      148.22      7.31 o 
  -3   8   1     2160.50     2279.52     25.08 o 
  -2   8   1        6.47        0.98      3.69 o 
  -1   8   1      791.98      663.10      9.54 o 
   0   8   1      809.07      815.18     10.59 o 
   1   8   1       20.32       11.20      3.27 o 
   2   8   1      436.48      424.12      7.51 o 
   3   8   1        7.03        0.43      4.42 o 
   4   8   1        3.16        6.58      5.28 o 
   5   8   1      151.69      154.53     12.59 o 
   6   8   1       44.51       44.51     11.16 o 
   7   8   1        0.35        2.54     12.62 o 
   8   8   1        3.84        8.56     13.26 o 
  -8   9   1        0.44        0.00     11.66 o 
  -7   9   1        7.55        2.27      8.66 o 
  -6   9   1      235.03      212.90     11.85 o 
  -5   9   1       25.89       19.94      5.93 o 
  -4   9   1       80.97       99.15      6.95 o 
  -3   9   1      162.20      160.43      6.79 o 
  -2   9   1      705.69      716.71     10.56 o 
  -1   9   1      699.14      629.48     10.11 o 
   0   9   1      654.86      628.59      8.98 o 
   1   9   1       76.09       69.56      4.36 o 
   2   9   1      688.81      673.05      9.83 o 
   3   9   1      224.13      232.04      7.28 o 
   4   9   1       41.98       45.73      5.91 o 
   5   9   1       12.76        0.00      8.91 o 
   6   9   1      113.03      126.93     12.87 o 
   7   9   1       16.89       23.91     11.62 o 
   8   9   1       16.70       39.97     21.62 o 
  -8  10   1       47.37       39.09     18.63 o 
  -7  10   1        0.00        5.84      8.74 o 
  -6  10   1      106.36      108.52      9.86 o 
  -5  10   1       35.09       27.66      6.25 o 
  -4  10   1       71.00       76.72      7.20 o 
  -3  10   1       27.81       35.56      5.35 o 
  -2  10   1     1147.84     1109.36     15.21 o 
  -1  10   1      133.72      150.44      8.06 o 
   0  10   1      123.68      157.48      5.07 o 
   1  10   1       14.46       12.97      3.55 o 
   2  10   1      126.74      156.34      5.83 o 
   3  10   1        2.23        0.00      4.47 o 
   4  10   1      140.90      156.15      7.32 o 
   5  10   1       35.10       41.73     15.29 o 
   6  10   1      157.09      201.03     14.12 o 
   7  10   1        0.51        0.00     11.53 o 
   8  10   1       53.89       82.54     18.17 o 
  -8  11   1       19.60        0.00     11.90 o 
  -7  11   1        0.22        0.00      8.64 o 
  -6  11   1       12.96       13.69      8.23 o 
  -5  11   1        0.02        0.00      6.95 o 
  -4  11   1       71.18       73.36      6.71 o 
  -3  11   1        4.40        0.00      4.82 o 
  -2  11   1     1314.76     1285.31     17.29 o 
  -1  11   1     1432.16     1394.60     16.78 o 
   0  11   1       74.04       87.36      5.41 o 
   1  11   1     2294.74     2309.09     24.96 o 
   2  11   1       82.82       77.39      5.10 o 
   3  11   1      253.62      276.20      8.03 o 
   4  11   1       75.19       90.46      6.82 o 
   5  11   1       57.65       61.25     10.58 o 
   6  11   1        0.52        3.01     10.19 o 
   7  11   1        3.77        8.86     11.97 o 
   8  11   1        2.01        4.09     13.26 o 
  -8  12   1        3.09        0.00     13.02 o 
  -7  12   1        3.07        3.77      8.77 o 
  -6  12   1       15.63        7.85      7.15 o 
  -5  12   1       20.79       15.76      7.50 o 
  -4  12   1       39.28       44.33      6.47 o 
  -3  12   1      804.37      761.73     13.26 o 
  -2  12   1      954.41      887.64     13.62 o 
  -1  12   1      678.10      663.24      9.59 o 
   0  12   1      364.39      364.43      7.75 o 
   1  12   1      782.97      691.45     11.58 o 
   2  12   1      102.56      120.61      6.41 o 
   3  12   1       69.12       86.63      5.77 o 
   4  12   1        2.76        2.41      7.97 o 
   5  12   1      267.42      316.60     15.28 o 
   6  12   1        3.97        0.00     15.36 o 
   7  12   1       14.33       20.59     11.72 o 
   8  12   1        1.47        4.41     13.36 o 
  -8  13   1        0.35        0.00     13.70 o 
  -7  13   1        0.01        7.09      8.95 o 
  -6  13   1        6.41       10.54      6.55 o 
  -5  13   1       41.19       55.24      8.28 o 
  -4  13   1       61.11       56.35      6.98 o 
  -3  13   1       15.58        2.69      5.81 o 
  -2  13   1     1024.18     1050.09     16.32 o 
  -1  13   1      186.27      181.20      6.87 o 
   0  13   1      356.27      396.45      8.45 o 
   1  13   1       53.94       69.31      6.22 o 
   2  13   1        7.60        5.06      3.08 o 
   3  13   1        0.01        0.00      4.82 o 
   4  13   1        1.59        3.33      6.20 o 
   5  13   1     1398.00     1371.44     30.96 o 
   6  13   1        2.84        0.00     10.69 o 
   7  13   1       27.52       39.86     12.63 o 
   8  13   1        5.06        0.35     15.75 o 
  -8  14   1        4.32        0.00     18.97 o 
  -7  14   1        1.03        0.00     11.20 o 
  -6  14   1       40.21       37.38      8.42 o 
  -5  14   1       19.77       19.16      8.14 o 
  -4  14   1       16.06       12.25      5.60 o 
  -3  14   1       30.11       38.16      5.81 o 
  -2  14   1      962.14      875.96     13.29 o 
  -1  14   1      537.03      499.14     10.33 o 
   0  14   1      258.38      263.91      9.47 o 
   1  14   1       14.44       14.36      4.31 o 
   2  14   1        1.24        4.20      4.15 o 
   3  14   1       36.82       26.28      5.54 o 
   4  14   1       35.18       47.18      6.82 o 
   5  14   1       87.49      101.67     11.88 o 
   6  14   1        8.42       24.88     10.80 o 
   7  14   1       19.07       25.18     19.10 o 
   8  14   1        0.98        6.31     15.92 o 
  -8  15   1        1.97        0.00     14.45 o 
  -7  15   1        0.55        0.00      9.68 o 
  -6  15   1       27.28       29.60      8.82 o 
  -5  15   1       33.78       27.30      8.25 o 
  -4  15   1       29.53       25.51      6.24 o 
  -3  15   1      120.15      116.46      7.06 o 
  -2  15   1      200.00      226.91      7.08 o 
  -1  15   1       75.57       88.73      4.94 o 
   0  15   1        0.22        1.65      4.96 o 
   1  15   1       29.64       41.62      5.63 o 
   2  15   1       62.35       60.19      5.15 o 
   3  15   1       15.09       15.34      5.51 o 
   4  15   1       19.56       14.18      6.61 o 
   5  15   1       16.94       32.42     10.35 o 
   6  15   1       24.70       25.01     13.64 o 
   7  15   1        0.24        0.00     14.03 o 
   8  15   1        0.08        8.97     16.36 o 
  -8  16   1       24.34       19.63     20.77 o 
  -7  16   1        8.36        5.00     10.88 o 
  -6  16   1       25.78       18.07      9.29 o 
  -5  16   1        0.33        0.00      7.02 o 
  -4  16   1        0.68        0.00      6.65 o 
  -3  16   1      116.24      115.96      7.85 o 
  -2  16   1      639.10      587.30     11.69 o 
  -1  16   1      262.92      286.27      8.32 o 
   0  16   1        5.23        4.41      5.09 o 
   1  16   1      242.66      259.75      8.37 o 
   2  16   1      143.56      159.53      6.89 o 
   3  16   1        5.01        0.00      6.24 o 
   4  16   1       17.66        9.82      7.82 o 
   5  16   1      337.43      356.46     28.27 o 
   6  16   1        0.38        0.00     13.30 o 
   7  16   1        0.79        0.00     14.59 o 
  -8  17   1        1.58       12.77     52.44 o 
  -7  17   1        0.11        0.00     11.77 o 
  -6  17   1        2.43        0.00      8.78 o 
  -5  17   1        0.83        0.00      8.08 o 
  -4  17   1      107.58      112.64      8.47 o 
  -3  17   1       83.34      102.80      7.12 o 
  -2  17   1       53.19       69.01      5.75 o 
  -1  17   1       48.11       61.15      4.99 o 
   0  17   1      124.56      143.63      7.20 o 
   1  17   1       75.58       83.04      6.95 o 
   2  17   1      226.18      272.76     13.07 o 
   3  17   1       16.35       13.83      6.77 o 
   4  17   1        6.95       15.88      8.08 o 
   5  17   1       96.14       94.55     14.64 o 
   6  17   1        9.73        0.80     13.72 o 
   7  17   1        1.07        0.00     17.50 o 
  -8  18   1        6.22        0.00     48.95 o 
  -7  18   1        1.33        0.00     11.82 o 
  -6  18   1       17.12        0.00     12.16 o 
  -5  18   1      109.12      103.66     10.39 o 
  -4  18   1       12.03        8.59      9.30 o 
  -3  18   1      275.61      292.97      9.51 o 
  -2  18   1       11.25        0.00      6.00 o 
  -1  18   1       16.49        8.91      5.66 o 
   0  18   1        0.49        0.00      5.51 o 
   1  18   1        0.00        0.00      5.68 o 
   2  18   1      394.43      354.97     14.67 o 
   3  18   1        1.70        0.00      6.82 o 
   4  18   1      151.13      156.94     10.28 o 
   5  18   1        1.23       14.22     12.72 o 
   6  18   1       20.37       38.64     14.40 o 
   7  18   1        0.29       19.77     14.95 o 
  -7  19   1        0.28        0.00     13.60 o 
  -6  19   1       10.44        0.00     10.86 o 
  -5  19   1       12.61        6.68     10.03 o 
  -4  19   1       81.71       80.45      9.39 o 
  -3  19   1       41.56       41.78      7.83 o 
  -2  19   1       74.71       80.55      7.45 o 
  -1  19   1       14.24       14.55      6.00 o 
   0  19   1       24.07       23.80      6.19 o 
   1  19   1       16.97       15.17      6.37 o 
   2  19   1       11.12        7.41      6.82 o 
   3  19   1        2.72        0.00      7.39 o 
   4  19   1      395.13      395.52     13.36 o 
   5  19   1        9.14        0.00     12.48 o 
   6  19   1        4.14        1.78     14.35 o 
   7  19   1        1.77        0.00     14.81 o 
  -7  20   1        0.97        0.00     11.62 o 
  -6  20   1        1.26        1.20     13.11 o 
  -5  20   1       26.37        9.66     12.40 o 
  -4  20   1       14.68       25.77     12.52 o 
  -3  20   1       62.93       43.72      9.74 o 
  -2  20   1       52.60       67.78      7.72 o 
  -1  20   1       36.51       44.16      6.78 o 
   0  20   1       26.08       18.73      6.53 o 
   1  20   1        9.79        0.00      6.49 o 
   2  20   1       67.21       59.79      7.80 o 
   3  20   1       66.42       80.10      8.53 o 
   4  20   1      263.17      288.50     15.38 o 
   5  20   1        8.64        1.08     12.87 o 
   6  20   1       45.06       36.46     14.52 o 
   7  20   1        2.18        4.74     15.55 o 
  -7  21   1        1.24        0.00     11.84 o 
  -6  21   1        0.30       24.06     11.44 o 
  -5  21   1        6.89        0.00     12.52 o 
  -4  21   1       25.79       10.71     12.27 o 
  -3  21   1       19.06       22.26     12.60 o 
  -2  21   1       24.49       18.75      9.15 o 
  -1  21   1       95.18       88.19      7.75 o 
   0  21   1        0.64        0.00      6.38 o 
   1  21   1        8.63        2.74      6.92 o 
   2  21   1        8.92        0.00      7.41 o 
   3  21   1       29.91       13.80      6.19 o 
   4  21   1      120.00      134.83     11.53 o 
   5  21   1       18.14       25.56     13.13 o 
   6  21   1        0.52        0.00     13.31 o 
   7  21   1        0.01        0.00     16.10 o 
  -7  22   1        5.29        0.00     15.31 o 
  -6  22   1       13.77        0.00     13.69 o 
  -5  22   1       16.30        2.47     12.78 o 
  -4  22   1        1.64        3.02     12.22 o 
  -3  22   1       10.00        2.88     11.93 o 
  -2  22   1        6.57        9.24     11.26 o 
  -1  22   1      166.31      186.03     10.57 o 
   0  22   1        0.18        0.00      8.05 o 
   1  22   1       50.16       49.42      7.98 o 
   2  22   1        1.50        0.00      7.62 o 
   3  22   1       15.41       19.00      8.47 o 
   4  22   1       22.98       30.66      8.44 o 
   5  22   1       16.04        0.00     13.85 o 
   6  22   1       25.40        0.00     14.05 o 
   7  22   1        4.07       10.47     17.40 o 
  -7  23   1        0.95        2.67     16.50 o 
  -6  23   1        4.52        1.74     13.27 o 
  -5  23   1       11.45        0.00     12.58 o 
  -4  23   1       17.33        6.99     12.66 o 
  -3  23   1        0.18        0.00     11.79 o 
  -2  23   1        8.17        4.11     11.52 o 
  -1  23   1      219.61      228.85     12.49 o 
   0  23   1        4.36       10.94      8.64 o 
   1  23   1       85.87       88.73     10.20 o 
   2  23   1        6.20        4.83      8.03 o 
   3  23   1       10.20        1.83      8.14 o 
   4  23   1       67.99       64.01      9.13 o 
   5  23   1        0.03        0.99     12.47 o 
   6  23   1        3.72       24.03     16.06 o 
  -6  24   1        0.00        0.00     17.37 o 
  -5  24   1        4.45       15.16     13.56 o 
  -4  24   1       56.74       49.69     13.62 o 
  -3  24   1        3.46        2.11     11.97 o 
  -2  24   1        0.09        0.00     11.57 o 
  -1  24   1       79.73       74.72     12.17 o 
   0  24   1       24.64       24.55      9.52 o 
   1  24   1       12.41        2.80      9.21 o 
   2  24   1       49.86       53.21      9.96 o 
   3  24   1       54.97       57.51      9.87 o 
   4  24   1       13.91        0.28      8.22 o 
   5  24   1       33.84       27.82     22.14 o 
   6  24   1        0.91        0.00     16.16 o 
  -6  25   1        1.34        0.00     13.20 o 
  -5  25   1       10.54       16.39     13.89 o 
  -4  25   1        0.58       12.86     13.21 o 
  -3  25   1        3.43       10.07     12.08 o 
  -2  25   1       83.43      109.48     13.31 o 
  -1  25   1        9.14        0.00     11.09 o 
   0  25   1        5.20        0.00     10.82 o 
   1  25   1        0.00        0.00      9.07 o 
   2  25   1        4.78        3.01      8.93 o 
   3  25   1       45.63       60.88     10.01 o 
   4  25   1        2.08        0.00      9.72 o 
   5  25   1        0.52        0.00     15.37 o 
   6  25   1        0.36        0.00     17.21 o 
  -6  26   1        0.24        0.00     13.90 o 
  -5  26   1        0.72        0.00     13.18 o 
  -4  26   1       64.74       54.54     14.19 o 
  -3  26   1        0.81        0.00     11.78 o 
  -2  26   1       37.61       36.37     12.19 o 
  -1  26   1       30.73       36.19     14.08 o 
   0  26   1        1.41        0.00     10.78 o 
   1  26   1       54.67       47.60     10.48 o 
   2  26   1        8.74       11.49      9.14 o 
   3  26   1       89.58       98.90     11.36 o 
   4  26   1       19.76       16.82     10.08 o 
   5  26   1        2.35        1.77     14.96 o 
   6  26   1        0.21        0.00     25.58 o 
  -6  27   1        1.55        0.00     25.09 o 
  -5  27   1        3.75        0.00     13.73 o 
  -4  27   1       10.67        0.00     13.24 o 
  -3  27   1       44.40       23.08     13.12 o 
  -2  27   1        0.55        0.00     11.78 o 
  -1  27   1        0.83        0.00     11.14 o 
   0  27   1        1.82       11.74     11.29 o 
   1  27   1        6.73       13.60     11.16 o 
   2  27   1       10.28        0.00      9.27 o 
   3  27   1       44.35       33.01     10.06 o 
   4  27   1        2.05        3.75      9.81 o 
   5  27   1        0.48        0.00     22.53 o 
  -5  28   1       10.27        7.35     17.61 o 
  -4  28   1        0.59        0.00     13.27 o 
  -3  28   1        5.99       12.81     12.93 o 
  -2  28   1       16.08       14.10     12.44 o 
  -1  28   1       34.65       27.92     12.32 o 
   0  28   1       13.48       10.02     11.52 o 
   1  28   1        3.79        0.36     11.02 o 
   2  28   1       30.99       29.30     12.75 o 
   3  28   1       40.53       29.22     10.37 o 
   4  28   1        0.30        0.00      9.95 o 
   5  28   1        0.01        1.90     21.72 o 
  -5  29   1        2.31        0.00     14.47 o 
  -4  29   1        2.40        0.00     13.88 o 
  -3  29   1        0.03        0.00     12.87 o 
  -2  29   1        0.46        0.00     12.60 o 
  -1  29   1       35.32       44.05     12.83 o 
   0  29   1       95.48       96.81     13.61 o 
   1  29   1        0.79        0.00     11.26 o 
   2  29   1       17.91       15.93     11.75 o 
   3  29   1       19.13       14.31     11.64 o 
   4  29   1        1.23        0.00     10.04 o 
   5  29   1        5.77        0.00     16.81 o 
  -5  30   1        1.29        0.00     14.95 o 
  -4  30   1        1.85        0.00     13.86 o 
  -3  30   1        0.65        0.00     13.19 o 
  -2  30   1        0.83        0.00     12.78 o 
  -1  30   1        0.79        0.00     12.11 o 
   0  30   1       17.67       13.61     12.17 o 
   1  30   1        0.19        0.00     11.30 o 
   2  30   1        0.46        0.00     11.10 o 
   3  30   1        0.59        0.00     12.18 o 
   4  30   1        5.26       19.03     12.11 o 
  -4  31   1        0.97        7.21     14.40 o 
  -3  31   1       14.20        0.00     13.37 o 
  -2  31   1        9.79        1.30     13.67 o 
  -1  31   1        3.93        0.00     12.19 o 
   0  31   1       34.70       18.03     12.89 o 
   1  31   1       19.46       21.77     12.42 o 
   2  31   1        3.62        0.00     12.26 o 
   3  31   1        5.59       22.87     12.43 o 
   4  31   1        0.60        9.87     12.97 o 
  -4  32   1        0.08        3.11     15.07 o 
  -3  32   1        1.27        0.00     13.70 o 
  -2  32   1        1.67        0.00     12.83 o 
  -1  32   1       22.61       16.53     13.16 o 
   0  32   1        2.26        0.00     12.44 o 
   1  32   1        1.74        0.00     12.11 o 
   2  32   1       17.22       15.04     12.34 o 
   3  32   1       15.15       17.54     12.83 o 
  -3  33   1        0.32        0.00     13.48 o 
  -2  33   1       12.23        0.63     13.34 o 
  -1  33   1        4.44        0.00     12.85 o 
   0  33   1        1.36        0.00     12.81 o 
   1  33   1        0.42        8.50     12.96 o 
   2  33   1        5.74        6.13     12.88 o 
   3  33   1        1.54       17.34     13.17 o 
  -3  34   1        0.02        0.00     19.23 o 
  -2  34   1        4.08        0.00     13.96 o 
  -1  34   1        0.04        0.00     13.28 o 
   0  34   1        8.43        5.33     13.26 o 
   1  34   1        0.41        0.00     12.53 o 
   2  34   1       26.48       42.10     14.54 o 
  -2  35   1        0.65        0.00     19.71 o 
  -1  35   1        2.16        0.00     13.67 o 
   0  35   1        0.15        0.00     13.57 o 
   1  35   1       15.69       10.46     13.31 o 
  -8   0   2       10.35        8.60     25.58 o 
  -7   0   2       10.24       16.85     12.27 o 
  -6   0   2       66.29       54.93     13.47 o 
  -5   0   2       37.53       35.26     10.26 o 
  -4   0   2      375.50      212.46     42.82 o 
  -3   0   2      420.91      375.47     12.02 o 
  -2   0   2        9.22       10.79      6.45 o 
  -1   0   2     1759.47     1786.49     30.29 o 
   0   0   2      150.87      177.83     20.74 o 
   1   0   2        1.12        0.00      5.71 o 
   2   0   2      858.67      918.56     23.57 o 
   3   0   2      212.23      239.51     15.29 o 
   4   0   2      209.15      216.40     17.02 o 
   5   0   2        4.49       20.58     14.96 o 
   6   0   2        8.02        0.00     15.12 o 
   7   0   2        5.73        7.48     17.53 o 
   8   0   2       11.07        0.00     20.73 o 
  -8   1   2        8.21       18.09     12.97 o 
  -7   1   2       31.57       44.86      9.03 o 
  -6   1   2       16.77       16.56      8.22 o 
  -5   1   2       56.76       30.20      9.99 o 
  -4   1   2      639.09      535.12     12.15 o 
  -3   1   2       34.71       40.58      5.38 o 
  -2   1   2       18.41       38.14      4.54 o 
  -1   1   2      217.44      206.96      6.30 o 
   0   1   2       31.34       32.56      3.94 o 
   1   1   2       63.51       60.06      5.00 o 
   2   1   2      794.24      711.17     14.30 o 
   3   1   2      286.81      287.21     11.28 o 
   4   1   2       54.80       41.45      9.27 o 
   5   1   2       61.26       33.22     10.94 o 
   6   1   2       67.39       50.90     11.85 o 
   7   1   2        1.72       22.93     19.20 o 
   8   1   2        0.81        0.00     13.90 o 
  -8   2   2       76.28       91.56     10.54 o 
  -7   2   2       37.13       67.63      9.75 o 
  -6   2   2       17.92       11.54      8.18 o 
  -5   2   2        0.17        0.00      6.01 o 
  -4   2   2       11.19        7.96      5.89 o 
  -3   2   2      170.96      198.23      8.36 o 
  -2   2   2      258.49      234.48      6.92 o 
  -1   2   2       58.57       81.01      5.68 o 
   0   2   2      248.78      244.64      6.65 o 
   1   2   2      491.51      495.96      8.19 o 
   2   2   2      403.24      333.34      8.57 o 
   3   2   2      163.00      178.95     10.00 o 
   4   2   2       14.04        1.99      8.48 o 
   5   2   2        0.26        0.00     10.24 o 
   6   2   2      103.75       88.45     12.47 o 
   7   2   2        3.01       14.04     12.41 o 
   8   2   2        0.17       12.65     19.61 o 
  -8   3   2       22.43       54.48     12.29 o 
  -7   3   2        0.22        6.37      8.55 o 
  -6   3   2        1.15        0.00      7.17 o 
  -5   3   2      183.14      188.13      9.70 o 
  -4   3   2      209.14      228.05      8.64 o 
  -3   3   2      422.75      348.11      8.46 o 
  -2   3   2        5.64        0.67      3.45 o 
  -1   3   2     1928.58     1815.73     23.62 o 
   0   3   2      295.18      312.15      7.12 o 
   1   3   2      295.29      297.15      6.58 o 
   2   3   2        4.52        2.65      4.24 o 
   3   3   2      566.08      571.62     14.30 o 
   4   3   2       16.68       13.38      8.77 o 
   5   3   2       15.58       14.67     10.67 o 
   6   3   2       11.73       33.06     11.53 o 
   7   3   2        0.34        0.00     16.81 o 
   8   3   2        1.83       19.95     14.66 o 
  -8   4   2        4.01       12.76     12.45 o 
  -7   4   2        9.80       21.58     10.07 o 
  -6   4   2        5.57        0.00      6.61 o 
  -5   4   2       18.36       18.15      7.69 o 
  -4   4   2      494.48      423.35     10.15 o 
  -3   4   2       27.33       25.30      5.19 o 
  -2   4   2      261.05      255.68     10.54 o 
  -1   4   2      925.43      831.54     11.83 o 
   0   4   2       29.70       44.44      5.56 o 
   1   4   2      183.35      191.01      6.28 o 
   2   4   2       19.18       17.88      4.67 o 
   3   4   2       15.00        4.34      7.27 o 
   4   4   2        3.82        0.00     12.44 o 
   5   4   2       25.92       10.36     10.57 o 
   6   4   2       28.57       24.78     11.36 o 
   7   4   2       10.96        1.35     12.19 o 
   8   4   2        0.24        6.10     14.69 o 
  -8   5   2        0.05       13.62     18.61 o 
  -7   5   2      171.89      156.54     10.60 o 
  -6   5   2        2.41        0.00      9.55 o 
  -5   5   2       50.09       55.49      7.87 o 
  -4   5   2       71.14       76.09      6.86 o 
  -3   5   2      219.83      224.03      7.77 o 
  -2   5   2        1.02        0.00      4.35 o 
  -1   5   2        0.26        0.00      4.48 o 
   0   5   2      449.85      444.63     10.15 o 
   1   5   2      442.33      445.53      7.91 o 
   2   5   2     1108.89     1105.47     13.63 o 
   3   5   2       25.70       18.22      5.63 o 
   4   5   2       19.20        2.63      9.68 o 
   5   5   2        4.51       16.37     10.69 o 
   6   5   2       10.52        0.00     10.91 o 
   7   5   2       37.28       30.97     14.00 o 
   8   5   2        0.81        7.26     14.25 o 
  -8   6   2        9.64       13.67     19.36 o 
  -7   6   2       19.22       26.92     13.52 o 
  -6   6   2        0.93        7.63      8.13 o 
  -5   6   2       64.98       71.80      8.10 o 
  -4   6   2       31.74       36.38      6.44 o 
  -3   6   2       10.38        7.80      4.93 o 
  -2   6   2       10.55        1.72      4.27 o 
  -1   6   2       24.77       19.22      5.13 o 
   0   6   2      125.07      151.49      6.06 o 
   1   6   2       24.87       30.49      4.69 o 
   2   6   2      293.54      315.84      7.04 o 
   3   6   2      500.25      488.34     16.20 o 
   4   6   2       89.87       96.93     10.57 o 
   5   6   2        2.79        0.48     10.46 o 
   6   6   2        0.63        7.60     11.12 o 
   7   6   2       17.33       14.38     12.67 o 
   8   6   2        2.14       20.64     16.73 o 
  -8   7   2        0.12        0.00     13.85 o 
  -7   7   2        2.26        0.00      9.95 o 
  -6   7   2       24.81       21.79      8.50 o 
  -5   7   2       18.81       30.33      7.63 o 
  -4   7   2      152.21      172.94      8.28 o 
  -3   7   2       88.33      105.06      6.15 o 
  -2   7   2       88.58       92.21      6.86 o 
  -1   7   2      181.55      204.02      7.75 o 
   0   7   2      411.22      441.83      8.85 o 
   1   7   2      235.72      227.90      7.67 o 
   2   7   2      450.22      461.31      8.44 o 
   3   7   2        7.75        4.25      5.83 o 
   4   7   2        1.38        0.00      9.05 o 
   5   7   2        0.10        0.00     10.12 o 
   6   7   2        1.59       12.86     11.11 o 
   7   7   2        8.29       13.55     12.62 o 
   8   7   2        0.00        0.00     14.98 o 
  -8   8   2       33.86       22.72     12.09 o 
  -7   8   2       73.44       53.85     10.80 o 
  -6   8   2        0.92        0.00      8.59 o 
  -5   8   2       92.78       98.26      8.94 o 
  -4   8   2        1.02        7.21      6.14 o 
  -3   8   2      330.70      313.21      8.26 o 
  -2   8   2       19.97       24.63      6.49 o 
  -1   8   2       37.13       30.77      6.78 o 
   0   8   2        7.00       16.04      4.90 o 
   1   8   2      334.63      312.09      7.18 o 
   2   8   2       62.10       67.81      5.21 o 
   3   8   2       65.70       82.40      8.94 o 
   4   8   2       59.60       44.04      9.68 o 
   5   8   2       42.34       33.50     15.49 o 
   6   8   2       15.31       13.31     11.74 o 
   7   8   2        1.45        0.00     12.15 o 
   8   8   2        9.71       39.86     18.74 o 
  -8   9   2       24.89       38.34     11.89 o 
  -7   9   2        1.01        0.00      9.78 o 
  -6   9   2       15.73       22.23      9.56 o 
  -5   9   2        0.25        2.47      9.51 o 
  -4   9   2        0.14        0.00      6.25 o 
  -3   9   2      241.42      260.93      8.36 o 
  -2   9   2      110.64      134.52      7.61 o 
  -1   9   2       81.77       97.27      6.58 o 
   0   9   2     1245.13     1183.25     16.88 o 
   1   9   2        0.96        3.92      4.21 o 
   2   9   2      149.53      190.06      6.52 o 
   3   9   2      197.33      197.71      9.03 o 
   4   9   2      109.98      121.80     14.10 o 
   5   9   2       69.66       80.41     14.77 o 
   6   9   2        0.27        0.00     11.01 o 
   7   9   2        1.43       21.83     12.83 o 
   8   9   2        3.37        0.00     18.30 o 
  -8  10   2        2.92        0.00     11.05 o 
  -7  10   2       40.43       24.32     10.26 o 
  -6  10   2       40.28       34.80      9.61 o 
  -5  10   2        4.91        0.00      9.10 o 
  -4  10   2        0.52        0.00      7.31 o 
  -3  10   2      168.84      160.97      7.43 o 
  -2  10   2      683.26      605.75     12.49 o 
  -1  10   2      358.45      382.20      9.76 o 
   0  10   2       17.18       15.45      5.79 o 
   1  10   2      110.53      127.52      5.72 o 
   2  10   2      146.64      162.21      6.50 o 
   3  10   2       27.71       45.24      6.50 o 
   4  10   2      290.00      290.87     14.68 o 
   5  10   2       63.52       37.06     11.22 o 
   6  10   2        0.96        0.00     11.26 o 
   7  10   2        0.01        0.00     15.53 o 
  -8  11   2       33.35       23.48     11.58 o 
  -7  11   2        5.45        3.98     10.12 o 
  -6  11   2        2.59        0.00      8.62 o 
  -5  11   2        1.39        0.00      8.43 o 
  -4  11   2        2.85       11.57      7.76 o 
  -3  11   2      277.27      297.72     10.76 o 
  -2  11   2      600.24      547.46     12.03 o 
  -1  11   2       25.95       37.27      5.67 o 
   0  11   2        3.00        7.73      3.83 o 
   1  11   2      264.21      286.52      7.34 o 
   2  11   2       15.65       15.68      5.25 o 
   3  11   2        6.27        6.68      6.04 o 
   4  11   2       35.83       26.22     10.03 o 
   5  11   2       78.72       78.42     11.76 o 
   6  11   2        2.30        0.00     10.96 o 
   7  11   2        3.26        6.57     12.60 o 
  -8  12   2        9.62        0.00     14.34 o 
  -7  12   2        0.47        0.00     12.11 o 
  -6  12   2        3.94        6.00      9.41 o 
  -5  12   2       70.61       79.64     10.26 o 
  -4  12   2        0.57        0.00      7.44 o 
  -3  12   2      166.43      209.48      9.90 o 
  -2  12   2       55.43       61.57      6.79 o 
  -1  12   2      687.22      701.25     13.12 o 
   0  12   2        8.46        9.63      4.47 o 
   1  12   2       12.33       15.44      5.07 o 
   2  12   2       89.52      103.64      6.14 o 
   3  12   2      133.81      146.42      7.53 o 
   4  12   2       17.75       15.76     10.43 o 
   5  12   2       11.67        0.00      9.98 o 
   6  12   2        2.18        0.00     13.27 o 
   7  12   2        2.69       20.71     14.71 o 
  -8  13   2        0.41        0.00     11.04 o 
  -7  13   2       12.70        0.00     10.08 o 
  -6  13   2       84.00       58.19     10.06 o 
  -5  13   2        0.97        4.85      9.06 o 
  -4  13   2        1.44        4.36      8.45 o 
  -3  13   2       32.88       38.94      7.53 o 
  -2  13   2      159.18      157.33     10.10 o 
  -1  13   2      405.90      364.11     13.38 o 
   0  13   2        0.13        0.00      4.04 o 
   1  13   2      677.13      754.39     12.49 o 
   2  13   2       12.90        5.26      5.10 o 
   3  13   2        7.20        7.14      6.14 o 
   4  13   2       66.18       54.91     10.53 o 
   5  13   2        1.32        8.42     12.78 o 
   6  13   2       12.03       13.97     13.93 o 
   7  13   2        3.93        1.59     21.91 o 
  -8  14   2        0.48        0.00     11.31 o 
  -7  14   2        4.28        0.00      9.80 o 
  -6  14   2       89.14       82.31     10.58 o 
  -5  14   2        2.73        2.30      8.84 o 
  -4  14   2        4.61        0.00      8.29 o 
  -3  14   2        9.71        0.00      7.27 o 
  -2  14   2      130.61      150.25      8.57 o 
  -1  14   2        0.47        0.00      5.15 o 
   0  14   2       65.56       64.88      5.08 o 
   1  14   2       19.77       16.05      4.91 o 
   2  14   2       69.53       82.30      6.19 o 
   3  14   2       34.50       33.15      6.74 o 
   4  14   2       79.70       80.23     13.42 o 
   5  14   2       43.45       52.29     13.86 o 
   6  14   2        3.61       10.16     14.08 o 
   7  14   2        0.27        0.00     14.65 o 
  -8  15   2        2.89        0.00     14.63 o 
  -7  15   2        0.47        0.00     11.02 o 
  -6  15   2        6.34        2.91      9.19 o 
  -5  15   2        6.37        0.00      8.84 o 
  -4  15   2       94.05       87.42     10.20 o 
  -3  15   2       73.83       81.78      8.75 o 
  -2  15   2        0.15        7.42      6.60 o 
  -1  15   2      101.67       93.33      7.06 o 
   0  15   2       24.00       27.57      6.08 o 
   1  15   2       93.11       88.22      6.88 o 
   2  15   2        0.03        0.00      6.00 o 
   3  15   2        7.49        7.34      7.86 o 
   4  15   2       64.66       56.01     13.17 o 
   5  15   2       94.60       87.08     14.48 o 
   6  15   2        1.57        2.24     13.83 o 
   7  15   2        1.21        5.91     16.03 o 
  -7  16   2        0.79        0.00     10.34 o 
  -6  16   2        6.14       16.30      9.90 o 
  -5  16   2       27.70       37.72      9.43 o 
  -4  16   2       18.29       22.05     10.01 o 
  -3  16   2      260.97      287.95     11.95 o 
  -2  16   2      795.86      775.02     15.40 o 
  -1  16   2       15.74       21.77      6.06 o 
   0  16   2        8.33       15.12      7.37 o 
   1  16   2       40.59       47.43      6.90 o 
   2  16   2       32.27       26.64      6.95 o 
   3  16   2        1.31        0.00      7.35 o 
   4  16   2      176.17      193.33     15.38 o 
   5  16   2       48.38       80.75     14.43 o 
   6  16   2        2.39        0.00     13.95 o 
   7  16   2        1.39        0.00     15.31 o 
  -7  17   2        9.06        0.00     10.69 o 
  -6  17   2       21.11       25.47     10.77 o 
  -5  17   2        2.53        0.00      8.69 o 
  -4  17   2        5.62        7.34      9.01 o 
  -3  17   2        0.54        3.91      8.02 o 
  -2  17   2       18.68       21.74      8.17 o 
  -1  17   2       17.84       15.42      8.31 o 
   0  17   2      262.72      274.22     11.59 o 
   1  17   2      127.79      121.10      8.42 o 
   2  17   2        0.41        0.00      6.78 o 
   3  17   2       28.78       21.65      8.09 o 
   4  17   2       39.77       43.06     12.89 o 
   5  17   2        5.82        1.32     12.96 o 
   6  17   2        3.45        4.37     13.95 o 
   7  17   2        0.27        0.00     15.28 o 
  -7  18   2        0.00        0.00     12.82 o 
  -6  18   2        7.23        0.00      9.67 o 
  -5  18   2        4.40        0.00     11.32 o 
  -4  18   2        3.24        0.00     10.25 o 
  -3  18   2      142.58      167.26     10.61 o 
  -2  18   2      189.85      174.55     14.01 o 
  -1  18   2        0.61        4.82      8.53 o 
   0  18   2       16.41       24.74      8.29 o 
   1  18   2        7.35        0.00      7.88 o 
   2  18   2       10.59        0.34      6.19 o 
   3  18   2       26.13       17.07      8.12 o 
   4  18   2      123.99      165.06     16.76 o 
   5  18   2      105.45       81.41     14.83 o 
   6  18   2        8.38        0.00     14.23 o 
   7  18   2        1.93        0.00     20.15 o 
  -7  19   2       11.82        3.61     12.14 o 
  -6  19   2        0.06        8.46     11.27 o 
  -5  19   2        3.49        6.41      9.45 o 
  -4  19   2        0.66        0.00     10.29 o 
  -3  19   2       30.74       20.04      7.90 o 
  -2  19   2      536.79      509.56     18.19 o 
  -1  19   2       12.15        0.00      7.41 o 
   0  19   2       10.19        2.89      8.20 o 
   1  19   2        0.36        5.06      8.24 o 
   2  19   2       26.49        8.69      6.19 o 
   3  19   2        3.37        2.59      8.15 o 
   4  19   2      112.16      125.47     14.53 o 
   5  19   2        1.51        0.00     12.63 o 
   6  19   2        0.19        0.00     13.83 o 
  -7  20   2        0.03        0.00     14.67 o 
  -6  20   2        0.52        3.09     13.91 o 
  -5  20   2       40.79       17.30     11.45 o 
  -4  20   2        3.08        0.00      7.52 o 
  -3  20   2       84.19       77.45     10.92 o 
  -2  20   2       95.57      120.85     11.87 o 
  -1  20   2        1.48        0.00      8.35 o 
   0  20   2       10.64        4.45      6.16 o 
   1  20   2        0.00        0.00      8.32 o 
   2  20   2       39.23       46.79      9.12 o 
   3  20   2       63.05       74.65      9.08 o 
   4  20   2       19.42        2.78     11.57 o 
   5  20   2       48.76       39.62     16.03 o 
   6  20   2        0.01        0.00     13.75 o 
  -7  21   2        0.30        0.00     16.19 o 
  -6  21   2        4.44        7.84     14.76 o 
  -5  21   2       45.17       44.36     14.70 o 
  -4  21   2        1.99        2.88     11.33 o 
  -3  21   2        1.00        2.48     10.42 o 
  -2  21   2       31.05       35.29     10.71 o 
  -1  21   2      120.84      147.07     11.60 o 
   0  21   2       17.47       14.74      8.31 o 
   1  21   2        0.29        0.00     13.57 o 
   2  21   2       23.24       20.47      9.10 o 
   3  21   2        0.23        0.00      8.86 o 
   4  21   2       54.35       64.38     14.60 o 
   5  21   2       58.93       60.30     16.54 o 
   6  21   2        0.55        1.44     15.04 o 
  -6  22   2        0.44        0.00     17.49 o 
  -5  22   2        2.51        0.00     13.85 o 
  -4  22   2      115.13      116.07     15.54 o 
  -3  22   2        3.77       15.11     12.74 o 
  -2  22   2        0.20        0.00     10.38 o 
  -1  22   2       26.17       21.40      9.74 o 
   0  22   2        9.87        0.00     10.48 o 
   1  22   2        7.07        0.00      6.43 o 
   2  22   2        0.03        0.12      8.86 o 
   3  22   2       13.20       20.72      9.10 o 
   4  22   2       22.25       26.05     16.08 o 
   5  22   2       14.52       14.59     12.87 o 
   6  22   2       14.52        5.31     18.17 o 
  -6  23   2        4.56        0.00     14.19 o 
  -5  23   2        5.31        7.57     14.02 o 
  -4  23   2        0.51        0.00     12.96 o 
  -3  23   2       27.84       37.11     13.39 o 
  -2  23   2       65.30       62.22     13.82 o 
  -1  23   2      140.48      169.63     17.26 o 
   0  23   2       30.38       21.38      9.72 o 
   1  23   2       25.28       29.13      9.61 o 
   2  23   2        2.59        0.00      8.97 o 
   3  23   2       13.62        0.00      9.86 o 
   4  23   2        2.42        0.74     15.11 o 
   5  23   2        0.83       22.90     15.39 o 
   6  23   2        2.33        0.00     14.11 o 
  -6  24   2        0.00        0.00     15.38 o 
  -5  24   2        0.11        0.00     13.76 o 
  -4  24   2       16.96        4.56     13.81 o 
  -3  24   2        8.66        0.00     12.41 o 
  -2  24   2       92.11       87.68     14.33 o 
  -1  24   2       68.42       70.16     13.16 o 
   0  24   2        5.62        0.00     11.09 o 
   1  24   2        0.45        0.00      9.03 o 
   2  24   2        4.61        3.43      8.77 o 
   3  24   2       67.31       52.72     14.44 o 
   4  24   2        9.25       14.65     19.63 o 
   5  24   2       11.73       15.80     17.40 o 
  -6  25   2        3.71        0.00     16.83 o 
  -5  25   2       10.27        0.00     14.04 o 
  -4  25   2        1.32        0.00     13.62 o 
  -3  25   2       20.96       11.66     14.08 o 
  -2  25   2        3.73        0.00     12.48 o 
  -1  25   2      171.76      203.87     16.04 o 
   0  25   2        0.63        0.00     14.49 o 
   1  25   2       18.83       22.12     11.36 o 
   2  25   2       13.81        4.39      7.84 o 
   3  25   2       71.28      101.99     13.78 o 
   4  25   2       49.31       27.61     25.32 o 
   5  25   2        6.85        0.00     16.15 o 
  -5  26   2        0.50        0.00     14.75 o 
  -4  26   2        0.37        0.00     13.96 o 
  -3  26   2       25.08        0.00     13.57 o 
  -2  26   2        7.30        0.00     13.13 o 
  -1  26   2        5.30       11.90     12.17 o 
   0  26   2        6.23        7.36     11.91 o 
   1  26   2        0.18        0.00     10.78 o 
   2  26   2        0.01        0.00     10.89 o 
   3  26   2        6.75        5.62     14.54 o 
   4  26   2        0.16       10.40     21.14 o 
   5  26   2        5.00       16.37     20.29 o 
  -5  27   2        1.73        0.00     14.68 o 
  -4  27   2        1.19        0.00     14.43 o 
  -3  27   2        4.34       16.51     14.12 o 
  -2  27   2       18.92        3.89     13.41 o 
  -1  27   2        0.76        0.00     12.33 o 
   0  27   2       23.20       21.20     12.62 o 
   1  27   2        7.07        0.00     12.09 o 
   2  27   2        6.82       16.38     11.39 o 
   3  27   2        1.71        0.00     13.80 o 
   4  27   2       15.82       25.38     27.81 o 
   5  27   2        0.36        0.00     27.87 o 
  -5  28   2       15.49        0.00     17.41 o 
  -4  28   2        0.08        1.45     14.87 o 
  -3  28   2        0.01        0.00     13.86 o 
  -2  28   2        0.89        0.00     15.59 o 
  -1  28   2        3.33        0.00     12.69 o 
   0  28   2        0.01        0.00     11.75 o 
   1  28   2       18.28        0.00     11.91 o 
   2  28   2       12.33       10.07     11.74 o 
   3  28   2        6.41       10.37     14.83 o 
   4  28   2        3.58       46.30     23.10 o 
  -4  29   2        0.02        0.00     14.84 o 
  -3  29   2       25.73        0.00     13.94 o 
  -2  29   2        0.01        0.00     13.37 o 
  -1  29   2        0.05        0.00     12.78 o 
   0  29   2        4.92        2.32     12.50 o 
   1  29   2        7.91        0.00     12.49 o 
   2  29   2       11.82       12.24     12.08 o 
   3  29   2        6.29       15.60     16.38 o 
   4  29   2        2.01       17.21     23.77 o 
  -4  30   2        4.86        0.00     15.26 o 
  -3  30   2        0.43        6.47     15.01 o 
  -2  30   2        0.00        0.00     13.80 o 
  -1  30   2       24.94       17.31     14.03 o 
   0  30   2        6.75        5.10     12.61 o 
   1  30   2        0.05        0.00     12.28 o 
   2  30   2       14.99        2.75     12.14 o 
   3  30   2        0.15        0.00     14.77 o 
  -3  31   2        0.01        0.00     15.68 o 
  -2  31   2        3.94        2.64     14.28 o 
  -1  31   2        2.81        0.00     13.49 o 
   0  31   2       56.40       56.58     14.27 o 
   1  31   2        0.06        0.00     12.84 o 
   2  31   2       25.03       29.25     13.27 o 
   3  31   2        1.70       31.61     17.58 o 
  -3  32   2        1.96        0.00     19.72 o 
  -2  32   2        8.03        0.00     14.78 o 
  -1  32   2        2.51        0.00     15.50 o 
   0  32   2        2.16        0.00     13.25 o 
   1  32   2        0.11        0.00     13.26 o 
   2  32   2        5.12        8.15     13.49 o 
  -2  33   2        0.05        8.90     17.12 o 
  -1  33   2        0.00        0.00     14.03 o 
   0  33   2        4.20        3.52     13.70 o 
   1  33   2       24.34       17.49     14.23 o 
   2  33   2        1.83        0.00     13.75 o 
  -1  34   2        1.30        0.00     19.26 o 
   0  34   2        2.33        0.00     13.72 o 
  -8   1   3        0.08       29.44     12.62 o 
  -7   1   3        0.94       32.89     11.45 o 
  -6   1   3        0.54        0.00     10.39 o 
  -5   1   3      326.42      334.53     14.00 o 
  -4   1   3      107.02      120.32      9.20 o 
  -3   1   3       23.35       20.08      6.36 o 
  -2   1   3       84.27       91.20      6.48 o 
  -1   1   3      258.82      283.05      7.98 o 
   0   1   3       13.66       13.71      4.60 o 
   1   1   3       59.92       59.63      6.59 o 
   2   1   3       79.13       89.33      8.89 o 
   3   1   3       55.89       63.46      9.91 o 
   4   1   3       35.53       44.32     14.64 o 
   5   1   3        6.18       11.28     12.96 o 
   6   1   3       46.05       27.95     12.68 o 
   7   1   3        0.02        0.00     13.71 o 
  -8   2   3        6.21       25.39     12.17 o 
  -7   2   3       14.28       54.29     19.46 o 
  -6   2   3       47.39       30.03     10.26 o 
  -5   2   3       92.23      102.10     10.28 o 
  -4   2   3        0.77        0.00      7.78 o 
  -3   2   3        0.72        0.00      6.61 o 
  -2   2   3        2.24        1.95      5.39 o 
  -1   2   3      509.08      512.87     10.28 o 
   0   2   3        0.41        0.00      4.78 o 
   1   2   3      100.85      113.27      8.20 o 
   2   2   3      391.99      355.87     11.94 o 
   3   2   3       18.57        3.85     10.24 o 
   4   2   3        2.49       12.97     10.59 o 
   5   2   3        0.30        0.00     10.59 o 
   6   2   3        0.09        0.00     15.23 o 
   7   2   3        6.73       11.26     14.16 o 
  -8   3   3        5.79       49.15     14.69 o 
  -7   3   3        0.49       16.60     11.18 o 
  -6   3   3        7.57       13.55      9.13 o 
  -5   3   3       60.77       48.30     12.22 o 
  -4   3   3      122.22      103.20     10.51 o 
  -3   3   3       86.59      108.65      8.76 o 
  -2   3   3        3.17        5.58      5.46 o 
  -1   3   3      205.28      206.13      8.45 o 
   0   3   3        0.34        5.94      3.62 o 
   1   3   3       40.99       56.85      5.85 o 
   2   3   3      510.31      428.42     12.64 o 
   3   3   3       59.02       58.08     10.15 o 
   4   3   3        7.06        0.00     10.40 o 
   5   3   3       11.66       31.07     11.31 o 
   6   3   3       14.37        9.18     12.31 o 
   7   3   3        2.48        0.00     13.81 o 
  -8   4   3        0.01       32.99     14.97 o 
  -7   4   3        4.60       12.83     20.07 o 
  -6   4   3        1.31        0.00      9.04 o 
  -5   4   3      317.41      293.69     14.03 o 
  -4   4   3      116.45      129.15     11.65 o 
  -3   4   3       12.22        9.89      7.26 o 
  -2   4   3      132.11      149.85      8.66 o 
  -1   4   3        8.95       12.48      4.59 o 
   0   4   3      489.43      442.90     10.73 o 
   1   4   3        0.34        0.00      4.92 o 
   2   4   3        8.47       11.99      7.64 o 
   3   4   3      304.48      331.31     13.75 o 
   4   4   3        5.06        0.00     10.31 o 
   5   4   3       11.66        1.61     11.13 o 
   6   4   3       12.92        8.03     12.31 o 
   7   4   3       16.33       18.01     14.08 o 
  -8   5   3        1.01       37.41     24.06 o 
  -7   5   3       15.02       12.71     14.96 o 
  -6   5   3        2.08        0.00     12.34 o 
  -5   5   3        0.61        0.00      8.67 o 
  -4   5   3      389.16      364.10     13.33 o 
  -3   5   3      154.17      170.78     11.69 o 
  -2   5   3      203.06      224.71     11.56 o 
  -1   5   3       17.25       13.60      5.71 o 
   0   5   3      117.71      122.88      8.37 o 
   1   5   3        4.32        2.78      6.10 o 
   2   5   3      170.91      209.03     10.67 o 
   3   5   3      340.61      345.75     13.83 o 
   4   5   3        3.03        0.00     10.60 o 
   5   5   3        3.22        0.00     12.85 o 
   6   5   3       19.02       10.01     12.92 o 
   7   5   3        6.60        9.72     14.21 o 
  -8   6   3        6.19       30.07     19.71 o 
  -7   6   3       13.53       11.62     14.75 o 
  -6   6   3        1.69        0.00      9.53 o 
  -5   6   3       35.26       37.98      9.41 o 
  -4   6   3      530.93      482.95     14.63 o 
  -3   6   3        4.13        3.74     10.72 o 
  -2   6   3       54.15       55.45      7.63 o 
  -1   6   3        9.95        7.66      6.06 o 
   0   6   3       35.03       31.83      5.12 o 
   1   6   3      159.80      169.29      7.08 o 
   2   6   3       24.64       21.41      7.74 o 
   3   6   3      160.12      146.23     11.37 o 
   4   6   3        0.49        0.00     10.31 o 
   5   6   3       22.56        0.00     11.11 o 
   6   6   3        0.08        5.56     14.83 o 
   7   6   3        0.14        0.00     13.84 o 
  -8   7   3       25.07       48.15     15.76 o 
  -7   7   3        0.44        2.94     12.18 o 
  -6   7   3       64.84       46.75     10.58 o 
  -5   7   3       61.41       67.19     10.25 o 
  -4   7   3      185.58      181.20     12.10 o 
  -3   7   3        6.08        7.72      7.57 o 
  -2   7   3      364.97      344.18     11.26 o 
  -1   7   3      133.16      159.77     12.75 o 
   0   7   3        2.20        0.00      5.79 o 
   1   7   3       20.90       27.83      5.66 o 
   2   7   3        2.53        8.98      8.32 o 
   3   7   3        0.93        0.00      9.05 o 
   4   7   3       72.14       83.57     16.07 o 
   5   7   3      128.50      109.68     15.89 o 
   6   7   3        0.15        0.00     12.07 o 
   7   7   3        0.64        0.00     13.47 o 
  -8   8   3        0.00        0.00     13.45 o 
  -7   8   3        0.12        0.00     11.20 o 
  -6   8   3       86.06       63.12     11.11 o 
  -5   8   3        0.00        0.26      8.83 o 
  -4   8   3       32.13       28.67      8.83 o 
  -3   8   3        5.12        1.03      7.75 o 
  -2   8   3        0.22        4.47      6.90 o 
  -1   8   3       43.60       40.50      7.13 o 
   0   8   3      272.26      270.87     10.93 o 
   1   8   3       40.54       62.79      6.50 o 
   2   8   3      121.96      132.84     10.51 o 
   3   8   3       57.50       41.56      9.93 o 
   4   8   3       41.03       27.17     10.74 o 
   5   8   3        5.84        0.00     12.87 o 
   6   8   3        4.14        0.00     12.33 o 
   7   8   3        1.02       11.37     13.88 o 
  -8   9   3       13.33        0.00     23.01 o 
  -7   9   3        3.23        0.00     10.18 o 
  -6   9   3        0.39        0.00      9.75 o 
  -5   9   3       17.50        0.00     11.24 o 
  -4   9   3       24.29       25.93      8.96 o 
  -3   9   3      248.51      259.57     11.82 o 
  -2   9   3       46.07       25.26      7.49 o 
  -1   9   3        2.59        0.00      6.46 o 
   0   9   3        0.82        0.00      5.21 o 
   1   9   3      184.90      200.39      8.23 o 
   2   9   3       32.12       24.35      8.01 o 
   3   9   3        0.61        0.00      9.06 o 
   4   9   3        1.36        0.00     10.03 o 
   5   9   3       13.64        0.00     11.24 o 
   6   9   3       13.22       17.33     12.55 o 
   7   9   3        1.52        0.00     24.88 o 
  -7  10   3        0.32        0.00     12.19 o 
  -6  10   3       78.73       70.42     11.16 o 
  -5  10   3        4.51        0.00      9.06 o 
  -4  10   3      103.92       81.03     10.49 o 
  -3  10   3       59.06       62.78     11.34 o 
  -2  10   3       93.00      102.77      8.91 o 
  -1  10   3       60.24       42.85      7.47 o 
   0  10   3       47.98       26.71      8.02 o 
   1  10   3       59.18       53.09      7.16 o 
   2  10   3        4.37        0.00      8.27 o 
   3  10   3       41.80       47.04     10.28 o 
   4  10   3       99.60      123.62     12.50 o 
   5  10   3        2.41        0.00     11.22 o 
   6  10   3        0.10        0.00     13.88 o 
   7  10   3        3.68        8.31     33.01 o 
  -7  11   3        0.98        0.00     11.39 o 
  -6  11   3       48.92       55.41     11.42 o 
  -5  11   3        5.48        0.00     12.83 o 
  -4  11   3       24.16       10.75      9.23 o 
  -3  11   3      384.83      374.25     13.37 o 
  -2  11   3       17.57       20.56      8.03 o 
  -1  11   3       87.98       78.06     10.61 o 
   0  11   3        2.78        0.00      6.22 o 
   1  11   3      327.75      331.53     10.64 o 
   2  11   3       30.37       28.68      7.91 o 
   3  11   3      125.74      147.53     12.00 o 
   4  11   3       84.40       95.03     12.11 o 
   5  11   3       13.08        1.21     13.05 o 
   6  11   3        8.14       14.03     22.79 o 
  -7  12   3       32.45        4.34     11.82 o 
  -6  12   3        7.67        0.00      9.62 o 
  -5  12   3        7.10        7.09      9.37 o 
  -4  12   3       43.85       30.02      9.62 o 
  -3  12   3      299.64      278.92     12.55 o 
  -2  12   3        0.52        0.00      7.54 o 
  -1  12   3        2.30        0.62      7.10 o 
   0  12   3       33.30       41.12      7.38 o 
   1  12   3       15.20       13.06      6.92 o 
   2  12   3       19.87       33.00      9.05 o 
   3  12   3        0.11        1.26     10.65 o 
   4  12   3       82.16       88.81     14.19 o 
   5  12   3       13.59        2.87     13.00 o 
   6  12   3       10.54       10.03     14.59 o 
  -7  13   3        0.00        0.00     10.45 o 
  -6  13   3        0.00        0.00      9.56 o 
  -5  13   3        0.17        0.00      9.31 o 
  -4  13   3        0.61        0.00      8.49 o 
  -3  13   3      873.20      794.90     18.68 o 
  -2  13   3        4.49        7.99      7.89 o 
  -1  13   3       81.32       75.94     10.22 o 
   0  13   3        9.33        2.04      6.88 o 
   1  13   3       77.83       67.86      7.86 o 
   2  13   3      146.19      163.74     14.88 o 
   3  13   3        4.38        0.00     17.12 o 
   4  13   3      193.05      201.52     15.81 o 
   5  13   3       24.03       23.94     14.10 o 
   6  13   3        1.78        1.55     14.84 o 
  -7  14   3       32.02       15.67     11.20 o 
  -6  14   3       13.65        4.15      9.84 o 
  -5  14   3        0.67        0.00      8.80 o 
  -4  14   3       22.11       13.47      9.28 o 
  -3  14   3       40.59       53.02     13.67 o 
  -2  14   3       24.36       22.79      8.29 o 
  -1  14   3        7.94        1.06      7.35 o 
   0  14   3       31.35       42.67      9.58 o 
   1  14   3       18.56       12.31      8.48 o 
   2  14   3        0.30        0.00     10.95 o 
   3  14   3        2.38       15.04     14.21 o 
   4  14   3       53.54       22.70     16.84 o 
   5  14   3       18.45        0.00     13.48 o 
   6  14   3        0.95        9.28     15.13 o 
  -7  15   3       12.85       13.14     11.14 o 
  -6  15   3        1.18        2.54     10.92 o 
  -5  15   3        2.06        0.00     11.07 o 
  -4  15   3       60.33       62.24     10.08 o 
  -3  15   3       90.42       78.04     12.04 o 
  -2  15   3       15.04        0.00      7.99 o 
  -1  15   3       16.51        6.32      9.43 o 
   0  15   3       51.59       54.50      9.71 o 
   1  15   3       56.36       56.08      9.61 o 
   2  15   3        0.10        0.00     18.24 o 
   3  15   3        3.33       18.96     15.34 o 
   4  15   3       26.23       27.71     25.92 o 
   5  15   3       11.83        4.57     16.84 o 
   6  15   3        4.81        0.00     14.58 o 
  -7  16   3        6.74        1.33     10.96 o 
  -6  16   3        0.01        4.23     10.19 o 
  -5  16   3       30.89       27.47     11.66 o 
  -4  16   3        7.55        0.00      9.12 o 
  -3  16   3       45.78       35.59     11.34 o 
  -2  16   3      318.68      307.22     15.02 o 
  -1  16   3       72.00       77.43     12.82 o 
   0  16   3        1.91        0.00      9.06 o 
   1  16   3       21.15        2.48      8.90 o 
   2  16   3        0.03        0.02     10.26 o 
   3  16   3        6.72        9.31     14.72 o 
   4  16   3       16.21        0.00     20.48 o 
   5  16   3        0.06        0.00     18.50 o 
   6  16   3       11.44        9.61     17.83 o 
  -7  17   3        4.59        0.00     10.88 o 
  -6  17   3       21.26       33.70     10.84 o 
  -5  17   3        0.36        1.00      9.66 o 
  -4  17   3       23.70       20.72     11.66 o 
  -3  17   3        1.41        0.00     10.38 o 
  -2  17   3      111.43      133.16     12.63 o 
  -1  17   3        3.97        0.00      9.56 o 
   0  17   3      143.72      157.06     11.95 o 
   1  17   3       26.98       10.75      8.88 o 
   2  17   3       16.66       26.58     10.50 o 
   3  17   3        0.75        0.00     14.56 o 
   4  17   3       29.92        0.92     15.59 o 
   5  17   3        7.71        0.00     24.73 o 
   6  17   3        1.45       27.49     24.41 o 
  -6  18   3        9.11        6.81     12.91 o 
  -5  18   3        4.57        0.00     12.04 o 
  -4  18   3        1.07        0.00     11.54 o 
  -3  18   3       59.99       53.26     11.68 o 
  -2  18   3      286.54      314.32     24.12 o 
  -1  18   3       19.84       26.54     10.55 o 
   0  18   3       13.63        7.96      9.85 o 
   1  18   3       23.16        0.00     10.53 o 
   2  18   3        0.25        0.00     10.38 o 
   3  18   3        0.20        0.00     15.74 o 
   4  18   3       18.01        8.82     20.59 o 
   5  18   3       21.52       45.18     23.67 o 
   6  18   3        1.43        0.00     43.20 o 
  -6  19   3        1.53       12.05     13.20 o 
  -5  19   3        0.03        0.00     11.95 o 
  -4  19   3       18.26        4.30     14.80 o 
  -3  19   3        3.76        5.95     12.12 o 
  -2  19   3      214.34      236.97     19.70 o 
  -1  19   3       46.30       47.00     10.65 o 
   0  19   3       11.19       12.38      9.90 o 
   1  19   3        1.17        0.00      9.00 o 
   2  19   3        4.88        1.82     10.73 o 
   3  19   3        0.20        0.00     15.63 o 
   4  19   3        4.53        1.77     16.87 o 
   5  19   3       15.42       19.25     18.32 o 
  -6  20   3        0.49        0.00     12.75 o 
  -5  20   3        0.23        0.00     12.16 o 
  -4  20   3       26.55       19.04     12.34 o 
  -3  20   3        9.11       11.55     11.01 o 
  -2  20   3       97.65      122.60     12.85 o 
  -1  20   3       18.62       34.23     10.77 o 
   0  20   3        3.13        0.00      9.23 o 
   1  20   3       10.12        0.00      9.81 o 
   2  20   3        3.27        4.86     10.70 o 
   3  20   3       42.63       46.94     25.77 o 
   4  20   3       31.34        6.99     17.12 o 
   5  20   3        8.70        0.00     17.44 o 
  -6  21   3        0.31        2.26     13.13 o 
  -5  21   3        0.43        0.35     12.75 o 
  -4  21   3        6.58        0.00     14.90 o 
  -3  21   3        0.13        0.00     11.10 o 
  -2  21   3      172.22      205.36     14.51 o 
  -1  21   3       42.00       49.82     10.94 o 
   0  21   3        7.18        0.00     10.68 o 
   1  21   3        0.04        0.00      9.27 o 
   2  21   3        5.38       21.10     12.99 o 
   3  21   3       13.25       18.00     15.51 o 
   4  21   3        0.23        0.08     16.38 o 
   5  21   3       12.85       27.18     18.25 o 
  -6  22   3        1.62        2.46     26.31 o 
  -5  22   3       10.23        0.00     15.17 o 
  -4  22   3        9.63        0.00     12.13 o 
  -3  22   3       50.71       44.75     12.33 o 
  -2  22   3        5.70        0.00     10.70 o 
  -1  22   3       19.16        4.84      9.95 o 
   0  22   3        0.02        0.00      9.67 o 
   1  22   3       23.97       16.41     10.06 o 
   2  22   3       10.86       14.73     11.71 o 
   3  22   3       46.14       46.59     17.06 o 
   4  22   3        2.61        7.06     26.91 o 
   5  22   3        2.25       32.01     24.60 o 
  -5  23   3        3.89        0.00     15.98 o 
  -4  23   3        3.11        4.20     14.44 o 
  -3  23   3        1.68        0.00     11.74 o 
  -2  23   3        3.39        0.00     10.88 o 
  -1  23   3      127.53      148.12     13.15 o 
   0  23   3       20.08       29.38     10.72 o 
   1  23   3       33.02       35.44     10.76 o 
   2  23   3        1.58        0.00     11.58 o 
   3  23   3       26.57       17.07     21.74 o 
   4  23   3        8.01       30.82     19.98 o 
  -5  24   3       28.75       31.44     16.65 o 
  -4  24   3        0.06        7.07     14.83 o 
  -3  24   3       37.07       45.38     15.34 o 
  -2  24   3       31.65       25.23     11.90 o 
  -1  24   3        2.88        0.00     10.35 o 
   0  24   3       43.88       46.08     11.14 o 
   1  24   3        0.81        0.00      9.90 o 
   2  24   3        7.60        1.18     11.83 o 
   3  24   3       10.00        9.46     25.61 o 
   4  24   3        0.00        4.57     17.13 o 
  -5  25   3       19.33       38.16     27.11 o 
  -4  25   3        5.75       12.91     15.15 o 
  -3  25   3        8.84        9.88     14.88 o 
  -2  25   3        3.93       12.75     14.48 o 
  -1  25   3        1.48        2.53     10.88 o 
   0  25   3       19.07       11.79     10.71 o 
   1  25   3        0.08        0.00     12.31 o 
   2  25   3        0.19        1.65     13.93 o 
   3  25   3        0.02        0.00     16.99 o 
   4  25   3       10.05       30.82     22.92 o 
  -4  26   3        0.01        0.00     16.85 o 
  -3  26   3        2.03        0.00     14.57 o 
  -2  26   3       19.41        6.29     14.05 o 
  -1  26   3       32.27       17.89     13.86 o 
   0  26   3        6.56       10.19     13.19 o 
   1  26   3        1.08        0.00     10.46 o 
   2  26   3        1.53        0.52     14.70 o 
   3  26   3       12.90        3.86     17.63 o 
  -4  27   3        0.81        0.00     14.95 o 
  -3  27   3        1.62        0.00     15.14 o 
  -2  27   3        1.12        0.00     13.98 o 
  -1  27   3       34.75       20.67     15.00 o 
   0  27   3        0.80        4.70     13.07 o 
   1  27   3        2.62        0.00     11.96 o 
   2  27   3        7.55        0.00     21.24 o 
   3  27   3        7.44       23.81     45.81 o 
  -4  28   3        4.30       48.36     26.91 o 
  -3  28   3        1.12        0.97     15.56 o 
  -2  28   3        0.46        7.07     14.90 o 
  -1  28   3       22.78        0.00     18.20 o 
   0  28   3       20.17       19.80     13.84 o 
   1  28   3        0.35        0.00     12.51 o 
   2  28   3        5.83        0.00     21.20 o 
   3  28   3        2.52       58.33     41.46 o 
  -3  29   3        1.36        0.00     20.83 o 
  -2  29   3        3.67        0.00     15.35 o 
  -1  29   3       15.05       19.90     14.53 o 
   0  29   3       15.02        2.12     13.61 o 
   1  29   3        1.39        3.53     13.12 o 
   2  29   3       38.97       61.40     21.97 o 
  -2  30   3        2.71        0.00     17.39 o 
  -1  30   3        4.56        3.99     14.84 o 
   0  30   3        1.39        0.00     13.60 o 
   1  30   3        2.37        0.00     13.42 o 
  -1  31   3        0.10        0.00     16.84 o 
   0  31   3        2.53        0.00     16.31 o 
  -7   0   4        7.16       59.71     27.64 o 
  -6   0   4       22.26       45.23     17.89 o 
  -5   0   4      265.70      270.27     23.76 o 
  -4   0   4      129.69      153.14     21.51 o 
  -3   0   4      126.87      155.03     20.63 o 
  -2   0   4        7.46        0.00     15.33 o 
  -1   0   4        0.60        0.00     13.55 o 
   0   0   4      240.49      228.88     29.29 o 
   1   0   4        7.31        0.00     12.13 o 
   2   0   4      929.63      807.00     47.01 o 
   3   0   4      110.34      112.46     25.59 o 
   4   0   4        7.49        8.82     15.00 o 
   5   0   4        0.38        0.36     16.53 o 
   6   0   4        2.77        0.00     19.27 o 
  -7   1   4       11.96       15.79     20.59 o 
  -6   1   4        1.12       21.27     12.68 o 
  -5   1   4      148.03      184.96     23.29 o 
  -4   1   4        0.32        0.00     10.62 o 
  -3   1   4        1.71        2.53     10.42 o 
  -2   1   4       68.30       86.57     11.63 o 
  -1   1   4        2.08        0.00      9.39 o 
   0   1   4        0.01        0.00      8.01 o 
   1   1   4       89.83       90.24     12.74 o 
   2   1   4        0.09        5.90      9.77 o 
   3   1   4       19.13        0.00      9.34 o 
   4   1   4       12.08        2.99     10.83 o 
   5   1   4        0.76        0.00     11.76 o 
   6   1   4        0.73        3.77     13.75 o 
  -7   2   4        6.66       31.36     16.98 o 
  -6   2   4        0.02       26.20     12.42 o 
  -5   2   4       32.71       40.64     12.31 o 
  -4   2   4       30.76       45.73     16.37 o 
  -3   2   4       12.26       19.43     10.52 o 
  -2   2   4       24.02       15.03     10.33 o 
  -1   2   4        1.36        0.00      9.28 o 
   0   2   4        3.56        1.17      7.64 o 
   1   2   4       22.22       33.94     11.33 o 
   2   2   4      117.59      113.72     11.48 o 
   3   2   4       31.19       33.90     15.54 o 
   4   2   4       16.78        4.85     10.65 o 
   5   2   4        0.41        0.00     11.63 o 
   6   2   4        4.42        0.00     14.94 o 
  -7   3   4        9.98       46.62     23.99 o 
  -6   3   4       76.08      106.91     15.62 o 
  -5   3   4      127.52      130.31     23.30 o 
  -4   3   4        5.45        7.22     10.79 o 
  -3   3   4        5.81        6.58     10.05 o 
  -2   3   4       14.53        4.22     10.04 o 
  -1   3   4       69.62      105.91      9.67 o 
   0   3   4        7.34        9.81      8.12 o 
   1   3   4       11.26       19.72      6.89 o 
   2   3   4      172.42      187.76     14.36 o 
   3   3   4      303.40      290.59     14.08 o 
   4   3   4       33.06       30.34     11.25 o 
   5   3   4        0.12        9.59     11.96 o 
   6   3   4        6.94       11.57     14.07 o 
  -7   4   4        5.39       23.83     16.60 o 
  -6   4   4        6.60        8.66     21.96 o 
  -5   4   4        8.54        0.15     14.44 o 
  -4   4   4      156.52      172.81     18.11 o 
  -3   4   4        2.20        0.00     10.89 o 
  -2   4   4        9.89       20.48      9.64 o 
  -1   4   4        1.71        6.02      8.60 o 
   0   4   4        7.91        0.00      8.09 o 
   1   4   4       48.45       42.63     11.46 o 
   2   4   4       95.30       92.69     12.69 o 
   3   4   4       23.13       19.47      9.81 o 
   4   4   4       12.62       12.78     10.81 o 
   5   4   4       10.97       12.61     11.92 o 
   6   4   4        0.79        0.00     13.18 o 
  -7   5   4        0.01       18.90     24.25 o 
  -6   5   4       88.98      106.43     14.00 o 
  -5   5   4       14.67       22.40     20.11 o 
  -4   5   4       64.31       76.56     13.36 o 
  -3   5   4        6.31       13.80     10.82 o 
  -2   5   4        6.09        0.00      8.25 o 
  -1   5   4      140.05      107.48      9.77 o 
   0   5   4        2.14        6.24      6.30 o 
   1   5   4      112.67      122.42     13.85 o 
   2   5   4      198.94      176.81     14.35 o 
   3   5   4        1.26        0.00     11.47 o 
   4   5   4       18.40       15.96     10.80 o 
   5   5   4        8.54        0.00     11.97 o 
   6   5   4        5.79        0.00     16.57 o 
  -7   6   4        2.93        0.00     41.06 o 
  -6   6   4       45.33       58.92     21.06 o 
  -5   6   4       15.32       19.83     12.77 o 
  -4   6   4        9.86       18.75     17.30 o 
  -3   6   4       45.82       46.45      9.64 o 
  -2   6   4       19.03       21.57      9.63 o 
  -1   6   4      191.07      176.62     12.54 o 
   0   6   4       40.40       22.32      8.54 o 
   1   6   4      337.99      297.95     29.08 o 
   2   6   4        4.58        0.00     12.72 o 
   3   6   4       76.32       47.82     13.22 o 
   4   6   4       29.97       44.78     13.72 o 
   5   6   4        4.62        0.00     11.75 o 
   6   6   4        4.71       10.23     15.33 o 
  -7   7   4        9.41        0.00     28.05 o 
  -6   7   4        7.69       14.36     15.86 o 
  -5   7   4        6.56        6.85     12.42 o 
  -4   7   4      147.79      153.94     14.40 o 
  -3   7   4       71.63       56.57     13.25 o 
  -2   7   4        0.51        1.69      6.18 o 
  -1   7   4       19.33       31.50      8.82 o 
   0   7   4        1.32        8.24      8.36 o 
   1   7   4      149.53      182.54     15.63 o 
   2   7   4        8.46        0.00     10.44 o 
   3   7   4      117.24      104.56     16.58 o 
   4   7   4        7.72        0.00     12.64 o 
   5   7   4        0.20        1.59     14.59 o 
  -7   8   4        7.15        0.00     32.12 o 
  -6   8   4       19.06        7.94     17.00 o 
  -5   8   4       22.28       16.35     11.45 o 
  -4   8   4      181.79      182.66     12.50 o 
  -3   8   4       70.66       62.67     10.04 o 
  -2   8   4        4.49        8.90      8.58 o 
  -1   8   4       15.01       25.07      8.83 o 
   0   8   4       33.52       30.42      8.46 o 
   1   8   4      182.65      190.43     17.74 o 
   2   8   4        3.19       10.26     12.18 o 
   3   8   4       14.53        0.00     14.17 o 
   4   8   4        0.14        0.00     12.61 o 
   5   8   4       26.75       18.67     18.68 o 
  -6   9   4        8.80        0.00     12.43 o 
  -5   9   4       55.17       51.87     11.13 o 
  -4   9   4       66.22       79.09     12.94 o 
  -3   9   4       23.15       23.18      9.54 o 
  -2   9   4        8.31        0.00      8.46 o 
  -1   9   4        0.15        0.00      8.28 o 
   0   9   4       17.09       18.93      8.76 o 
   1   9   4        5.97       10.69     10.48 o 
   2   9   4       59.09       31.67     12.69 o 
   3   9   4       82.20       88.03     15.36 o 
   4   9   4       31.32       35.34     17.01 o 
   5   9   4        5.28        5.62     21.42 o 
  -6  10   4        0.00        0.00     11.49 o 
  -5  10   4       30.81       24.04     10.74 o 
  -4  10   4       11.56        1.17     12.19 o 
  -3  10   4       51.35       54.35     10.19 o 
  -2  10   4       12.50       19.29      8.86 o 
  -1  10   4        1.17        8.27      8.21 o 
   0  10   4       42.89       46.76      8.94 o 
   1  10   4        1.02        0.00     10.08 o 
   2  10   4        5.67        0.00     11.36 o 
   3  10   4        2.76       16.54     15.16 o 
   4  10   4       33.05       54.82     33.21 o 
   5  10   4        2.05        0.00     17.83 o 
  -6  11   4       17.17       19.25     11.53 o 
  -5  11   4        0.00        0.00      9.99 o 
  -4  11   4       14.89       15.97      9.94 o 
  -3  11   4      175.76      186.52     14.93 o 
  -2  11   4       49.13       42.65      9.36 o 
  -1  11   4        0.05        2.01      8.11 o 
   0  11   4        2.79        7.90      8.38 o 
   1  11   4       38.46       51.50     11.52 o 
   2  11   4       13.81       13.34     16.40 o 
   3  11   4       27.97       13.69     19.82 o 
   4  11   4       37.87        0.00     20.41 o 
   5  11   4        2.66        0.00     18.09 o 
  -6  12   4        0.10        0.00     10.71 o 
  -5  12   4       23.17        3.08     10.38 o 
  -4  12   4       53.02       83.34     10.99 o 
  -3  12   4       48.71       35.94      9.85 o 
  -2  12   4        2.29        0.00      9.97 o 
  -1  12   4        0.35        5.85      8.38 o 
   0  12   4      332.58      341.36     14.62 o 
   1  12   4       74.19       78.06     16.15 o 
   2  12   4        2.40        3.29     14.11 o 
   3  12   4        7.08       11.19     19.83 o 
   4  12   4        0.45        0.00     16.13 o 
   5  12   4       51.54       21.16     19.16 o 
  -6  13   4        0.15        0.00     10.86 o 
  -5  13   4        0.00        0.00     10.33 o 
  -4  13   4       22.19       17.22     10.03 o 
  -3  13   4        1.92        0.00      8.96 o 
  -2  13   4       57.51       49.00      9.77 o 
  -1  13   4        0.00        0.00      9.79 o 
   0  13   4       31.81       15.87     11.00 o 
   1  13   4        7.97        6.44     14.09 o 
   2  13   4        2.72       17.97     15.04 o 
   3  13   4        0.46        0.00     17.70 o 
   4  13   4        0.99        0.00     17.67 o 
   5  13   4        2.47        2.17     24.36 o 
  -6  14   4        3.09       10.26     11.84 o 
  -5  14   4        2.63        0.00     10.00 o 
  -4  14   4       12.06        0.00      9.80 o 
  -3  14   4       13.74        7.90     11.43 o 
  -2  14   4       38.10       19.80     10.97 o 
  -1  14   4       27.51       16.76     10.46 o 
   0  14   4      181.64      177.86     15.29 o 
   1  14   4       34.84       40.75     15.62 o 
   2  14   4        0.01        7.26     15.35 o 
   3  14   4        3.88        0.00     22.64 o 
   4  14   4        6.18        0.00     20.12 o 
   5  14   4        1.02        0.00     43.08 o 
  -6  15   4       33.95        9.90     16.67 o 
  -5  15   4        0.03        3.19     12.63 o 
  -4  15   4        5.90        0.00     14.76 o 
  -3  15   4       43.81       49.38     11.96 o 
  -2  15   4       95.46      110.13     12.65 o 
  -1  15   4       41.06       51.66     11.05 o 
   0  15   4       28.15       17.89     15.90 o 
   1  15   4       42.13       52.19     16.02 o 
   2  15   4        7.78        9.41     15.59 o 
   3  15   4        0.45       36.29     35.26 o 
   4  15   4       57.30       39.52     21.67 o 
   5  15   4        0.06        0.00     40.68 o 
  -6  16   4        1.06        0.00     19.57 o 
  -5  16   4        0.35        0.00     12.67 o 
  -4  16   4        9.97        1.50     14.62 o 
  -3  16   4       46.57       38.89     12.41 o 
  -2  16   4       11.21        6.21     10.78 o 
  -1  16   4        2.71        0.26     10.55 o 
   0  16   4       39.15       29.22      9.75 o 
   1  16   4       24.54       35.55     15.73 o 
   2  16   4        3.96       12.43     15.80 o 
   3  16   4        0.16        7.73     24.91 o 
   4  16   4        0.09        0.00     16.39 o 
  -5  17   4       17.30        0.00     13.10 o 
  -4  17   4        3.84        7.24     12.42 o 
  -3  17   4        5.07        5.99     11.45 o 
  -2  17   4       14.14       29.45     11.48 o 
  -1  17   4        5.00        0.00     10.27 o 
   0  17   4        0.14        1.42     10.25 o 
   1  17   4        0.96        0.00     15.10 o 
   2  17   4       14.05       23.00     16.41 o 
   3  17   4       19.35       29.32     20.80 o 
   4  17   4       13.50       23.21     32.00 o 
  -5  18   4       12.11        1.64     13.39 o 
  -4  18   4        0.63        0.00     11.68 o 
  -3  18   4       35.36       35.08     12.36 o 
  -2  18   4       25.37       15.95     11.28 o 
  -1  18   4        1.95        6.84     10.89 o 
   0  18   4        0.16        0.00     10.11 o 
   1  18   4       54.74       64.79     17.44 o 
   2  18   4        7.07        1.86     15.87 o 
   3  18   4        1.41       16.75     20.88 o 
   4  18   4        7.49        5.47     19.55 o 
  -5  19   4        4.30        0.00     13.78 o 
  -4  19   4       11.71        4.31     12.49 o 
  -3  19   4        8.01       11.98     13.83 o 
  -2  19   4       18.96        4.08     11.23 o 
  -1  19   4       53.78       48.55     11.96 o 
   0  19   4       25.79       36.20     10.89 o 
   1  19   4       37.50       55.54     17.93 o 
   2  19   4        0.28        7.41     16.72 o 
   3  19   4       10.32       22.77     17.22 o 
   4  19   4        2.76        0.00     29.32 o 
  -5  20   4        1.08        0.00     16.13 o 
  -4  20   4        5.24        0.00     13.77 o 
  -3  20   4       23.94       42.21     12.83 o 
  -2  20   4        0.01        0.00     11.56 o 
  -1  20   4        3.23        0.34     10.92 o 
   0  20   4       43.42       38.58     11.47 o 
   1  20   4        7.58       12.49     17.07 o 
   2  20   4        0.88       11.40     17.67 o 
   3  20   4        3.26       11.45     18.08 o 
  -4  21   4        0.02        0.00     12.54 o 
  -3  21   4        1.37        1.46     12.26 o 
  -2  21   4        5.53        0.00     11.72 o 
  -1  21   4      121.54      121.05     13.38 o 
   0  21   4        1.00        0.00     11.49 o 
   1  21   4        9.44       17.13     16.50 o 
   2  21   4       12.59       18.20     17.14 o 
   3  21   4        1.24       11.59     17.71 o 
  -4  22   4        0.42        0.00     13.33 o 
  -3  22   4       10.22       13.78     12.64 o 
  -2  22   4        5.12       10.24     11.87 o 
  -1  22   4        7.76        7.26     11.59 o 
   0  22   4       19.77       22.83     12.45 o 
   1  22   4       13.27        9.05     16.84 o 
   2  22   4        1.91        8.81     17.25 o 
   3  22   4        0.05        0.00     21.25 o 
  -4  23   4        2.40        0.00     15.91 o 
  -3  23   4       20.70        8.78     12.65 o 
  -2  23   4       10.58        4.57     12.05 o 
  -1  23   4        5.85        0.00     11.29 o 
   0  23   4        0.27        5.28     18.56 o 
   1  23   4        2.87        0.00     17.35 o 
   2  23   4        2.40       16.19     17.88 o 
  -3  24   4        2.65        0.00     14.72 o 
  -2  24   4       31.48       11.51     14.11 o 
  -1  24   4        1.54        7.28     11.96 o 
   0  24   4        4.54        7.92     12.61 o 
   1  24   4        0.00        0.00     16.84 o 
   2  24   4       14.44       21.12     23.50 o 
  -3  25   4        7.13        0.00     20.93 o 
  -2  25   4        1.29        0.00     12.71 o 
  -1  25   4        8.79        6.28     12.36 o 
   0  25   4        1.82        0.00     12.88 o 
   1  25   4       10.83       12.52     18.47 o 
  -2  26   4        0.09        5.52     17.66 o 
  -1  26   4        0.18        0.00     14.98 o 
   0  26   4        6.20        0.00     15.14 o 
   1  26   4        0.04        0.00     20.84 o 
  -5   1   5        5.07       30.31     15.73 o 
  -4   1   5       41.65       65.36     13.73 o 
  -3   1   5        2.47       47.50     12.10 o 
  -2   1   5       76.04      112.39     13.30 o 
  -1   1   5       30.59        8.68     17.21 o 
   0   1   5       40.57       27.30     15.35 o 
   1   1   5       71.61       87.37     17.60 o 
   2   1   5        6.92       10.10     27.57 o 
   3   1   5        6.95        0.00     17.30 o 
   4   1   5        0.29        0.00     24.89 o 
  -5   2   5       22.14       74.89     23.64 o 
  -4   2   5        8.58       23.88     13.20 o 
  -3   2   5       27.47       59.01     13.07 o 
  -2   2   5       72.64       88.77     13.37 o 
  -1   2   5       36.05       30.98     14.76 o 
   0   2   5        0.97        0.00     13.56 o 
   1   2   5        0.02        0.00     18.21 o 
   2   2   5       66.66       34.05     16.81 o 
   3   2   5       50.03       45.14     19.31 o 
   4   2   5        0.17        0.00     19.55 o 
  -5   3   5       64.32       95.32     15.69 o 
  -4   3   5       62.40       99.28     18.59 o 
  -3   3   5        5.99       19.70     21.67 o 
  -2   3   5        9.17       27.82     11.94 o 
  -1   3   5        5.75        0.88     15.99 o 
   0   3   5        6.72        0.00     14.53 o 
   1   3   5       15.95        0.00     14.49 o 
   2   3   5        0.67        0.00     15.30 o 
   3   3   5        0.03        0.00     16.79 o 
   4   3   5        5.98       17.29     21.27 o 
  -5   4   5        1.95       46.39     21.55 o 
  -4   4   5        0.01       37.57     20.32 o 
  -3   4   5       69.61       59.14     14.56 o 
  -2   4   5       89.30       83.82     19.96 o 
  -1   4   5       44.96        4.76     26.89 o 
   0   4   5        3.51        0.00     13.94 o 
   1   4   5       10.73        0.00     14.11 o 
   2   4   5        4.27        0.00     15.70 o 
   3   4   5        0.32        0.00     17.03 o 
   4   4   5        0.08        0.00     17.19 o 
  -5   5   5       11.62       31.58     33.67 o 
  -4   5   5        0.98       22.97     15.63 o 
  -3   5   5       56.88       55.15     20.17 o 
  -2   5   5        3.91       21.58     13.54 o 
  -1   5   5        0.42        0.00     35.72 o 
   0   5   5       75.21       71.18     16.84 o 
   1   5   5       12.97       19.11     15.52 o 
   2   5   5       65.54       39.62     23.34 o 
   3   5   5        2.52        0.00     14.26 o 
   4   5   5       10.13        0.00     39.37 o 
  -5   6   5        4.65       33.46     21.35 o 
  -4   6   5       44.29       39.86     14.08 o 
  -3   6   5        7.74       16.16     16.20 o 
  -2   6   5        3.19        0.63     11.88 o 
  -1   6   5       25.87        4.73     25.59 o 
   0   6   5        2.85        0.00     17.54 o 
   1   6   5       46.50       24.40     16.28 o 
   2   6   5        6.15        0.00     15.22 o 
   3   6   5        2.81        0.00     16.10 o 
  -5   7   5        8.20       35.30     18.78 o 
  -4   7   5        1.16        1.10     11.81 o 
  -3   7   5       30.25       18.91     15.42 o 
  -2   7   5       13.66       14.65     11.19 o 
  -1   7   5        2.58        0.00     12.70 o 
   0   7   5       52.68       46.07     21.37 o 
   1   7   5       19.80       21.37     15.86 o 
   2   7   5       12.63        0.00     26.71 o 
   3   7   5        5.46        0.00     14.25 o 
  -5   8   5       15.64       44.71     26.14 o 
  -4   8   5        1.50        0.00     14.91 o 
  -3   8   5        0.14        0.00     13.48 o 
  -2   8   5       13.73       10.18     12.08 o 
  -1   8   5       74.31       62.70     15.78 o 
   0   8   5        8.26        0.00     32.22 o 
   1   8   5       10.05        0.00     14.86 o 
   2   8   5       22.92       28.98     17.37 o 
   3   8   5        2.35        0.00     18.48 o 
  -5   9   5        0.12        0.00     39.23 o 
  -4   9   5        7.12        0.00     14.18 o 
  -3   9   5        7.20        0.00     11.88 o 
  -2   9   5       16.04        7.83     15.92 o 
  -1   9   5        0.91        0.00     13.61 o 
   0   9   5        5.34        0.00     14.50 o 
   1   9   5       61.35       67.89     19.61 o 
   2   9   5        1.23        6.45     15.73 o 
   3   9   5        7.40       27.88     35.78 o 
  -4  10   5       13.14        0.17     13.89 o 
  -3  10   5        0.23        0.00     11.33 o 
  -2  10   5       40.07        8.01     13.74 o 
  -1  10   5       69.98       61.11     20.84 o 
   0  10   5       89.43      114.03     38.67 o 
   1  10   5        0.05        0.00     14.86 o 
   2  10   5       20.82       13.94     16.24 o 
   3  10   5        1.79        9.30     40.95 o 
  -4  11   5        0.03        0.00     15.12 o 
  -3  11   5        5.65        0.00     16.63 o 
  -2  11   5        7.87        0.00     20.40 o 
  -1  11   5       56.43       47.87     19.49 o 
   0  11   5        2.09       29.57     16.03 o 
   1  11   5       31.17       52.75     25.09 o 
   2  11   5        1.95       17.65     16.29 o 
   3  11   5        0.62        0.00     26.87 o 
  -4  12   5       31.72       11.83     16.08 o 
  -3  12   5       11.22        0.00     13.96 o 
  -2  12   5        4.64        0.00     14.32 o 
  -1  12   5       14.67       29.53     15.04 o 
   0  12   5       24.70       77.48     43.82 o 
   1  12   5        0.53        0.00     15.66 o 
   2  12   5        0.18        0.00     15.84 o 
   3  12   5        6.46       36.77     39.45 o 
  -4  13   5        3.59        0.00     15.39 o 
  -3  13   5        4.53        0.00     18.79 o 
  -2  13   5        1.32        6.50     13.02 o 
  -1  13   5       19.42        9.47     14.80 o 
   0  13   5       21.43       13.16     16.41 o 
   1  13   5       62.05       57.91     17.84 o 
   2  13   5       10.97        1.12     16.25 o 
  -4  14   5        2.14        6.08     20.61 o 
  -3  14   5        0.03        0.00     13.77 o 
  -2  14   5        1.11       15.38     12.48 o 
  -1  14   5        0.19        8.91     14.83 o 
   0  14   5       19.38       22.60     17.39 o 
   1  14   5        1.59        3.34     16.00 o 
   2  14   5        5.50       22.10     24.57 o 
  -3  15   5        0.06        0.00     13.71 o 
  -2  15   5       12.20        3.43     12.08 o 
  -1  15   5        2.91       25.56     15.27 o 
   0  15   5        0.23       25.92     17.36 o 
   1  15   5        0.03        0.00     16.63 o 
   2  15   5        0.35       31.48     24.53 o 
  -3  16   5        0.03        0.00     13.60 o 
  -2  16   5        7.92       17.21     17.48 o 
  -1  16   5       36.00       55.15     15.83 o 
   0  16   5       44.62       70.36     39.42 o 
   1  16   5        1.07       16.21     17.48 o 
   2  16   5        8.44       43.82     25.71 o 
  -3  17   5        0.05        0.00     13.20 o 
  -2  17   5        0.35        0.00     12.55 o 
  -1  17   5       16.33       34.71     15.75 o 
   0  17   5       16.78       29.51     18.00 o 
   1  17   5       21.40        9.69     17.78 o 
  -2  18   5        0.24        0.00     12.53 o 
  -1  18   5       26.09       39.72     16.52 o 
   0  18   5       11.28       38.90     18.56 o 
   1  18   5        0.10       24.95     25.63 o 
  -1  19   5        0.94        7.62     16.80 o 
   0  19   5       35.48       46.87     27.33 o 
                                                 
