# Supplementary material for: Exploration and exploitation of homologous series of bis(acrylamido)alkanes containing pyridyl and phenyl groups: β-sheet versus two-dimensional layers in solid-state photochemical [2 + 2] reactions
Source: IUCrJ. 2015 Jul 31;2(Pt 5):523–33. doi: 10.1107/S2052252515009987 (PMC4547820; doi:10.1107/S2052252515009987)
Supplement: Supplementary file 8 [file m-02-00523-3asup8.hkl]

# 
# h,k,l, Fc-squared, Fo-squared, sigma(Fo-squared) and status flag 
# 
data_kb_rs_501 
_shelx_title ' kb in P2(1)/c' 
_shelx_refln_list_code          4 
_shelx_F_calc_maximum      277.89 
_exptl_crystal_F_000       616.00 
_reflns_d_resolution_high  0.8411 
 
loop_ 
 _symmetry_equiv_pos_as_xyz 
 'x, y, z' 
 '-x, y+1/2, -z+1/2' 
 '-x, -y, -z' 
 'x, -y-1/2, z-1/2' 
 
_cell_length_a    10.4028 
_cell_length_b     7.1596 
_cell_length_c    19.2017 
_cell_angle_alpha  90.000 
_cell_angle_beta  101.156 
_cell_angle_gamma  90.000 
 
_shelx_F_squared_multiplier     1.000 
 
loop_ 
 _refln_index_h 
 _refln_index_k 
 _refln_index_l 
 _refln_F_squared_calc 
 _refln_F_squared_meas 
 _refln_F_squared_sigma 
 _refln_observed_status 
   1   0   0      828.60      415.56     11.44 o 
   2   0   0     1034.61      909.87     25.80 o 
   3   0   0     1616.29     1567.46     18.18 o 
   4   0   0     1218.44     1212.57     15.84 o 
   5   0   0       97.13      104.87      5.52 o 
   6   0   0       12.73        8.28      3.40 o 
   7   0   0      750.81      748.20     13.76 o 
   8   0   0       41.85       57.85      6.98 o 
   9   0   0        6.08        8.97      5.97 o 
  10   0   0       61.26       51.54      7.26 o 
  11   0   0       36.45       35.93     13.70 o 
  12   0   0        3.07        0.00     19.63 o 
   1   1   0     1052.97     1021.21     11.77 o 
   2   1   0     8302.52     8173.45    100.17 o 
   3   1   0      150.65      152.83      3.39 o 
   4   1   0      103.66      105.31      3.29 o 
   5   1   0     2259.91     2261.62     19.23 o 
   6   1   0       24.28       26.02      2.90 o 
   7   1   0        4.24        0.96      3.07 o 
   8   1   0        0.00        0.00      3.76 o 
   9   1   0      185.94      211.50      7.03 o 
  10   1   0        0.12        0.00      4.04 o 
  11   1   0       12.79        3.19      6.29 o 
  12   1   0        1.63       14.63      8.14 o 
   0   2   0    29882.22    29247.01    324.03 o 
   1   2   0      432.94      419.06      6.06 o 
   2   2   0      419.79      429.22      5.76 o 
   3   2   0       46.58       54.09      2.53 o 
   4   2   0       91.94      100.98      3.81 o 
   5   2   0        5.82        4.42      1.93 o 
   6   2   0      133.10      124.61      4.71 o 
   7   2   0       77.76       80.63      4.74 o 
   8   2   0        1.91        0.00      3.82 o 
   9   2   0        3.86        1.01      3.77 o 
  10   2   0       16.76       15.15      5.14 o 
  11   2   0        4.29        1.39      5.15 o 
   1   3   0      128.82      126.50      3.96 o 
   2   3   0       64.92       63.33      3.43 o 
   3   3   0        0.03        4.46      2.18 o 
   4   3   0        6.97        0.00      2.51 o 
   5   3   0        2.02        1.23      2.74 o 
   6   3   0      336.83      325.65      7.68 o 
   7   3   0       97.99       99.23      5.85 o 
   8   3   0      118.83      130.15      7.69 o 
   9   3   0        0.07        0.00      3.90 o 
  10   3   0        0.35        0.00      5.42 o 
  11   3   0        2.35        0.00      7.95 o 
   0   4   0     8673.07     8253.22     98.14 o 
   1   4   0      193.40      187.09      5.45 o 
   2   4   0       25.23       19.65      3.42 o 
   3   4   0       55.96       71.20      4.47 o 
   4   4   0       80.95       84.68      5.05 o 
   5   4   0       13.02        6.34      4.06 o 
   6   4   0       98.34      115.23      6.74 o 
   7   4   0      478.08      523.03     10.48 o 
   8   4   0      104.90      112.05      9.11 o 
   9   4   0       17.04       18.02      6.04 o 
  10   4   0        3.21        0.00      9.00 o 
   1   5   0      208.84      225.01      8.27 o 
   2   5   0      199.28      202.40      8.03 o 
   3   5   0       10.05        9.69      5.36 o 
   4   5   0       30.27       27.00      5.15 o 
   5   5   0        1.39        0.00      4.73 o 
   6   5   0      100.68       96.01      6.74 o 
   7   5   0       45.52       48.13      5.79 o 
   8   5   0       45.67       58.58      6.69 o 
   9   5   0        3.75        0.58      6.06 o 
   0   6   0     2041.35     1844.86     32.15 o 
   1   6   0       41.54       40.93      6.79 o 
   2   6   0        1.17        0.00      5.95 o 
   3   6   0        0.28        0.00      5.66 o 
   4   6   0       25.79       23.51      6.31 o 
   5   6   0        4.14        2.97      5.81 o 
   6   6   0       35.81       35.18      6.73 o 
   7   6   0      321.79      353.67     12.31 o 
   8   6   0       24.28       16.70      9.40 o 
   1   7   0       84.55       78.78      7.67 o 
   2   7   0        0.59        0.00      5.94 o 
   3   7   0        4.59        0.00      6.18 o 
   4   7   0       21.03       15.31      6.68 o 
   5   7   0        1.06        0.00      6.13 o 
   6   7   0       11.73        0.00      6.60 o 
   0   8   0        0.06        0.00      9.52 o 
   1   8   0        0.00        0.00      6.57 o 
   2   8   0        0.09        0.00      6.85 o 
   3   8   0        1.78        0.00      6.74 o 
   4   8   0        0.34        0.00      7.19 o 
 -12   1   1        0.96        4.67      8.77 o 
 -11   1   1        0.47        0.00      5.04 o 
 -10   1   1        0.13        0.00      4.30 o 
  -9   1   1       37.79       37.06      4.80 o 
  -8   1   1      122.26      122.29      5.69 o 
  -7   1   1       20.56       11.43      3.43 o 
  -6   1   1       32.19       29.76      3.07 o 
  -5   1   1       60.49       84.03      3.50 o 
  -4   1   1        3.03        0.00      1.58 o 
  -3   1   1      389.02      392.15      5.87 o 
  -2   1   1      423.37      440.16      5.89 o 
  -1   1   1       67.76       71.16      2.22 o 
   0   1   1     1395.18     1364.97     11.51 o 
   1   1   1     2385.11     2369.03     18.66 o 
   2   1   1        3.42        0.00      1.43 o 
   3   1   1        1.60        2.05      1.54 o 
   4   1   1     1943.97     1855.91     17.61 o 
   5   1   1       12.46        7.69      1.87 o 
   6   1   1        0.74        1.86      1.55 o 
   7   1   1       46.60       49.29      4.43 o 
   8   1   1       79.24       97.63      5.98 o 
   9   1   1        3.94        0.00      3.13 o 
  10   1   1       12.61       11.94      5.19 o 
  11   1   1        8.67       10.24      7.44 o 
 -11   2   1       42.28       41.09      7.47 o 
 -10   2   1       14.17        6.91      4.34 o 
  -9   2   1       40.86       46.38      4.74 o 
  -8   2   1     2632.95     2625.58     24.68 o 
  -7   2   1       15.31       15.22      3.58 o 
  -6   2   1       22.65       26.07      3.23 o 
  -5   2   1      421.58      444.44      7.35 o 
  -4   2   1        4.12        2.52      2.02 o 
  -3   2   1       34.82       36.57      2.32 o 
  -2   2   1       61.76       68.85      3.36 o 
  -1   2   1    77223.99    72197.04    600.00 o 
   0   2   1      387.73      393.94      6.75 o 
   1   2   1      314.95      312.81      4.47 o 
   2   2   1      142.85      154.60      3.65 o 
   3   2   1        8.80        4.05      1.36 o 
   4   2   1       40.36       41.94      3.20 o 
   5   2   1       29.38       23.79      2.57 o 
   6   2   1      283.82      291.50      7.33 o 
   7   2   1      171.57      178.56      6.87 o 
   8   2   1        3.17        0.00      3.00 o 
   9   2   1      134.98      134.59      7.09 o 
  10   2   1       66.50       59.13      6.20 o 
  11   2   1        3.81        4.34      5.15 o 
 -11   3   1        2.57        0.00      7.46 o 
 -10   3   1        4.00        0.00      6.19 o 
  -9   3   1        2.79        3.47      4.07 o 
  -8   3   1      101.12      108.52      6.22 o 
  -7   3   1       60.21       74.48      4.95 o 
  -6   3   1       46.23       40.31      3.98 o 
  -5   3   1        1.47        1.02      2.63 o 
  -4   3   1        0.62        0.00      2.25 o 
  -3   3   1      136.32      158.50      4.38 o 
  -2   3   1      280.02      275.84      5.97 o 
  -1   3   1       54.01       57.10      3.14 o 
   0   3   1      830.45      773.88     10.12 o 
   1   3   1     1720.54     1726.80     19.98 o 
   2   3   1       26.56       28.63      2.22 o 
   3   3   1       25.93       26.18      2.56 o 
   4   3   1     1394.01     1416.61     16.18 o 
   5   3   1       64.08       61.71      4.46 o 
   6   3   1        0.00        1.95      2.98 o 
   7   3   1      116.00      118.02      6.53 o 
   8   3   1      250.18      254.38     10.38 o 
   9   3   1        0.18        0.00      4.63 o 
  10   3   1        8.05        1.23      5.99 o 
  11   3   1        5.34        2.42      6.06 o 
 -10   4   1        9.50        0.00      8.19 o 
  -9   4   1        1.62        0.00      7.41 o 
  -8   4   1      817.06      892.65     13.79 o 
  -7   4   1      180.04      183.23      7.31 o 
  -6   4   1       11.50       14.34      4.56 o 
  -5   4   1        0.02        0.00      3.91 o 
  -4   4   1       26.64       36.55      5.74 o 
  -3   4   1       32.34       42.35      4.09 o 
  -2   4   1      311.03      290.46      6.62 o 
  -1   4   1     8279.05     7909.75     66.89 o 
   0   4   1      123.44      125.02      5.72 o 
   1   4   1       57.39       62.61      3.67 o 
   2   4   1      189.31      198.12      5.78 o 
   3   4   1      203.16      228.08      6.41 o 
   4   4   1        1.80        1.45      4.06 o 
   5   4   1       27.26       25.43      5.20 o 
   6   4   1       84.78      103.37      6.67 o 
   7   4   1       85.21       71.79      7.57 o 
   8   4   1        0.00        0.00      5.15 o 
   9   4   1        2.71        0.41      5.56 o 
  10   4   1       15.56       14.08      6.57 o 
  -9   5   1       53.01       40.93     12.57 o 
  -8   5   1        6.19        0.00      4.96 o 
  -7   5   1      258.44      276.93      8.74 o 
  -6   5   1        0.60        0.00      4.43 o 
  -5   5   1       32.89       27.31      5.52 o 
  -4   5   1        0.60        0.00      4.54 o 
  -3   5   1       23.67       15.38      4.61 o 
  -2   5   1      779.77      733.05     12.59 o 
  -1   5   1       63.10       69.75      6.22 o 
   0   5   1       54.06       56.40      5.84 o 
   1   5   1        4.07        0.13      4.89 o 
   2   5   1       17.87       11.60      6.42 o 
   3   5   1        0.84        0.00      4.08 o 
   4   5   1        7.95        8.87      4.63 o 
   5   5   1        7.50        7.29      4.84 o 
   6   5   1       19.32       17.89      5.34 o 
   7   5   1        2.68        0.00      5.08 o 
   8   5   1       80.50       91.50      9.66 o 
   9   5   1        5.65        0.47      5.94 o 
  -8   6   1       62.78       48.56     10.42 o 
  -7   6   1      120.76      129.41      8.59 o 
  -6   6   1        4.32        0.00      5.72 o 
  -5   6   1       20.91       15.02      6.16 o 
  -4   6   1        0.28        0.00      5.42 o 
  -3   6   1       10.16       11.84      6.08 o 
  -2   6   1      165.61      178.04      8.76 o 
  -1   6   1      209.44      214.32      9.28 o 
   0   6   1       39.74       48.86      6.93 o 
   1   6   1        0.11        0.00      6.09 o 
   2   6   1       67.84       73.63      7.25 o 
   3   6   1       33.37       25.20      6.38 o 
   4   6   1        0.41        0.00      5.62 o 
   5   6   1       44.42       37.65      6.61 o 
   6   6   1       74.64       86.91     10.69 o 
   7   6   1       10.65        0.84      7.56 o 
   8   6   1        4.49        0.00      7.50 o 
  -6   7   1       20.88       10.56      6.77 o 
  -5   7   1        1.55        0.00      6.09 o 
  -4   7   1        0.94        0.00      6.16 o 
  -3   7   1       25.49        0.44      6.24 o 
  -2   7   1       25.11        5.21      6.28 o 
  -1   7   1        0.35        0.00      5.94 o 
   0   7   1      115.83      104.14      7.86 o 
   1   7   1       34.75       23.05      6.56 o 
   2   7   1        0.37        0.00      6.00 o 
   3   7   1        4.02        0.00      6.33 o 
   4   7   1        2.55        0.00      6.38 o 
   5   7   1       56.97       62.67      7.83 o 
   6   7   1        5.40        0.00      7.15 o 
  -4   8   1        0.22        0.00      6.77 o 
  -3   8   1        0.17        0.00      6.69 o 
  -2   8   1        5.44        0.00      7.89 o 
  -1   8   1      263.52      197.52     10.32 o 
   0   8   1        0.54        0.00      6.38 o 
   1   8   1        6.04        0.00      6.69 o 
   2   8   1        0.62        0.00      6.69 o 
   3   8   1        0.69        0.00      6.80 o 
   4   8   1        0.60        0.00      7.17 o 
 -12   0   2      153.19      140.36     23.00 o 
 -11   0   2       30.37       21.67      7.65 o 
 -10   0   2       22.17       33.35      6.93 o 
  -9   0   2     6375.24     6387.04     77.26 o 
  -8   0   2       71.16       75.15      9.06 o 
  -7   0   2        0.46        0.15      4.59 o 
  -6   0   2        0.02        0.32      3.50 o 
  -5   0   2      299.68      297.62      9.35 o 
  -4   0   2      421.29      385.72     10.74 o 
  -3   0   2       84.05       89.12      4.21 o 
  -2   0   2    30405.74    28503.93    311.54 o 
  -1   0   2      446.53      418.96      7.55 o 
   0   0   2        0.00        0.00      0.49 o 
   1   0   2     9032.05     8656.24    111.51 o 
   2   0   2     2527.11     2514.26     30.11 o 
   3   0   2       77.61       74.76      3.42 o 
   4   0   2      247.12      260.97      6.06 o 
   5   0   2     1409.49     1363.36     18.01 o 
   6   0   2     1016.96      968.46     38.78 o 
   7   0   2        1.27        0.25      3.23 o 
   8   0   2       27.92        9.23      4.81 o 
   9   0   2       31.65        8.97      5.80 o 
  10   0   2        3.70        7.31      8.43 o 
  11   0   2       32.53       38.93     16.69 o 
 -12   1   2        2.84        7.88      7.42 o 
 -11   1   2       93.00       96.20      7.07 o 
 -10   1   2        1.30        0.00      4.35 o 
  -9   1   2      178.77      208.83      7.09 o 
  -8   1   2      295.45      271.53      6.92 o 
  -7   1   2     1388.78     1291.22     15.61 o 
  -6   1   2        0.78        1.83      1.88 o 
  -5   1   2       47.72       51.84      2.83 o 
  -4   1   2     2322.92     2271.80     18.58 o 
  -3   1   2      244.86      227.87      3.98 o 
  -2   1   2      507.67      472.18      8.92 o 
  -1   1   2       31.17       36.32      2.25 o 
   0   1   2        0.82        0.00      1.22 o 
   1   1   2     1268.24     1157.49     10.11 o 
   2   1   2      239.99      214.97      8.69 o 
   3   1   2      981.63      926.70     17.30 o 
   4   1   2      150.27      157.41      3.68 o 
   5   1   2        0.02        2.23      2.09 o 
   6   1   2     1503.27     1527.12     14.85 o 
   7   1   2      193.31      194.36      5.69 o 
   8   1   2        4.07        2.34      3.65 o 
   9   1   2       21.85       16.69      4.62 o 
  10   1   2        8.65        3.46      6.07 o 
  11   1   2       10.69        0.00      6.38 o 
 -11   2   2        9.93        0.32      5.09 o 
 -10   2   2        0.02        1.23      4.96 o 
  -9   2   2      813.13      885.17     12.42 o 
  -8   2   2      146.28      135.33      5.84 o 
  -7   2   2       17.30       11.09      3.54 o 
  -6   2   2       35.37       40.92      4.05 o 
  -5   2   2        0.38        0.00      2.59 o 
  -4   2   2        4.28        5.22      1.77 o 
  -3   2   2      951.82      942.01     10.91 o 
  -2   2   2     2160.94     2020.26     19.71 o 
  -1   2   2      742.61      736.72      7.55 o 
   0   2   2       47.18       53.38      2.44 o 
   1   2   2     3119.56     3020.31     23.13 o 
   2   2   2      197.89      203.77      4.18 o 
   3   2   2      177.08      168.03      3.83 o 
   4   2   2       67.96       79.95      3.63 o 
   5   2   2       36.37       29.01      2.87 o 
   6   2   2      193.25      198.46      5.49 o 
   7   2   2        1.06        0.21      3.27 o 
   8   2   2       32.03       33.33      4.70 o 
   9   2   2       42.91       38.97      5.40 o 
  10   2   2        1.97        0.00      4.90 o 
  11   2   2        0.79        7.67      6.28 o 
 -11   3   2        0.15        0.00      7.45 o 
 -10   3   2       23.60       11.34      5.97 o 
  -9   3   2       29.22       21.69      4.45 o 
  -8   3   2      103.15       92.51      5.95 o 
  -7   3   2       22.11       15.20      4.02 o 
  -6   3   2       46.32       50.17      6.41 o 
  -5   3   2        2.75        0.00      2.69 o 
  -4   3   2       71.55       75.57      3.56 o 
  -3   3   2     1991.57     1939.51     17.97 o 
  -2   3   2      667.48      620.25      8.26 o 
  -1   3   2     2072.16     1890.22     17.43 o 
   0   3   2       58.31       65.38      2.70 o 
   1   3   2        0.82        0.00      1.59 o 
   2   3   2       21.73       24.68      2.37 o 
   3   3   2       53.44       60.56      3.33 o 
   4   3   2       41.41       38.46      3.08 o 
   5   3   2       16.58       17.75      3.16 o 
   6   3   2       28.46       22.17      3.73 o 
   7   3   2      221.37      235.81      7.49 o 
   8   3   2        0.00        0.00      4.39 o 
   9   3   2        0.62        0.00      4.70 o 
  10   3   2        4.68        7.70      5.95 o 
  11   3   2        3.98        1.12      9.64 o 
 -10   4   2        0.00        1.18      8.08 o 
  -9   4   2      677.66      686.84     19.22 o 
  -8   4   2       63.39       58.46      5.59 o 
  -7   4   2       21.61       23.88      4.82 o 
  -6   4   2       36.00       42.09      5.04 o 
  -5   4   2       15.36       11.82      4.36 o 
  -4   4   2       52.90       60.76      4.63 o 
  -3   4   2      165.59      172.58      6.93 o 
  -2   4   2     2423.33     2387.61     24.27 o 
  -1   4   2      939.73      884.08     11.12 o 
   0   4   2      134.75      154.93      6.01 o 
   1   4   2       45.34       43.55      3.47 o 
   2   4   2      644.87      660.00      9.62 o 
   3   4   2       22.60       24.06      3.81 o 
   4   4   2        6.08        3.51      3.89 o 
   5   4   2      284.65      294.28      8.50 o 
   6   4   2       61.54       73.21      5.84 o 
   7   4   2        2.93        6.03      5.98 o 
   8   4   2       76.39       75.54      7.16 o 
   9   4   2        0.55        0.00      5.60 o 
  10   4   2        0.03        0.00      5.64 o 
  -9   5   2       67.95       63.84     13.90 o 
  -8   5   2       40.44       63.85      9.66 o 
  -7   5   2      152.34      157.74      7.39 o 
  -6   5   2       38.83       41.76      6.63 o 
  -5   5   2       29.84       30.92      6.62 o 
  -4   5   2        0.32        0.00      4.57 o 
  -3   5   2      161.41      148.02      6.39 o 
  -2   5   2        7.85        0.00      5.11 o 
  -1   5   2      405.76      370.75      9.54 o 
   0   5   2       42.68       41.28      5.48 o 
   1   5   2        2.99        2.89      4.96 o 
   2   5   2        0.08        0.00      5.14 o 
   3   5   2       48.89       70.01      5.54 o 
   4   5   2       26.49       23.28      5.08 o 
   5   5   2       15.83       13.85      5.11 o 
   6   5   2      142.06      164.09      7.93 o 
   7   5   2        0.11        2.11      5.49 o 
   8   5   2        0.02        6.56      5.96 o 
   9   5   2        0.23        0.00      5.70 o 
  -8   6   2        1.26        0.00      8.88 o 
  -7   6   2        1.85        0.00      5.94 o 
  -6   6   2        4.70        1.63      5.77 o 
  -5   6   2        0.30        0.00      5.48 o 
  -4   6   2        0.63        0.00      5.30 o 
  -3   6   2       72.11       86.31      7.30 o 
  -2   6   2      925.66      853.69     14.78 o 
  -1   6   2       15.87       28.31      6.57 o 
   0   6   2       78.99       90.63      7.42 o 
   1   6   2       41.62       57.71      7.06 o 
   2   6   2        2.45        0.00      5.75 o 
   3   6   2        0.24        0.00      5.61 o 
   4   6   2        0.33        0.00      5.43 o 
   5   6   2      111.54      112.10      7.81 o 
   6   6   2       61.45       64.99      8.92 o 
   7   6   2        1.28        0.00      9.89 o 
   8   6   2        0.45        0.00      7.44 o 
  -7   7   2        6.68        0.00      8.34 o 
  -6   7   2        0.02        0.00      6.09 o 
  -5   7   2        9.74        0.00      6.37 o 
  -4   7   2        0.27        0.00      6.09 o 
  -3   7   2       37.00       22.62      6.83 o 
  -2   7   2        0.56        0.00      5.78 o 
  -1   7   2        1.32        0.00      5.85 o 
   0   7   2        6.87        0.95      6.10 o 
   1   7   2        0.61        0.00      5.87 o 
   2   7   2        3.41        0.00      6.29 o 
   3   7   2        1.68        0.00      6.16 o 
   4   7   2        0.77        0.00      6.29 o 
   5   7   2       15.00        2.57      7.35 o 
   6   7   2        4.28        0.00      7.93 o 
  -4   8   2        0.00        0.00      6.66 o 
  -3   8   2       35.17       17.01      7.32 o 
  -2   8   2        0.60        0.00      6.47 o 
  -1   8   2       11.50        0.00      7.22 o 
   0   8   2        6.58        0.00      6.73 o 
   1   8   2        8.61        0.00      6.76 o 
   2   8   2        0.44        0.00      6.67 o 
   3   8   2        0.40        0.00      6.71 o 
 -12   1   3       19.04       13.41      6.14 o 
 -11   1   3        0.00        0.00      5.02 o 
 -10   1   3       60.31       52.89      5.96 o 
  -9   1   3       78.14       81.20      7.88 o 
  -8   1   3      479.22      461.73      8.47 o 
  -7   1   3       32.02       31.60      3.60 o 
  -6   1   3        3.92        4.36      2.50 o 
  -5   1   3      911.02      888.05      9.60 o 
  -4   1   3       67.32       73.27      2.78 o 
  -3   1   3       23.84       22.81      2.15 o 
  -2   1   3      674.78      645.53      7.06 o 
  -1   1   3      373.22      388.32      5.56 o 
   0   1   3     1173.31     1131.91     13.15 o 
   1   1   3      194.95      190.10      8.02 o 
   2   1   3      114.45      123.37      4.22 o 
   3   1   3      101.25      109.30      3.01 o 
   4   1   3       14.46       16.47      1.96 o 
   5   1   3     1352.66     1407.09     15.10 o 
   6   1   3      145.64      157.19      5.33 o 
   7   1   3       11.97        6.13      2.87 o 
   8   1   3        0.05        0.00      2.52 o 
   9   1   3        2.83        0.00      2.90 o 
  10   1   3        5.24        0.00      5.30 o 
  11   1   3        0.99        7.25      8.17 o 
 -12   2   3        0.22        0.00      6.47 o 
 -11   2   3        0.21        0.00      5.06 o 
 -10   2   3     2137.72     2159.40     25.26 o 
  -9   2   3       21.05       21.40      4.23 o 
  -8   2   3        5.92        2.46      4.02 o 
  -7   2   3        0.93        0.00      3.23 o 
  -6   2   3       24.38       14.02      3.60 o 
  -5   2   3      154.49      161.75      4.82 o 
  -4   2   3       42.38       44.03      2.78 o 
  -3   2   3      417.35      462.07      6.45 o 
  -2   2   3     1757.67     1721.43     14.47 o 
  -1   2   3        0.00        0.00      1.31 o 
   0   2   3     5748.92     5646.76     41.13 o 
   1   2   3     2714.82     2644.26     20.66 o 
   2   2   3       37.81       41.85      2.39 o 
   3   2   3      260.72      269.00      5.06 o 
   4   2   3     2132.43     2108.14     19.35 o 
   5   2   3     1477.66     1502.30     14.55 o 
   6   2   3        0.17        0.00      2.79 o 
   7   2   3       37.65       44.85      4.17 o 
   8   2   3       18.61        8.80      4.60 o 
   9   2   3        0.72        0.24      4.46 o 
  10   2   3       12.59        5.61      6.99 o 
  11   2   3        4.15        1.85      6.81 o 
 -11   3   3        8.57       10.27      7.63 o 
 -10   3   3      115.66      130.10     10.43 o 
  -9   3   3      221.66      240.44      9.18 o 
  -8   3   3      704.31      698.78     13.79 o 
  -7   3   3      110.45      108.65      5.42 o 
  -6   3   3        3.35        0.00      3.97 o 
  -5   3   3      601.46      588.48     12.62 o 
  -4   3   3       34.87       34.10      3.60 o 
  -3   3   3       10.13       10.70      2.14 o 
  -2   3   3      195.94      216.80      4.99 o 
  -1   3   3      864.93      859.68      9.07 o 
   0   3   3      476.38      472.71      6.28 o 
   1   3   3        0.35        0.00      1.82 o 
   2   3   3       14.02       26.04      2.49 o 
   3   3   3       87.93      109.59      3.97 o 
   4   3   3       46.08       44.83      3.34 o 
   5   3   3     2063.49     2088.91     20.68 o 
   6   3   3       20.78       18.20      3.69 o 
   7   3   3        0.02        0.00      4.18 o 
   8   3   3        5.27        4.70      4.44 o 
   9   3   3        0.34        4.59      4.94 o 
  10   3   3       19.76       10.81      7.02 o 
 -10   4   3      466.84      523.40     13.72 o 
  -9   4   3        3.67        0.00      5.77 o 
  -8   4   3        1.22        2.07      5.21 o 
  -7   4   3       41.27       30.25      4.25 o 
  -6   4   3       42.68       46.83      5.27 o 
  -5   4   3        2.28        1.35      3.66 o 
  -4   4   3      280.09      283.91      7.26 o 
  -3   4   3      238.48      261.16      7.06 o 
  -2   4   3       85.37      107.50      4.97 o 
  -1   4   3       33.75       28.91      3.86 o 
   0   4   3      765.87      787.31      9.54 o 
   1   4   3      173.16      182.76      4.49 o 
   2   4   3       47.74       49.78      3.26 o 
   3   4   3       67.88       72.93      4.74 o 
   4   4   3      334.67      308.07      7.67 o 
   5   4   3      216.11      232.01      8.05 o 
   6   4   3        2.99        0.77      4.84 o 
   7   4   3       48.18       51.43      6.44 o 
   8   4   3        0.34        0.00      5.33 o 
   9   4   3        1.42        0.00      5.51 o 
  10   4   3        2.61        0.00      7.83 o 
 -10   5   3        3.87        0.00      7.44 o 
  -9   5   3       17.31        0.00      6.49 o 
  -8   5   3       11.79        7.73      6.93 o 
  -7   5   3        1.90        0.00      4.60 o 
  -6   5   3        0.00        0.00      4.26 o 
  -5   5   3        1.99        0.00      4.64 o 
  -4   5   3       62.58       75.61      5.82 o 
  -3   5   3       31.05       27.82      5.70 o 
  -2   5   3       74.07       63.48      6.08 o 
  -1   5   3      377.08      376.85      9.53 o 
   0   5   3        0.14        4.69      5.10 o 
   1   5   3       10.27       16.16      5.48 o 
   2   5   3       16.46       18.00      5.50 o 
   3   5   3        0.05        0.00      4.18 o 
   4   5   3        4.89        3.08      4.65 o 
   5   5   3       59.32       63.97      5.76 o 
   6   5   3       32.72       38.80      6.41 o 
   7   5   3        1.81        0.00      5.52 o 
   8   5   3        1.10        0.00      5.81 o 
   9   5   3        1.40        0.00      9.06 o 
  -8   6   3        0.78        0.00      7.51 o 
  -7   6   3        4.29        0.00      8.47 o 
  -6   6   3       20.31        7.22      6.02 o 
  -5   6   3        0.08        0.00      5.51 o 
  -4   6   3       30.89       16.35      6.79 o 
  -3   6   3      119.96      135.40      8.04 o 
  -2   6   3      135.72      130.35      8.04 o 
  -1   6   3        0.46        0.00      5.81 o 
   0   6   3        2.21        0.00      5.76 o 
   1   6   3        2.18        0.00      5.66 o 
   2   6   3        7.94       18.07      6.08 o 
   3   6   3        7.80        8.14      5.76 o 
   4   6   3        0.41        0.00      5.63 o 
   5   6   3        3.99        3.32      6.57 o 
   6   6   3        3.19        0.00      9.62 o 
   7   6   3       20.97       16.89      7.79 o 
   8   6   3        0.16        0.00      7.85 o 
  -7   7   3       10.61        0.00      8.33 o 
  -6   7   3        7.62        0.00      7.12 o 
  -5   7   3        7.72        5.71      6.45 o 
  -4   7   3       60.28       42.12      7.28 o 
  -3   7   3        0.10        0.00      5.95 o 
  -2   7   3       69.10       57.72      7.26 o 
  -1   7   3       99.70       82.63      7.66 o 
   0   7   3        0.54        0.00      5.77 o 
   1   7   3       10.96        0.00      6.17 o 
   2   7   3        4.45        0.00      6.34 o 
   3   7   3       20.55        8.19      6.71 o 
   4   7   3        2.86        0.00      6.27 o 
   5   7   3       35.74       23.22      8.79 o 
   6   7   3        2.34        0.00      7.88 o 
  -4   8   3        4.34        0.00      6.85 o 
  -3   8   3      122.86      102.87     10.16 o 
  -2   8   3       40.96       33.68      7.64 o 
  -1   8   3       10.53        0.00      6.62 o 
   0   8   3        2.60        0.00      6.21 o 
   1   8   3        0.10        0.00      6.58 o 
   2   8   3        0.05        0.00      6.60 o 
   3   8   3        4.44        0.00      6.86 o 
 -12   0   4       11.28       21.82      9.91 o 
 -11   0   4      836.71      817.74     23.34 o 
 -10   0   4       35.43       25.53      8.14 o 
  -9   0   4       18.84       28.87      7.24 o 
  -8   0   4      402.65      376.68     11.13 o 
  -7   0   4       21.72       36.11      5.23 o 
  -6   0   4       44.25       41.94      4.55 o 
  -5   0   4       19.74       17.25      3.61 o 
  -4   0   4        1.14        0.00      4.32 o 
  -3   0   4     4192.52     4149.30     48.52 o 
  -2   0   4      111.86      114.18      5.68 o 
  -1   0   4     4345.43     4267.10     72.99 o 
   0   0   4     2031.39     2062.49     28.33 o 
   1   0   4       54.49       63.20      4.48 o 
   2   0   4      519.72      492.73      8.51 o 
   3   0   4     3320.57     3343.72     40.38 o 
   4   0   4     5778.55     5854.52     61.05 o 
   5   0   4       46.82       61.08      4.20 o 
   6   0   4      508.50      491.43     10.31 o 
   7   0   4       61.94       51.04      5.48 o 
   8   0   4        6.92        0.00      6.87 o 
   9   0   4        2.41        0.00     10.87 o 
  10   0   4        8.06        0.85     12.57 o 
  11   0   4       21.22        6.66      9.47 o 
 -12   1   4        8.53       11.24      6.38 o 
 -11   1   4       58.61       57.95      7.06 o 
 -10   1   4       52.29       49.93      6.01 o 
  -9   1   4      284.63      299.00      8.75 o 
  -8   1   4      294.97      289.10      7.13 o 
  -7   1   4        4.67        1.30      3.13 o 
  -6   1   4       62.22       77.26      3.73 o 
  -5   1   4        9.15       12.67      2.38 o 
  -4   1   4       13.34       11.93      1.88 o 
  -3   1   4     2488.00     2555.45     21.63 o 
  -2   1   4     2594.03     2439.39     19.94 o 
  -1   1   4     1051.38     1006.08      9.44 o 
   0   1   4      128.56      130.25      3.32 o 
   1   1   4       67.15       79.00      2.62 o 
   2   1   4      560.32      546.30      7.02 o 
   3   1   4       49.72       53.35      2.55 o 
   4   1   4     4114.65     4299.03     34.37 o 
   5   1   4      354.15      393.74      6.32 o 
   6   1   4       65.19       70.76      3.77 o 
   7   1   4       11.07        7.43      3.52 o 
   8   1   4       37.53       44.32      5.10 o 
   9   1   4        2.62        0.00      4.67 o 
  10   1   4        1.91        0.00      5.38 o 
  11   1   4        9.21        2.06      6.77 o 
 -12   2   4       15.10       16.98      6.64 o 
 -11   2   4       72.15       79.36      7.54 o 
 -10   2   4        4.15        9.78      5.19 o 
  -9   2   4        5.46        2.58      4.61 o 
  -8   2   4      279.17      278.92      7.30 o 
  -7   2   4       77.78       74.57      4.52 o 
  -6   2   4       30.22       34.73      3.38 o 
  -5   2   4        0.20        0.00      2.02 o 
  -4   2   4       10.40        9.40      2.38 o 
  -3   2   4      515.10      516.39      7.59 o 
  -2   2   4       18.03       22.96      2.26 o 
  -1   2   4        0.64        4.05      1.98 o 
   0   2   4     1219.36     1234.57     11.09 o 
   1   2   4        0.10        0.00      1.74 o 
   2   2   4        1.39        0.00      1.76 o 
   3   2   4      981.66     1005.73     10.79 o 
   4   2   4      389.40      409.82      6.25 o 
   5   2   4        2.10        0.00      2.41 o 
   6   2   4       29.21       36.70      4.53 o 
   7   2   4       58.54       49.71      5.28 o 
   8   2   4        0.76        2.62      5.78 o 
   9   2   4        5.40        6.58      5.21 o 
  10   2   4       13.66       17.36      7.16 o 
  11   2   4        1.15       13.20      6.74 o 
 -11   3   4        1.19        0.00      6.02 o 
 -10   3   4       41.55       53.15      7.18 o 
  -9   3   4        4.40        0.62      5.24 o 
  -8   3   4        1.17        0.00      4.42 o 
  -7   3   4        6.73        0.00      3.69 o 
  -6   3   4       59.30       61.50      4.36 o 
  -5   3   4       45.21       36.34      3.70 o 
  -4   3   4       25.05       22.90      2.93 o 
  -3   3   4       79.65       86.24      4.21 o 
  -2   3   4     1429.80     1390.85     14.64 o 
  -1   3   4        2.40        3.13      2.26 o 
   0   3   4        7.37        9.82      2.27 o 
   1   3   4      286.75      303.12      5.84 o 
   2   3   4      208.69      209.12      4.96 o 
   3   3   4       45.07       44.35      3.12 o 
   4   3   4      272.62      271.96      6.37 o 
   5   3   4       48.80       56.94      4.70 o 
   6   3   4        5.25        1.06      4.05 o 
   7   3   4        5.07        5.56      4.45 o 
   8   3   4        0.17        6.86      4.44 o 
   9   3   4       20.51       24.02      5.51 o 
  10   3   4        0.86        7.28      7.15 o 
 -10   4   4       38.18       41.97      7.36 o 
  -9   4   4        0.03        0.00      5.66 o 
  -8   4   4        3.67        2.22      5.47 o 
  -7   4   4       89.36       98.44      6.67 o 
  -6   4   4        7.75        2.25      4.23 o 
  -5   4   4       20.71       29.35      4.33 o 
  -4   4   4      198.30      240.52      8.08 o 
  -3   4   4      426.43      437.38      7.73 o 
  -2   4   4       19.35       16.92      2.75 o 
  -1   4   4      629.43      628.17      8.55 o 
   0   4   4       62.89       73.10      5.18 o 
   1   4   4        0.43        0.00      2.27 o 
   2   4   4      185.44      208.96      5.21 o 
   3   4   4        0.85        0.00      3.52 o 
   4   4   4      297.59      297.44      9.33 o 
   5   4   4       16.30       14.31      4.68 o 
   6   4   4       19.78       11.72      5.50 o 
   7   4   4        4.76        4.82      5.21 o 
   8   4   4        0.04        0.00      5.29 o 
   9   4   4        0.92        0.00      5.58 o 
  10   4   4        0.01        0.00     11.69 o 
 -10   5   4       68.71       70.93      8.76 o 
  -9   5   4       74.23       77.19      8.30 o 
  -8   5   4       65.60       69.02     11.51 o 
  -7   5   4        0.31        0.00      6.42 o 
  -6   5   4        0.02        0.00      3.21 o 
  -5   5   4       18.11       12.71      4.77 o 
  -4   5   4       17.75       14.94      5.91 o 
  -3   5   4       79.87      124.05      8.25 o 
  -2   5   4       64.16       60.22      6.02 o 
  -1   5   4        1.25        0.00      4.96 o 
   0   5   4       40.57       51.43      5.87 o 
   1   5   4       17.47       13.26      5.31 o 
   2   5   4       97.34       94.51      6.90 o 
   3   5   4        8.10        4.76      4.50 o 
   4   5   4      483.04      474.48     10.12 o 
   5   5   4        0.02        2.45      5.00 o 
   6   5   4        3.00        0.00      7.26 o 
   7   5   4        5.20        0.00      5.74 o 
   8   5   4        4.18        0.00      7.55 o 
   9   5   4        1.16        0.00      7.60 o 
  -8   6   4       21.22       11.43      9.70 o 
  -7   6   4        0.78        0.00      8.06 o 
  -6   6   4        1.75        0.00      6.84 o 
  -5   6   4       19.84        2.90      5.75 o 
  -4   6   4       96.59       99.13      7.32 o 
  -3   6   4      204.26      231.02      9.17 o 
  -2   6   4        1.02        0.47      5.64 o 
  -1   6   4       36.94       29.34      6.45 o 
   0   6   4       16.65       16.68      6.18 o 
   1   6   4        6.85        4.63      5.82 o 
   2   6   4       26.47       16.30      6.44 o 
   3   6   4       77.71       77.78      8.76 o 
   4   6   4       65.66       52.91      6.74 o 
   5   6   4       12.29       24.17      7.70 o 
   6   6   4        2.50        0.00      7.33 o 
   7   6   4        0.92        0.00      7.19 o 
  -6   7   4        0.83        0.00      7.88 o 
  -5   7   4        0.07        0.00      6.59 o 
  -4   7   4       13.41        0.00      6.23 o 
  -3   7   4        0.72        0.00      6.05 o 
  -2   7   4       39.27       47.48      7.05 o 
  -1   7   4        4.75        0.00      6.02 o 
   0   7   4        3.51        0.00      6.01 o 
   1   7   4        3.99        0.00      5.95 o 
   2   7   4        2.64        0.00      6.20 o 
   3   7   4        6.65        0.00      6.40 o 
   4   7   4       21.61        0.00     10.71 o 
   5   7   4        3.13        0.00      7.73 o 
   6   7   4        4.90        0.00     11.13 o 
  -3   8   4        0.84        0.00      6.67 o 
  -2   8   4        0.05        0.00      6.44 o 
  -1   8   4        0.46        0.00      6.23 o 
   0   8   4        5.54        0.00      6.33 o 
   1   8   4        4.03        0.00      7.07 o 
   2   8   4        0.70        0.00      6.41 o 
   3   8   4       15.70        3.82      8.71 o 
 -12   1   5        0.36        0.00      5.82 o 
 -11   1   5       17.31        9.96      5.85 o 
 -10   1   5        7.30        4.21      5.18 o 
  -9   1   5      150.86      153.76      7.43 o 
  -8   1   5        0.07        0.00      4.36 o 
  -7   1   5       79.70       83.91      4.47 o 
  -6   1   5       14.17       13.24      2.74 o 
  -5   1   5       32.10       35.62      2.75 o 
  -4   1   5      710.77      718.99      8.86 o 
  -3   1   5      582.71      618.36      7.90 o 
  -2   1   5       86.96       97.69      3.31 o 
  -1   1   5        5.64        5.52      1.91 o 
   0   1   5      122.26      125.62      3.64 o 
   1   1   5      546.79      541.59      6.86 o 
   2   1   5       58.41       62.06      3.07 o 
   3   1   5     1286.00     1303.30     13.09 o 
   4   1   5      204.79      190.98      4.17 o 
   5   1   5        2.99        0.80      2.18 o 
   6   1   5        0.02        0.00      2.90 o 
   7   1   5        9.83        6.16      4.13 o 
   8   1   5       30.97       37.95      6.09 o 
   9   1   5        0.22        0.00      4.97 o 
  10   1   5       46.83       46.35      7.64 o 
  11   1   5       18.97        6.87     11.90 o 
 -12   2   5       52.10       36.55      7.38 o 
 -11   2   5       53.57       52.95      7.20 o 
 -10   2   5        4.04        3.72      5.29 o 
  -9   2   5      298.14      294.42      8.95 o 
  -8   2   5       87.09       86.42      6.29 o 
  -7   2   5       51.79       61.20      4.29 o 
  -6   2   5        0.07        0.00      2.71 o 
  -5   2   5      607.73      668.50      8.98 o 
  -4   2   5     2769.45     2879.74     23.29 o 
  -3   2   5      122.02      125.14      3.53 o 
  -2   2   5       12.98       12.85      2.08 o 
  -1   2   5      544.84      580.10      7.15 o 
   0   2   5      117.87      113.09      4.91 o 
   1   2   5      262.92      254.56      4.41 o 
   2   2   5       59.13       62.75      2.96 o 
   3   2   5     1469.55     1498.63     16.36 o 
   4   2   5        3.43        0.00      2.25 o 
   5   2   5       56.30       62.56      4.42 o 
   6   2   5       32.00       30.93      4.94 o 
   7   2   5        3.48        6.56      3.80 o 
   8   2   5        4.95       11.09      6.95 o 
   9   2   5       96.89       93.67      7.58 o 
  10   2   5       95.31       87.53      8.09 o 
 -11   3   5       15.81        2.61      6.67 o 
 -10   3   5       16.47       12.84      6.08 o 
  -9   3   5      225.06      223.49      8.55 o 
  -8   3   5       23.85       14.91      4.38 o 
  -7   3   5      144.94      151.51      7.82 o 
  -6   3   5        2.96        8.25      3.69 o 
  -5   3   5       20.27       19.02      3.26 o 
  -4   3   5     1589.49     1671.25     16.63 o 
  -3   3   5       48.79       52.47      3.33 o 
  -2   3   5       26.75       26.17      3.47 o 
  -1   3   5        0.33        0.00      1.99 o 
   0   3   5      319.76      300.77      5.46 o 
   1   3   5      411.28      406.32      6.26 o 
   2   3   5        0.10        0.00      2.40 o 
   3   3   5      736.29      757.72      9.22 o 
   4   3   5        0.65        1.16      2.87 o 
   5   3   5        1.17        0.00      3.41 o 
   6   3   5        4.49        2.51      4.74 o 
   7   3   5       20.77       13.02      4.61 o 
   8   3   5        4.77        8.41      4.69 o 
   9   3   5        5.31        7.33      5.72 o 
  10   3   5       47.39       46.68      8.60 o 
 -10   4   5        1.47        0.00      6.19 o 
  -9   4   5      159.07      164.71     10.95 o 
  -8   4   5        0.88        0.00      5.27 o 
  -7   4   5        0.01        0.00      5.13 o 
  -6   4   5        6.84        4.99      4.34 o 
  -5   4   5       49.11       67.66      5.00 o 
  -4   4   5      650.69      674.04     11.22 o 
  -3   4   5        9.49        3.77      2.84 o 
  -2   4   5      183.72      189.53      5.79 o 
  -1   4   5       66.29       75.20      5.04 o 
   0   4   5        2.73        0.00      2.56 o 
   1   4   5        3.03        3.39      2.68 o 
   2   4   5      309.71      313.12      6.37 o 
   3   4   5      351.44      373.09      8.13 o 
   4   4   5        2.12        3.16      4.14 o 
   5   4   5        4.10        0.00      5.23 o 
   6   4   5       25.50       24.61      5.91 o 
   7   4   5        0.19        0.45      5.18 o 
   8   4   5        6.05        0.00      5.50 o 
   9   4   5       31.64       27.24      9.48 o 
  -9   5   5        6.87        0.00      6.46 o 
  -8   5   5       20.65        9.74      6.39 o 
  -7   5   5        2.15        0.00      5.86 o 
  -6   5   5        1.22        0.00      5.06 o 
  -5   5   5        1.89        0.00      4.49 o 
  -4   5   5       99.78       90.24      6.85 o 
  -3   5   5      212.38      244.63      8.48 o 
  -2   5   5        0.33        0.00      4.83 o 
  -1   5   5        6.58        9.18      5.15 o 
   0   5   5       87.72       99.35      6.70 o 
   1   5   5        0.55        0.00      5.18 o 
   2   5   5       27.90       29.24      5.72 o 
   3   5   5        6.32        0.00      4.81 o 
   4   5   5      186.39      202.35      8.67 o 
   5   5   5        0.87        0.00      5.04 o 
   6   5   5        5.48        8.48      5.59 o 
   7   5   5        0.95        0.00      5.83 o 
   8   5   5       16.55        8.49      6.87 o 
  -8   6   5        0.00        0.00      7.24 o 
  -7   6   5        1.65        1.31      7.64 o 
  -6   6   5        1.77        0.00      8.18 o 
  -5   6   5       11.10        1.47      6.29 o 
  -4   6   5       16.78       18.13      5.76 o 
  -3   6   5        4.49        0.00      5.17 o 
  -2   6   5       43.66       44.12      6.46 o 
  -1   6   5       56.59       56.72      6.67 o 
   0   6   5        2.91        2.01      5.80 o 
   1   6   5       19.40       16.55      6.12 o 
   2   6   5       79.95       76.75      7.20 o 
   3   6   5        0.07        0.00      5.68 o 
   4   6   5       17.54       27.27      7.88 o 
   5   6   5        2.04        0.00      7.51 o 
   6   6   5       10.11        0.00      7.65 o 
   7   6   5        0.05        0.00      7.68 o 
  -6   7   5       13.60        0.00      8.01 o 
  -5   7   5        2.00        0.00      7.67 o 
  -4   7   5       22.70       27.15      7.32 o 
  -3   7   5       36.43       17.37      6.60 o 
  -2   7   5        1.74        0.00      5.89 o 
  -1   7   5        1.89        0.00      5.93 o 
   0   7   5       15.21       14.00      6.44 o 
   1   7   5       10.80        0.00      6.93 o 
   2   7   5        0.33        0.00      6.15 o 
   3   7   5       17.95        0.00      8.00 o 
   4   7   5        7.29        0.00      8.02 o 
   5   7   5        0.13        0.00     10.73 o 
  -3   8   5        5.57        0.00      6.70 o 
  -2   8   5        2.83        0.00      6.40 o 
  -1   8   5        0.94        0.00      6.51 o 
   0   8   5        0.87        0.00      6.63 o 
   1   8   5        2.06        0.00      6.17 o 
   2   8   5        7.84        0.00      7.62 o 
 -12   0   6       70.29       78.88     11.76 o 
 -11   0   6       11.45       11.75      8.68 o 
 -10   0   6      305.68      291.71     14.42 o 
  -9   0   6        9.56       20.49      8.05 o 
  -8   0   6      110.12      117.64      9.06 o 
  -7   0   6        3.80        2.70      5.12 o 
  -6   0   6     1055.61     1113.39     16.75 o 
  -5   0   6     5765.48     6020.49     63.48 o 
  -4   0   6       26.75       29.16      3.91 o 
  -3   0   6     3796.28     3845.95     53.13 o 
  -2   0   6     1514.54     1516.93     23.63 o 
  -1   0   6      983.56     1025.25     14.23 o 
   0   0   6       46.22       53.56      3.27 o 
   1   0   6      940.30      885.53     12.89 o 
   2   0   6        4.04        0.00      3.07 o 
   3   0   6        0.16        0.00      2.45 o 
   4   0   6      577.20      590.65      9.69 o 
   5   0   6      141.42      117.83      5.36 o 
   6   0   6       76.70       82.90      8.76 o 
   7   0   6        8.42       19.43      7.32 o 
   8   0   6      632.81      551.87     18.30 o 
   9   0   6      185.64      177.48     14.27 o 
  10   0   6       25.32       15.51      9.96 o 
  11   0   6       24.77       16.41     13.98 o 
 -12   1   6       13.91       23.61      6.95 o 
 -11   1   6        4.91        0.62      5.88 o 
 -10   1   6      166.75      177.01     10.45 o 
  -9   1   6        8.36        0.00      4.92 o 
  -8   1   6      229.61      260.30      8.30 o 
  -7   1   6        3.81        4.91      5.11 o 
  -6   1   6       18.98       16.27      3.21 o 
  -5   1   6     2160.72     2208.63     19.77 o 
  -4   1   6     1061.83     1154.40     11.79 o 
  -3   1   6     1233.42     1194.60     12.38 o 
  -2   1   6       43.00       48.73      2.68 o 
  -1   1   6     3115.53     3245.14     25.78 o 
   0   1   6      203.34      199.76      3.68 o 
   1   1   6       16.58       18.25      2.33 o 
   2   1   6        1.83        0.00      2.03 o 
   3   1   6      171.25      183.61      5.15 o 
   4   1   6      131.32      139.18      4.16 o 
   5   1   6        2.00        0.00      2.58 o 
   6   1   6      513.17      524.71     10.05 o 
   7   1   6       19.66       20.36      5.54 o 
   8   1   6        0.10        7.25      5.04 o 
   9   1   6      131.63      110.67      9.84 o 
  10   1   6      223.07      182.65     10.07 o 
 -11   2   6        0.10        0.00      5.40 o 
 -10   2   6       24.54       22.09      6.03 o 
  -9   2   6       13.36        8.68      4.95 o 
  -8   2   6        2.95        0.00      4.69 o 
  -7   2   6        1.40        0.00      4.17 o 
  -6   2   6       89.22      116.07      5.33 o 
  -5   2   6      556.99      612.71      8.01 o 
  -4   2   6        1.91        2.21      2.16 o 
  -3   2   6      535.00      543.10      6.76 o 
  -2   2   6      113.86      116.05      3.56 o 
  -1   2   6       48.93       54.55      2.91 o 
   0   2   6        0.08        0.00      1.43 o 
   1   2   6       79.87       93.09      3.29 o 
   2   2   6      255.39      245.72      6.20 o 
   3   2   6       23.32       21.83      3.72 o 
   4   2   6      133.19      155.70      5.77 o 
   5   2   6        2.36        6.31      3.73 o 
   6   2   6        0.44        0.00      3.92 o 
   7   2   6        0.36        0.00      4.40 o 
   8   2   6       42.04       52.95      9.10 o 
   9   2   6       29.70       21.47      6.51 o 
  10   2   6        7.15        0.00      5.78 o 
 -11   3   6       44.50       56.92      8.25 o 
 -10   3   6        1.40        0.00      8.37 o 
  -9   3   6        1.01        0.00      6.55 o 
  -8   3   6       35.49       30.44      5.95 o 
  -7   3   6       22.35       14.64      5.09 o 
  -6   3   6        1.07        3.50      4.33 o 
  -5   3   6       30.18       39.47      3.82 o 
  -4   3   6       24.59       19.55      3.56 o 
  -3   3   6       14.19       15.63      2.84 o 
  -2   3   6        2.01        1.71      2.23 o 
  -1   3   6        1.53        0.00      2.42 o 
   0   3   6       81.49       86.00      3.66 o 
   1   3   6       33.65       34.60      2.94 o 
   2   3   6        5.25        6.11      2.59 o 
   3   3   6      377.74      393.27      6.70 o 
   4   3   6        6.69        4.12      3.38 o 
   5   3   6        0.16        0.00      3.20 o 
   6   3   6        0.78        0.00      4.39 o 
   7   3   6        1.07        0.00      4.51 o 
   8   3   6        0.05        3.07      4.92 o 
   9   3   6        3.86        0.00      5.46 o 
  10   3   6        8.41        5.41      7.17 o 
 -10   4   6       34.77       13.18      7.96 o 
  -9   4   6       27.01       36.65      6.81 o 
  -8   4   6        6.66        3.82      5.56 o 
  -7   4   6       41.44       39.89      6.09 o 
  -6   4   6       14.99       16.89      5.60 o 
  -5   4   6      316.56      339.21      8.13 o 
  -4   4   6       53.41       56.62      4.99 o 
  -3   4   6       41.15       47.10      3.95 o 
  -2   4   6       51.63       60.81      4.34 o 
  -1   4   6        5.33        0.34      2.85 o 
   0   4   6        0.11        0.00      2.76 o 
   1   4   6      139.14      156.67      5.08 o 
   2   4   6       40.06       30.18      3.54 o 
   3   4   6        4.12        4.24      3.36 o 
   4   4   6        3.28        2.49      4.74 o 
   5   4   6       11.55       10.23      5.49 o 
   6   4   6        6.32        0.00      4.99 o 
   7   4   6        0.25        0.00      5.14 o 
   8   4   6       64.43       57.16      8.38 o 
   9   4   6       39.69       46.87      8.49 o 
  -9   5   6       22.78       12.76      8.51 o 
  -8   5   6       32.76       21.99      6.72 o 
  -7   5   6       13.83        6.67      7.53 o 
  -6   5   6        6.33        0.00      6.17 o 
  -5   5   6      281.21      281.62     10.90 o 
  -4   5   6       11.96        1.21      5.01 o 
  -3   5   6        2.29        0.00      3.58 o 
  -2   5   6       27.58       24.00      5.51 o 
  -1   5   6       20.00       14.85      5.31 o 
   0   5   6       16.37       20.25      5.56 o 
   1   5   6       12.14       12.90      5.47 o 
   2   5   6        0.02        4.40      5.66 o 
   3   5   6        0.60        6.92      4.52 o 
   4   5   6        0.11        0.00      6.12 o 
   5   5   6       10.07        5.95      5.32 o 
   6   5   6       10.44        8.92      5.56 o 
   7   5   6        5.39        5.33      5.89 o 
   8   5   6        3.98        0.00      6.26 o 
  -8   6   6        0.09        0.00      7.38 o 
  -7   6   6        9.13        2.42      7.48 o 
  -6   6   6        3.50        0.00      7.55 o 
  -5   6   6       99.25       92.74      9.05 o 
  -4   6   6       44.96       48.31      6.32 o 
  -3   6   6       17.51        8.34      5.61 o 
  -2   6   6        6.28        0.00      5.35 o 
  -1   6   6        1.66        0.00      5.33 o 
   0   6   6        4.59        0.44      5.69 o 
   1   6   6       61.95       56.44      8.36 o 
   2   6   6       60.45       64.55      6.92 o 
   3   6   6        9.61        5.02      7.25 o 
   4   6   6        7.64        0.00      8.01 o 
   5   6   6        0.31        0.00      7.97 o 
   6   6   6        0.00        0.00      7.60 o 
   7   6   6        5.27        0.00      9.65 o 
  -6   7   6        6.07        4.94      8.14 o 
  -5   7   6       10.50        0.00      7.69 o 
  -4   7   6        0.35        0.00      7.03 o 
  -3   7   6        2.59        0.00      6.03 o 
  -2   7   6        4.83        0.00      5.90 o 
  -1   7   6        0.73        0.00      6.06 o 
   0   7   6       27.23       15.68      6.67 o 
   1   7   6        2.37        0.00      5.89 o 
   2   7   6        0.13        0.00      6.66 o 
   3   7   6       81.91       64.62      9.52 o 
   4   7   6        1.45        0.74      8.67 o 
   5   7   6        5.58        0.00      7.94 o 
  -3   8   6        1.22        0.00      7.17 o 
  -2   8   6        0.24        0.00      6.39 o 
  -1   8   6        0.03        0.00      6.42 o 
   0   8   6        1.75        0.00      6.43 o 
   1   8   6       28.36       17.17      8.15 o 
   2   8   6       20.80        2.76     10.07 o 
 -12   1   7       12.43        0.00      9.62 o 
 -11   1   7        1.28        0.00      5.54 o 
 -10   1   7        0.36        0.00      7.43 o 
  -9   1   7       13.46       11.18      5.25 o 
  -8   1   7       40.28       46.42      5.99 o 
  -7   1   7       10.06       13.10      4.22 o 
  -6   1   7      440.97      458.99      9.39 o 
  -5   1   7        3.84        8.00      2.84 o 
  -4   1   7      231.61      234.03      5.59 o 
  -3   1   7        0.04        0.00      2.00 o 
  -2   1   7      468.38      488.79      6.70 o 
  -1   1   7      385.02      402.08      5.09 o 
   0   1   7       15.25       19.58      2.23 o 
   1   1   7      767.96      759.52      9.51 o 
   2   1   7       72.40       72.03      3.37 o 
   3   1   7      207.73      182.64      5.04 o 
   4   1   7        0.42        0.09      2.83 o 
   5   1   7      204.24      217.77      6.72 o 
   6   1   7       34.51       33.34      5.53 o 
   7   1   7        1.02        0.00      4.93 o 
   8   1   7       28.61       27.95      5.70 o 
   9   1   7      151.61      107.85      8.43 o 
  10   1   7        0.03        0.00      5.64 o 
 -11   2   7       11.77        0.00      7.38 o 
 -10   2   7       90.21       76.95      7.41 o 
  -9   2   7        0.72        0.00      4.95 o 
  -8   2   7       19.38       18.48      5.69 o 
  -7   2   7        0.06        0.00      4.26 o 
  -6   2   7     1204.94     1246.73     15.42 o 
  -5   2   7       11.98        9.59      2.92 o 
  -4   2   7      739.09      744.09      8.48 o 
  -3   2   7       13.08       17.08      2.35 o 
  -2   2   7       53.87       64.51      3.03 o 
  -1   2   7       74.50       83.66      3.36 o 
   0   2   7       53.53       72.97      2.96 o 
   1   2   7     1930.11     1788.95     19.48 o 
   2   2   7        2.15        3.78      2.42 o 
   3   2   7      697.43      706.42     10.64 o 
   4   2   7        3.14        8.03      3.61 o 
   5   2   7       33.43       35.84      4.66 o 
   6   2   7        7.92        0.60      4.30 o 
   7   2   7      281.50      251.48     10.23 o 
   8   2   7       62.43       59.35      7.04 o 
   9   2   7       22.79       17.03      6.39 o 
  10   2   7       13.92       15.16      6.74 o 
 -11   3   7        0.38        7.52      6.86 o 
 -10   3   7        5.69        0.00      6.38 o 
  -9   3   7        0.09        0.00      5.38 o 
  -8   3   7        6.77        1.45      4.78 o 
  -7   3   7        0.03        5.42      4.90 o 
  -6   3   7      350.97      373.44      9.84 o 
  -5   3   7       49.33       51.73      4.89 o 
  -4   3   7      130.12      148.05      4.78 o 
  -3   3   7        1.62        0.00      2.61 o 
  -2   3   7      168.89      175.32      5.16 o 
  -1   3   7       13.60       14.51      3.56 o 
   0   3   7        0.68        0.00      2.45 o 
   1   3   7      370.50      337.15      6.03 o 
   2   3   7      450.58      446.63      6.94 o 
   3   3   7       94.34      100.33      4.59 o 
   4   3   7        1.91        0.00      3.13 o 
   5   3   7      167.38      175.58      8.05 o 
   6   3   7        0.00        0.00      3.74 o 
   7   3   7        0.06        0.00      4.13 o 
   8   3   7       89.57       91.44      7.68 o 
   9   3   7      259.90      240.59     19.18 o 
 -10   4   7        0.78        0.00      6.72 o 
  -9   4   7        0.68        0.00      5.74 o 
  -8   4   7        4.15        0.00      5.38 o 
  -7   4   7        5.70        2.88      5.82 o 
  -6   4   7      166.00      166.73      8.42 o 
  -5   4   7       23.05       17.24      5.50 o 
  -4   4   7       26.84       27.08      4.60 o 
  -3   4   7      177.18      191.79      5.94 o 
  -2   4   7        3.16        0.00      3.22 o 
  -1   4   7        0.12        0.00      2.90 o 
   0   4   7      149.12      161.87      5.36 o 
   1   4   7       25.47       35.05      3.61 o 
   2   4   7       85.66       87.34      4.56 o 
   3   4   7       53.54       70.97      5.19 o 
   4   4   7       25.55       25.72      5.57 o 
   5   4   7        5.36        0.00      5.74 o 
   6   4   7        0.03        0.00      5.00 o 
   7   4   7        9.95       11.30      5.76 o 
   8   4   7       88.35       87.66     12.45 o 
   9   4   7        7.55        5.98      7.32 o 
  -9   5   7       14.83        8.65      7.51 o 
  -8   5   7       17.70       12.60      7.25 o 
  -7   5   7        5.17        0.00      6.55 o 
  -6   5   7        5.01        7.94      6.09 o 
  -5   5   7       58.05       68.72      7.75 o 
  -4   5   7        3.02        2.80      5.05 o 
  -3   5   7        2.71        0.00      5.00 o 
  -2   5   7        6.59        1.32      4.88 o 
  -1   5   7      145.52      165.95      8.85 o 
   0   5   7        1.73        4.59      5.26 o 
   1   5   7        8.76        8.07      5.53 o 
   2   5   7      172.51      171.77      8.14 o 
   3   5   7       13.32       16.31      5.51 o 
   4   5   7        1.07        0.00      4.61 o 
   5   5   7        2.44        0.61      5.19 o 
   6   5   7       37.35       38.99      6.83 o 
   7   5   7        0.72        0.00      5.73 o 
   8   5   7        9.20        4.87      7.30 o 
  -8   6   7       18.33        1.89      7.57 o 
  -7   6   7        9.46        1.34      7.25 o 
  -6   6   7        1.92        0.00      7.47 o 
  -5   6   7        6.87        1.94      6.85 o 
  -4   6   7        3.75        0.00      6.45 o 
  -3   6   7       15.20       15.60      5.51 o 
  -2   6   7        0.38        0.00      4.80 o 
  -1   6   7        2.66        0.00      5.16 o 
   0   6   7       20.41       18.68      5.98 o 
   1   6   7      164.33      168.80      8.53 o 
   2   6   7        8.04        4.36      7.03 o 
   3   6   7        6.66        0.00      7.30 o 
   4   6   7       17.83       10.88      7.68 o 
   5   6   7        1.83        0.00      9.83 o 
   6   6   7        5.72        7.59      8.03 o 
   7   6   7       26.37       25.45      9.65 o 
  -6   7   7        9.15        1.01      8.07 o 
  -5   7   7        1.35        0.00      7.62 o 
  -4   7   7        0.44        0.00      8.07 o 
  -3   7   7        4.91        2.24      6.62 o 
  -2   7   7        0.58        0.00      6.12 o 
  -1   7   7        8.55        0.00      6.13 o 
   0   7   7       11.57        8.19      6.68 o 
   1   7   7        4.01        0.00      6.55 o 
   2   7   7        2.29        0.00      7.83 o 
   3   7   7        6.29        0.00      7.78 o 
   4   7   7        1.06        0.00      8.17 o 
   5   7   7        0.07        0.00      8.11 o 
  -2   8   7        0.23        0.00      7.35 o 
  -1   8   7        0.07        0.00      6.54 o 
   0   8   7        3.50        0.00      7.01 o 
   1   8   7        2.67        0.00      8.86 o 
 -12   0   8       38.50       55.33     20.91 o 
 -11   0   8      129.01      146.74     14.72 o 
 -10   0   8       37.74       21.71      9.27 o 
  -9   0   8        0.11        0.00      7.91 o 
  -8   0   8      225.98      222.16     12.92 o 
  -7   0   8      182.02      195.91     13.44 o 
  -6   0   8        2.81        0.00      4.87 o 
  -5   0   8        6.65        0.00      5.37 o 
  -4   0   8       10.96        0.00      4.17 o 
  -3   0   8      141.70      142.76      7.28 o 
  -2   0   8      131.27      142.71      4.89 o 
  -1   0   8     4604.98     5169.24     53.54 o 
   0   0   8     4154.94     4437.32     46.47 o 
   1   0   8        6.23        9.85      2.84 o 
   2   0   8      329.88      284.48      9.63 o 
   3   0   8      106.27       93.77      6.82 o 
   4   0   8        1.55        0.00      5.32 o 
   5   0   8       40.52       32.30      6.87 o 
   6   0   8       14.96       18.89      6.98 o 
   7   0   8       58.12       44.68      8.35 o 
   8   0   8       12.37        5.50      7.33 o 
   9   0   8       35.63       18.68      8.98 o 
  10   0   8       57.35       62.28     13.13 o 
 -12   1   8       35.44       39.98      7.87 o 
 -11   1   8        0.06        0.00      7.22 o 
 -10   1   8       97.90       94.49      7.72 o 
  -9   1   8        0.04        0.00      4.74 o 
  -8   1   8       14.67       13.88      7.52 o 
  -7   1   8       13.50        9.98      5.04 o 
  -6   1   8        9.32       12.61      4.58 o 
  -5   1   8        0.73        0.00      3.03 o 
  -4   1   8        1.52        0.00      2.50 o 
  -3   1   8      385.39      373.95      6.21 o 
  -2   1   8      257.76      277.00      5.11 o 
  -1   1   8      174.28      182.87      3.88 o 
   0   1   8     1237.69     1257.43     11.83 o 
   1   1   8     6651.27     7202.39     62.79 o 
   2   1   8      127.61      111.30      4.77 o 
   3   1   8        0.06        0.00      2.59 o 
   4   1   8        8.28        5.34      3.08 o 
   5   1   8       63.65       61.92      6.00 o 
   6   1   8        0.47        0.00      4.76 o 
   7   1   8       68.55       51.97      6.09 o 
   8   1   8      215.80      182.15      9.12 o 
   9   1   8        0.10        0.00      5.59 o 
  10   1   8        4.95        0.00      6.98 o 
 -11   2   8        0.02        0.00      6.46 o 
 -10   2   8        3.88        0.00      5.91 o 
  -9   2   8       12.45        6.40      6.50 o 
  -8   2   8        0.36        0.00      4.94 o 
  -7   2   8       33.96       33.09      5.70 o 
  -6   2   8        4.02        2.28      4.22 o 
  -5   2   8       53.61       62.27      4.68 o 
  -4   2   8      146.38      173.33      5.51 o 
  -3   2   8        0.58        0.72      2.30 o 
  -2   2   8        8.82        9.57      2.44 o 
  -1   2   8      362.21      352.26      5.95 o 
   0   2   8       37.21       34.77      2.66 o 
   1   2   8      116.79      125.06      4.43 o 
   2   2   8       10.01       10.77      2.96 o 
   3   2   8       62.46       59.83      4.41 o 
   4   2   8       17.05       15.58      4.08 o 
   5   2   8        9.30        8.83      4.40 o 
   6   2   8       41.98       36.03      6.17 o 
   7   2   8       65.95       55.06      6.76 o 
   8   2   8        0.11        0.00      5.31 o 
   9   2   8       10.50        8.00      6.07 o 
  10   2   8        1.52        6.26      6.24 o 
 -11   3   8        0.07        0.81     12.43 o 
 -10   3   8        3.62        0.00      5.69 o 
  -9   3   8       10.25        5.53      5.57 o 
  -8   3   8        8.91        1.27      5.30 o 
  -7   3   8       37.85       52.41      6.28 o 
  -6   3   8      138.39      157.68      7.01 o 
  -5   3   8        2.18        0.00      4.18 o 
  -4   3   8        9.73        9.13      3.26 o 
  -3   3   8       63.82       66.50      3.71 o 
  -2   3   8      203.38      195.77      5.20 o 
  -1   3   8        7.33        3.62      2.58 o 
   0   3   8      167.75      165.26      6.32 o 
   1   3   8       28.46       22.70      2.96 o 
   2   3   8       54.67       61.34      3.86 o 
   3   3   8        0.39        0.00      3.12 o 
   4   3   8        0.45        0.00      3.25 o 
   5   3   8      187.55      205.13      8.88 o 
   6   3   8       16.96        9.70      4.62 o 
   7   3   8       12.28        2.70      5.02 o 
   8   3   8       32.63       38.15      6.58 o 
   9   3   8        2.26        0.00      6.99 o 
 -10   4   8        0.61        1.80      7.49 o 
  -9   4   8        4.61        0.00      6.69 o 
  -8   4   8       35.56       28.96      6.87 o 
  -7   4   8        4.49        2.76      5.38 o 
  -6   4   8        1.68        0.00      5.36 o 
  -5   4   8       21.93       21.42      5.73 o 
  -4   4   8       41.92       36.70      5.38 o 
  -3   4   8        2.15        0.00      2.86 o 
  -2   4   8       11.99        9.17      3.78 o 
  -1   4   8      113.45      111.56      7.00 o 
   0   4   8      827.13      790.57     10.35 o 
   1   4   8       15.38       12.69      3.44 o 
   2   4   8      171.75      188.05      6.50 o 
   3   4   8      145.61      137.85      6.60 o 
   4   4   8        0.24        0.00      5.10 o 
   5   4   8       22.91       21.65      5.83 o 
   6   4   8       67.63       78.85      7.18 o 
   7   4   8       11.98        4.79      6.40 o 
   8   4   8       15.83       14.53      7.04 o 
  -9   5   8        0.81        0.00      7.38 o 
  -8   5   8        0.25        0.00      6.17 o 
  -7   5   8        0.53        0.00      5.58 o 
  -6   5   8        1.46        0.00      5.35 o 
  -5   5   8        4.75        0.00      5.23 o 
  -4   5   8        1.41        0.00      5.46 o 
  -3   5   8        1.81        0.00      5.02 o 
  -2   5   8       48.98       49.63      8.17 o 
  -1   5   8        0.45        0.00      5.18 o 
   0   5   8       51.57       51.93      6.25 o 
   1   5   8      474.51      467.96     10.99 o 
   2   5   8       71.14       62.95      8.35 o 
   3   5   8        0.78        0.00      7.57 o 
   4   5   8        2.00        0.00      5.02 o 
   5   5   8       65.72       62.72      7.23 o 
   6   5   8        0.00        0.30      9.01 o 
   7   5   8        7.63        0.00      6.95 o 
   8   5   8      161.97      157.26     30.76 o 
  -8   6   8        3.38        0.00      7.27 o 
  -7   6   8       18.57        1.56      7.45 o 
  -6   6   8        1.51        0.00      7.62 o 
  -5   6   8        0.00        0.00      6.40 o 
  -4   6   8       24.03       11.26      6.75 o 
  -3   6   8        0.01        0.00      5.86 o 
  -2   6   8        7.85        1.20      5.26 o 
  -1   6   8       20.35       12.67      5.72 o 
   0   6   8       75.93       71.54      7.03 o 
   1   6   8       14.34       11.71      8.28 o 
   2   6   8       17.06        1.52      7.69 o 
   3   6   8        4.63        0.00      7.26 o 
   4   6   8        5.77        0.00      7.28 o 
   5   6   8        1.97        4.64      7.99 o 
   6   6   8        1.01        0.00      8.18 o 
  -6   7   8       46.06       42.43      8.91 o 
  -5   7   8        0.25        0.00      8.80 o 
  -4   7   8        5.12        0.00      7.16 o 
  -3   7   8        0.32        0.00      6.70 o 
  -2   7   8        0.63        0.00      6.10 o 
  -1   7   8        0.02        0.00      5.54 o 
   0   7   8        0.48        0.00      6.18 o 
   1   7   8       72.10       48.85      8.89 o 
   2   7   8        1.34        0.00      7.86 o 
   3   7   8        0.13        0.00      7.97 o 
   4   7   8        3.68        0.00      8.07 o 
 -12   1   9        0.81        0.00      7.20 o 
 -11   1   9       35.65       32.76      7.66 o 
 -10   1   9        8.79       11.45      6.27 o 
  -9   1   9        1.89        0.00      6.03 o 
  -8   1   9       11.12        8.75      5.71 o 
  -7   1   9        2.95        5.04      5.02 o 
  -6   1   9       51.95       50.17      5.03 o 
  -5   1   9        0.22        0.00      3.00 o 
  -4   1   9      251.42      267.91      5.80 o 
  -3   1   9       10.04        7.12      2.39 o 
  -2   1   9       54.27       54.43      3.66 o 
  -1   1   9      261.91      271.35      4.83 o 
   0   1   9     4370.94     4831.23     43.13 o 
   1   1   9       18.17       27.14      2.92 o 
   2   1   9        1.03        2.74      2.63 o 
   3   1   9      220.86      207.16      5.66 o 
   4   1   9       89.53       90.99      5.72 o 
   5   1   9        5.99        7.01      4.78 o 
   6   1   9        0.01        0.08      4.95 o 
   7   1   9      169.07      157.18      8.81 o 
   8   1   9        0.29        0.00      4.99 o 
   9   1   9        5.68        5.74      7.23 o 
  10   1   9        1.32        0.00      5.94 o 
 -11   2   9       20.29       14.39      7.06 o 
 -10   2   9        4.54        0.00      6.10 o 
  -9   2   9       37.96       48.31      7.05 o 
  -8   2   9       74.98       82.53      8.69 o 
  -7   2   9        2.14        0.00      5.33 o 
  -6   2   9      104.23      105.72      5.98 o 
  -5   2   9        8.79       13.29      3.91 o 
  -4   2   9      123.59      144.05      5.35 o 
  -3   2   9        0.98        0.00      2.70 o 
  -2   2   9     1593.61     1542.32     14.94 o 
  -1   2   9     1055.76     1066.18     11.34 o 
   0   2   9        2.16        7.35      2.27 o 
   1   2   9       18.53       23.60      2.60 o 
   2   2   9       29.93       28.52      3.66 o 
   3   2   9       51.63       56.41      4.68 o 
   4   2   9       24.11       16.87      4.32 o 
   5   2   9      152.64      162.54     12.17 o 
   6   2   9        1.86        6.01      4.95 o 
   7   2   9        6.10        7.48      5.37 o 
   8   2   9        4.62       13.48      6.05 o 
   9   2   9      106.76      133.43      9.68 o 
 -11   3   9       42.10       52.38      9.38 o 
 -10   3   9        6.42        0.00      6.31 o 
  -9   3   9        0.58        2.20      6.18 o 
  -8   3   9       29.25       40.19      6.33 o 
  -7   3   9       69.43       57.54      5.99 o 
  -6   3   9       16.11       16.81      4.94 o 
  -5   3   9       19.79       12.99      4.54 o 
  -4   3   9      185.18      189.24      8.37 o 
  -3   3   9       75.13       71.00      4.23 o 
  -2   3   9       66.31       69.80      3.93 o 
  -1   3   9      232.96      215.50      5.81 o 
   0   3   9     4583.81     4438.29     43.76 o 
   1   3   9       98.94      114.83      4.60 o 
   2   3   9       13.61       16.71      4.14 o 
   3   3   9       65.23       67.21      5.64 o 
   4   3   9      146.38      144.25      8.07 o 
   5   3   9        0.08        1.85      4.43 o 
   6   3   9        2.20        0.00      4.68 o 
   7   3   9      293.69      265.66     11.09 o 
   8   3   9       17.94       19.16      6.28 o 
   9   3   9        1.78        0.00      6.58 o 
 -10   4   9        6.72        0.00      6.86 o 
  -9   4   9        9.86       10.77      7.06 o 
  -8   4   9       15.95        0.00      5.68 o 
  -7   4   9        0.77        0.65      5.31 o 
  -6   4   9        8.35        7.20      5.43 o 
  -5   4   9       27.06       24.30      5.79 o 
  -4   4   9        5.44        6.26      4.87 o 
  -3   4   9       11.21       12.35      4.39 o 
  -2   4   9       46.47       46.10      4.43 o 
  -1   4   9      466.88      452.17      8.14 o 
   0   4   9        4.08        3.73      3.47 o 
   1   4   9        1.92        6.32      3.95 o 
   2   4   9        0.33        4.39      4.29 o 
   3   4   9        8.24        7.71      4.51 o 
   4   4   9       17.57       28.31      5.76 o 
   5   4   9       94.99      115.19      7.75 o 
   6   4   9        1.78        0.63      6.03 o 
   7   4   9        3.86        9.18      7.96 o 
   8   4   9        6.29        8.74      7.62 o 
  -9   5   9        0.90        0.00      7.18 o 
  -8   5   9        0.54        1.85      6.35 o 
  -7   5   9       88.88       98.01      8.08 o 
  -6   5   9        4.90        0.00      5.87 o 
  -5   5   9       10.89        0.00      5.43 o 
  -4   5   9        9.78        2.52      5.37 o 
  -3   5   9       29.56       29.45      6.75 o 
  -2   5   9        3.93        0.00      5.13 o 
  -1   5   9        4.80        0.00      4.97 o 
   0   5   9       49.08       48.79      6.35 o 
   1   5   9        9.96       15.19      7.11 o 
   2   5   9        8.57        0.00      6.41 o 
   3   5   9       19.74       21.22      5.43 o 
   4   5   9        0.89        0.00      5.15 o 
   5   5   9        0.81        0.00      5.28 o 
   6   5   9        4.17        0.00      8.71 o 
   7   5   9       17.09       14.30      8.06 o 
  -8   6   9       43.06       37.39      8.84 o 
  -7   6   9        2.23        0.00      6.95 o 
  -6   6   9        1.50        0.00      6.54 o 
  -5   6   9        0.15        0.00      6.48 o 
  -4   6   9        0.19        0.00      5.96 o 
  -3   6   9        0.01        0.00      5.70 o 
  -2   6   9       14.14        0.00      5.97 o 
  -1   6   9        3.86        0.00      5.18 o 
   0   6   9        0.29        0.00      5.41 o 
   1   6   9        7.39        6.67      7.08 o 
   2   6   9       11.48        0.00      6.90 o 
   3   6   9        1.45        0.00      6.88 o 
   4   6   9        7.14        0.00      7.96 o 
   5   6   9       70.72       63.23      9.96 o 
   6   6   9        1.94        0.00      8.00 o 
  -5   7   9        0.01        0.00      7.19 o 
  -4   7   9        5.83        0.00      7.10 o 
  -3   7   9        0.21        0.00      6.54 o 
  -2   7   9        0.81        0.00      6.66 o 
  -1   7   9        0.15        0.00      6.32 o 
   0   7   9       90.23       74.97      9.61 o 
   1   7   9        3.65        0.00      7.47 o 
   2   7   9        0.29        0.00      7.55 o 
   3   7   9        0.49        0.00      8.14 o 
   4   7   9        9.24        0.00     10.33 o 
 -11   0  10        4.21        9.55      9.27 o 
 -10   0  10       38.40       18.83      9.03 o 
  -9   0  10      205.13      200.10     13.36 o 
  -8   0  10       15.69        7.00      8.02 o 
  -7   0  10       27.34       31.53      9.56 o 
  -6   0  10      181.73      193.00     12.78 o 
  -5   0  10       35.76       39.20      6.98 o 
  -4   0  10        0.62        0.00      4.82 o 
  -3   0  10       21.05       13.30      4.80 o 
  -2   0  10      587.79      651.20     10.16 o 
  -1   0  10       36.99       43.72      3.59 o 
   0   0  10       23.29       30.58      3.30 o 
   1   0  10      499.82      453.29      9.66 o 
   2   0  10       32.75       27.30      5.34 o 
   3   0  10       27.97       25.12      5.88 o 
   4   0  10      346.68      309.66     12.97 o 
   5   0  10       74.54       63.18      8.70 o 
   6   0  10        1.26        6.07      7.09 o 
   7   0  10      160.76      127.66     10.88 o 
   8   0  10      143.59      144.11     12.30 o 
   9   0  10        2.52        0.00      8.29 o 
 -11   1  10       16.09        8.09      6.49 o 
 -10   1  10        7.64        0.00      5.89 o 
  -9   1  10       20.36       21.60      6.02 o 
  -8   1  10      407.83      328.25     10.64 o 
  -7   1  10       29.73       35.74      6.00 o 
  -6   1  10        2.96        0.00      4.57 o 
  -5   1  10       28.93       44.00      4.31 o 
  -4   1  10       16.76        2.45      2.62 o 
  -3   1  10       33.27       30.45      2.90 o 
  -2   1  10      450.84      474.21      6.59 o 
  -1   1  10     4678.77     5408.31     42.44 o 
   0   1  10       52.75       60.69      2.88 o 
   1   1  10       15.10       15.17      2.86 o 
   2   1  10        0.98        0.00      2.72 o 
   3   1  10       73.30       69.60      4.69 o 
   4   1  10       16.82       14.99      4.59 o 
   5   1  10      110.73      123.10      7.80 o 
   6   1  10      787.40      772.11     16.49 o 
   7   1  10       62.14       67.07      7.10 o 
   8   1  10        7.15        0.04      5.45 o 
   9   1  10        6.67        0.00      5.92 o 
 -11   2  10        0.00        0.00      6.06 o 
 -10   2  10       21.83       20.01      6.34 o 
  -9   2  10        5.62        0.00      5.57 o 
  -8   2  10        0.74        0.00      4.96 o 
  -7   2  10        9.84        3.55      5.46 o 
  -6   2  10        0.01        0.00      4.37 o 
  -5   2  10       14.23       19.69      4.13 o 
  -4   2  10        4.72        4.70      3.29 o 
  -3   2  10       48.79       56.00      3.94 o 
  -2   2  10      657.38      653.96      8.08 o 
  -1   2  10       45.30       43.62      3.15 o 
   0   2  10       58.79       62.88      3.94 o 
   1   2  10        0.53        0.00      3.07 o 
   2   2  10        4.25        0.00      3.52 o 
   3   2  10        2.29        0.00      3.86 o 
   4   2  10      137.62      144.80      7.50 o 
   5   2  10       61.94       67.23      6.54 o 
   6   2  10       13.31       13.23      6.80 o 
   7   2  10      161.45      171.24     12.41 o 
   8   2  10      109.11       93.88      8.47 o 
   9   2  10        0.24        5.85      6.30 o 
 -11   3  10       12.10        6.26      8.41 o 
 -10   3  10        0.08        0.00      6.12 o 
  -9   3  10       13.97       11.65      6.06 o 
  -8   3  10        0.62        0.00      5.35 o 
  -7   3  10       21.11       10.56      5.68 o 
  -6   3  10        0.33        0.00      4.67 o 
  -5   3  10        4.42        0.00      4.23 o 
  -4   3  10      244.51      249.04      7.47 o 
  -3   3  10       36.55       44.92      4.47 o 
  -2   3  10       88.43       99.33      4.52 o 
  -1   3  10      134.66      137.08      7.46 o 
   0   3  10       17.10       19.42      3.62 o 
   1   3  10       12.85       20.89      4.24 o 
   2   3  10      160.74      180.02      7.70 o 
   3   3  10      159.71      175.54      6.92 o 
   4   3  10       27.07       25.58      5.11 o 
   5   3  10        9.17        9.80      5.12 o 
   6   3  10      309.99      346.28     11.25 o 
   7   3  10        6.89       10.84      5.60 o 
   8   3  10        4.02        6.73      5.96 o 
 -10   4  10        0.00        5.46      7.17 o 
  -9   4  10      136.30      138.88     10.44 o 
  -8   4  10        7.82        2.85      6.48 o 
  -7   4  10       27.60       16.93      5.75 o 
  -6   4  10       50.28       51.81      6.21 o 
  -5   4  10        0.01        0.00      5.16 o 
  -4   4  10        3.58        6.21      4.99 o 
  -3   4  10       78.70       64.58      5.42 o 
  -2   4  10       17.61        5.60      3.56 o 
  -1   4  10        8.24        6.85      3.75 o 
   0   4  10        6.12        6.20      3.48 o 
   1   4  10       75.60       71.97      5.61 o 
   2   4  10        0.15        0.00      4.17 o 
   3   4  10        0.63        1.09      4.40 o 
   4   4  10       24.01       18.52      5.89 o 
   5   4  10        0.13        0.00      5.42 o 
   6   4  10        6.86       21.83      7.09 o 
   7   4  10        4.61        0.00      6.75 o 
   8   4  10       16.26        3.05      7.12 o 
  -9   5  10        6.82        2.74      7.56 o 
  -8   5  10      110.48      118.28     10.35 o 
  -7   5  10       10.59        2.90      6.06 o 
  -6   5  10        0.73        0.00      5.67 o 
  -5   5  10        0.03        0.00      5.01 o 
  -4   5  10        4.48        0.00      4.19 o 
  -3   5  10        0.08        0.00      5.50 o 
  -2   5  10       10.07        1.15      5.73 o 
  -1   5  10      738.53      698.00     14.34 o 
   0   5  10        1.05        0.00      6.13 o 
   1   5  10        1.08        0.00      6.36 o 
   2   5  10        0.99        5.17      6.65 o 
   3   5  10        0.10        0.00      6.47 o 
   4   5  10       19.79       14.65      5.90 o 
   5   5  10        5.70        0.00      5.57 o 
   6   5  10      594.30      621.88     19.23 o 
   7   5  10       23.73       30.60      8.16 o 
  -7   6  10        0.07        0.00      6.97 o 
  -6   6  10       13.35        0.00      6.74 o 
  -5   6  10        2.60        0.03      6.64 o 
  -4   6  10        1.44        0.00      6.13 o 
  -3   6  10        0.56        0.00      5.86 o 
  -2   6  10       41.54       39.46      7.18 o 
  -1   6  10        9.73        5.69      5.78 o 
   0   6  10        0.02        0.00      6.84 o 
   1   6  10        2.62        0.00      6.87 o 
   2   6  10        1.59        0.00      7.76 o 
   3   6  10        6.59        6.43      7.89 o 
   4   6  10        0.02        0.00      7.45 o 
   5   6  10       11.18        0.00      9.43 o 
  -5   7  10        4.71        0.00      7.23 o 
  -4   7  10        5.44        0.00      6.93 o 
  -3   7  10        0.42        0.00      6.77 o 
  -2   7  10        6.36        0.00      6.82 o 
  -1   7  10       23.78       10.16      9.15 o 
   0   7  10        0.10        0.00      8.54 o 
   1   7  10        0.66        0.00      7.81 o 
   2   7  10        7.82        0.00      8.28 o 
   3   7  10        4.58        0.00      8.94 o 
 -11   1  11        9.02        0.14      6.31 o 
 -10   1  11        6.27        5.85      6.14 o 
  -9   1  11      270.12      229.75     10.80 o 
  -8   1  11        3.71        5.67      5.64 o 
  -7   1  11        0.54        0.00      5.26 o 
  -6   1  11       29.41       19.00      5.39 o 
  -5   1  11       19.01       20.32      4.91 o 
  -4   1  11       42.87       37.80      3.86 o 
  -3   1  11       14.60       21.89      2.83 o 
  -2   1  11      525.20      584.73      7.19 o 
  -1   1  11        4.64        0.57      2.11 o 
   0   1  11        3.60        0.00      2.12 o 
   1   1  11      112.08      141.20      4.92 o 
   2   1  11      171.39      172.65      6.13 o 
   3   1  11       28.06       22.16      4.63 o 
   4   1  11       82.93       78.83      6.22 o 
   5   1  11     1831.83     1794.71     27.05 o 
   6   1  11      108.40       99.05      7.71 o 
   7   1  11        2.00        0.06      5.19 o 
   8   1  11        0.03        0.00      7.64 o 
   9   1  11        0.06        0.00      5.79 o 
 -11   2  11       52.53       37.73      8.28 o 
 -10   2  11      112.26      115.86      8.90 o 
  -9   2  11       31.79       25.36      6.44 o 
  -8   2  11        3.28        0.24      5.41 o 
  -7   2  11       76.74       81.85      7.48 o 
  -6   2  11       13.12       12.44      5.55 o 
  -5   2  11        0.85        0.00      3.90 o 
  -4   2  11      273.11      276.62      6.99 o 
  -3   2  11        2.66        0.00      4.30 o 
  -2   2  11        1.13        1.52      2.62 o 
  -1   2  11        0.99        0.86      2.44 o 
   0   2  11     1219.12     1189.81     14.05 o 
   1   2  11      103.99      131.40      6.00 o 
   2   2  11        0.28        0.00      3.88 o 
   3   2  11       81.09       82.33      6.03 o 
   4   2  11      165.95      170.02      8.19 o 
   5   2  11       19.37       35.72      6.04 o 
   6   2  11      492.97      429.94     12.15 o 
   7   2  11       72.91       82.17      8.09 o 
   8   2  11        2.01        3.10      7.78 o 
   9   2  11        6.85        5.05      6.88 o 
 -10   3  11        1.51       15.36      7.51 o 
  -9   3  11      470.37      447.56     12.97 o 
  -8   3  11        9.30       18.08      6.11 o 
  -7   3  11        2.15        0.00      5.08 o 
  -6   3  11       10.37        2.45      5.18 o 
  -5   3  11        2.33        0.00      4.33 o 
  -4   3  11        7.57       18.21      4.40 o 
  -3   3  11      160.18      176.56      6.42 o 
  -2   3  11      904.07      952.54     12.77 o 
  -1   3  11        3.04        8.20      3.41 o 
   0   3  11        1.41        0.00      3.34 o 
   1   3  11      286.41      310.40      8.15 o 
   2   3  11       38.48       38.92      4.24 o 
   3   3  11       14.44       11.71      4.82 o 
   4   3  11      212.59      232.70     10.92 o 
   5   3  11     2463.97     2453.87     32.89 o 
   6   3  11      229.05      231.26     10.09 o 
   7   3  11        0.00        4.97      5.68 o 
   8   3  11        2.77        1.81      5.80 o 
 -10   4  11        8.76        5.68      7.59 o 
  -9   4  11        4.35        0.00      6.96 o 
  -8   4  11        8.82        2.37      6.64 o 
  -7   4  11        5.66        0.73      6.08 o 
  -6   4  11        9.56        4.86      5.27 o 
  -5   4  11       32.68       33.30      5.87 o 
  -4   4  11       72.13       84.55     10.19 o 
  -3   4  11       49.66       58.27      5.48 o 
  -2   4  11        1.42        0.00      4.19 o 
  -1   4  11        1.93        0.30      3.17 o 
   0   4  11      167.13      194.08     10.72 o 
   1   4  11        0.03        0.00      4.56 o 
   2   4  11        2.33        2.17      4.58 o 
   3   4  11        0.02        0.00      4.20 o 
   4   4  11       65.27       62.45      6.87 o 
   5   4  11        1.10        0.00      5.99 o 
   6   4  11      443.94      474.80     15.45 o 
   7   4  11        4.02       11.77      7.37 o 
  -9   5  11       17.03        6.11      7.84 o 
  -8   5  11        0.14        0.00      6.83 o 
  -7   5  11        5.33        0.00      6.96 o 
  -6   5  11       17.82        3.66      6.32 o 
  -5   5  11       16.44        9.70      5.64 o 
  -4   5  11        0.04        0.00      4.63 o 
  -3   5  11       42.50       48.20      6.67 o 
  -2   5  11       16.64       13.76      5.76 o 
  -1   5  11        4.25        2.64      7.51 o 
   0   5  11        2.97        0.00      6.29 o 
   1   5  11       43.73       35.14      7.39 o 
   2   5  11       41.38       52.57      8.15 o 
   3   5  11        1.79        0.00      5.15 o 
   4   5  11        4.55        0.00      5.79 o 
   5   5  11        0.57        0.00      6.59 o 
   6   5  11       31.42       37.33      8.30 o 
  -7   6  11        0.02        0.00      6.60 o 
  -6   6  11        0.36        0.00      6.39 o 
  -5   6  11        0.46        0.00      8.15 o 
  -4   6  11       24.70        6.75      7.19 o 
  -3   6  11        9.89        4.65      6.16 o 
  -2   6  11       12.75        6.84      6.38 o 
  -1   6  11        8.19       14.29      8.88 o 
   0   6  11       19.29        5.10      8.50 o 
   1   6  11        0.43        0.00      7.18 o 
   2   6  11        0.02        0.00      7.49 o 
   3   6  11       25.23        7.16      8.26 o 
   4   6  11        0.13        0.00      7.67 o 
   5   6  11        2.96        0.00     12.19 o 
  -4   7  11        7.87        1.49      7.15 o 
  -3   7  11        0.76        0.00      6.63 o 
  -2   7  11      271.30      267.18     15.81 o 
  -1   7  11        7.72        0.00      9.52 o 
   0   7  11        2.60        0.00      9.29 o 
   1   7  11        0.78        0.00      8.29 o 
   2   7  11        5.77        0.00      8.32 o 
 -11   0  12       49.01       59.04     11.25 o 
 -10   0  12       42.94       21.03     10.16 o 
  -9   0  12       21.90       16.78      8.69 o 
  -8   0  12        1.56        1.94      7.82 o 
  -7   0  12        9.82       17.59      8.27 o 
  -6   0  12        1.13        0.00      6.87 o 
  -5   0  12      553.89      566.61     16.72 o 
  -4   0  12        2.63        0.00      5.77 o 
  -3   0  12       27.00       35.94     11.42 o 
  -2   0  12      170.39      186.83      5.99 o 
  -1   0  12     1794.19     1932.56     23.72 o 
   0   0  12      724.42      756.93     14.01 o 
   1   0  12       31.34       42.23      8.00 o 
   2   0  12      772.90      735.12     18.19 o 
   3   0  12      936.81      912.11     21.55 o 
   4   0  12       10.95       14.96      8.18 o 
   5   0  12     2407.86     2354.73     42.77 o 
   6   0  12      655.22      597.58     21.66 o 
   7   0  12       15.47        7.29      8.00 o 
   8   0  12        1.61        0.00      8.40 o 
   9   0  12      262.72      285.50     20.85 o 
 -11   1  12        6.02        6.49      6.64 o 
 -10   1  12      360.91      312.64     11.55 o 
  -9   1  12        1.81        0.00      5.33 o 
  -8   1  12        1.15        0.00      5.16 o 
  -7   1  12        0.12        0.62      5.59 o 
  -6   1  12       34.33       38.44      6.13 o 
  -5   1  12       71.93       82.36      6.41 o 
  -4   1  12       18.47       21.88      4.84 o 
  -3   1  12      416.54      449.59      7.64 o 
  -2   1  12       57.20       79.66      3.68 o 
  -1   1  12       21.23       24.11      2.78 o 
   0   1  12     1092.22     1172.37     14.15 o 
   1   1  12      176.78      169.21      6.05 o 
   2   1  12       51.85       51.88      5.21 o 
   3   1  12      207.15      221.45      8.34 o 
   4   1  12     6017.47     5775.40     60.43 o 
   5   1  12     1044.48     1040.07     19.51 o 
   6   1  12       38.59       27.38      6.19 o 
   7   1  12       42.42       33.35      8.70 o 
   8   1  12        0.68        0.00      5.87 o 
 -11   2  12       15.41       18.38      9.19 o 
 -10   2  12        5.55        8.88      6.60 o 
  -9   2  12        0.09        0.00      5.86 o 
  -8   2  12        3.22        0.98      5.44 o 
  -7   2  12        1.84        0.00      5.34 o 
  -6   2  12        2.28        0.00      5.43 o 
  -5   2  12       70.44       68.52      6.48 o 
  -4   2  12       11.69        5.51      4.31 o 
  -3   2  12       18.39       13.13      3.52 o 
  -2   2  12      236.38      232.22      6.18 o 
  -1   2  12      625.40      658.04      8.62 o 
   0   2  12       33.94       47.25      4.47 o 
   1   2  12        3.07        3.50      2.95 o 
   2   2  12       75.30       74.72      5.92 o 
   3   2  12       40.78       43.81      6.31 o 
   4   2  12        3.71        0.00      5.13 o 
   5   2  12      420.80      428.65     11.83 o 
   6   2  12       59.57       52.38      6.68 o 
   7   2  12        2.85        1.50      7.66 o 
   8   2  12        0.58        9.21      6.46 o 
 -10   3  12        9.61        3.08      7.32 o 
  -9   3  12        0.41        1.35      6.16 o 
  -8   3  12        7.51        0.00      5.66 o 
  -7   3  12       63.60       63.96      6.97 o 
  -6   3  12       46.02       33.59      6.26 o 
  -5   3  12       11.09        9.12      5.07 o 
  -4   3  12       10.45       10.31      4.40 o 
  -3   3  12      443.58      450.91      9.10 o 
  -2   3  12       15.56        9.34      4.63 o 
  -1   3  12       11.90       14.81      3.76 o 
   0   3  12       21.27       16.91      4.49 o 
   1   3  12        6.59        7.73      3.80 o 
   2   3  12        0.08        0.00      4.36 o 
   3   3  12       85.75       99.16      7.34 o 
   4   3  12       38.18       39.89      6.22 o 
   5   3  12        1.82        0.09      5.13 o 
   6   3  12       16.03       12.29      5.84 o 
   7   3  12        8.21        8.91      6.14 o 
   8   3  12        2.65       13.85      6.55 o 
  -9   4  12        7.03       10.95      7.22 o 
  -8   4  12       10.82        7.62      6.67 o 
  -7   4  12        0.40        0.98      6.47 o 
  -6   4  12       11.15        3.01      5.99 o 
  -5   4  12        1.18        0.00      4.73 o 
  -4   4  12        0.20        0.27      4.79 o 
  -3   4  12       79.60       87.40      6.05 o 
  -2   4  12       23.67       20.44      4.90 o 
  -1   4  12       36.39       34.11      5.86 o 
   0   4  12        7.31        2.47      4.36 o 
   1   4  12        5.41        0.00      3.79 o 
   2   4  12       28.55       29.91      5.89 o 
   3   4  12       87.25      104.82      7.51 o 
   4   4  12       14.81       10.87      6.82 o 
   5   4  12      220.85      217.40     11.87 o 
   6   4  12       75.91       78.60      9.39 o 
   7   4  12        1.17        4.41      7.06 o 
  -8   5  12        0.00        0.00      7.09 o 
  -7   5  12        0.06        0.00      6.30 o 
  -6   5  12       37.39       26.15      6.55 o 
  -5   5  12       13.75        5.13      5.71 o 
  -4   5  12       35.36       29.27      6.10 o 
  -3   5  12      832.48      851.12     16.24 o 
  -2   5  12      114.92      141.38      8.35 o 
  -1   5  12        7.59        0.00      7.14 o 
   0   5  12       70.06       59.88     17.19 o 
   1   5  12       28.71       20.44      7.12 o 
   2   5  12        3.13        0.00      6.71 o 
   3   5  12      138.00      142.95      8.76 o 
   4   5  12      850.79      917.45     20.17 o 
   5   5  12       48.73       46.96      8.59 o 
   6   5  12        3.56        0.43      7.08 o 
  -7   6  12       11.28        0.00      9.97 o 
  -6   6  12       17.63        1.57      8.12 o 
  -5   6  12        2.80        0.00      6.62 o 
  -4   6  12        8.46        0.00      6.08 o 
  -3   6  12        3.74        0.00      6.10 o 
  -2   6  12       39.73       38.66      9.74 o 
  -1   6  12        2.05        5.50      8.46 o 
   0   6  12       15.84        0.00      8.37 o 
   1   6  12        7.79        4.48      7.61 o 
   2   6  12        4.02        0.00      7.58 o 
   3   6  12        0.95        0.00      7.61 o 
   4   6  12       23.28        6.84      8.73 o 
  -3   7  12       10.02        0.00      9.52 o 
  -2   7  12       72.52       80.90     20.53 o 
  -1   7  12        9.85        6.39      9.49 o 
   0   7  12        1.21        0.00      9.43 o 
   1   7  12        0.57        0.00      9.21 o 
 -11   1  13       45.09       42.53      7.80 o 
 -10   1  13        0.27        0.00      6.20 o 
  -9   1  13        0.93        0.00      5.64 o 
  -8   1  13        8.39        0.00      5.25 o 
  -7   1  13      187.21      176.80      8.94 o 
  -6   1  13       10.91        9.46      5.58 o 
  -5   1  13        5.45        4.99      5.42 o 
  -4   1  13     1305.75     1291.84     18.50 o 
  -3   1  13      198.26      194.13      6.25 o 
  -2   1  13       47.70       56.89      4.57 o 
  -1   1  13      191.72      189.53      4.96 o 
   0   1  13        3.03        0.00      3.51 o 
   1   1  13        7.22        0.00      4.41 o 
   2   1  13      152.25      176.14      7.56 o 
   3   1  13     1090.30     1061.82     17.38 o 
   4   1  13      542.96      564.51     14.10 o 
   5   1  13       11.92        0.00      5.11 o 
   6   1  13        1.70        1.21      5.48 o 
   7   1  13        5.51       14.23      6.22 o 
   8   1  13        0.01        0.00      5.89 o 
 -10   2  13        7.17       11.57      6.75 o 
  -9   2  13      102.07       98.49      8.42 o 
  -8   2  13       50.67       36.10      6.64 o 
  -7   2  13        2.68        0.00      5.22 o 
  -6   2  13       28.25       15.05      5.99 o 
  -5   2  13        7.93        1.39      5.41 o 
  -4   2  13      229.20      227.12      8.66 o 
  -3   2  13      453.99      463.71      8.60 o 
  -2   2  13      116.16      126.29      7.21 o 
  -1   2  13       52.57       56.72      4.76 o 
   0   2  13        0.22        0.00      3.82 o 
   1   2  13       16.60       16.82      3.98 o 
   2   2  13      520.11      526.59     12.98 o 
   3   2  13        0.10        0.00      5.37 o 
   4   2  13     1532.86     1540.39     26.82 o 
   5   2  13      297.26      282.73     10.38 o 
   6   2  13        9.36        4.36      6.67 o 
   7   2  13        1.08       10.33      6.24 o 
   8   2  13      110.18      105.16      9.67 o 
 -10   3  13        0.24        0.00      6.54 o 
  -9   3  13        0.45        0.47      6.04 o 
  -8   3  13       94.20       87.20      8.02 o 
  -7   3  13      126.93      146.04      8.64 o 
  -6   3  13       10.22        0.00      5.23 o 
  -5   3  13        0.00        0.00      4.95 o 
  -4   3  13     1667.64     1694.75     19.59 o 
  -3   3  13      797.93      815.37     13.23 o 
  -2   3  13        6.36        4.12      3.83 o 
  -1   3  13       84.07       88.92      7.15 o 
   0   3  13       20.17       21.65      4.97 o 
   1   3  13        0.01        0.00      3.42 o 
   2   3  13       55.80       73.36      7.46 o 
   3   3  13     2534.93     2559.80     32.07 o 
   4   3  13      600.12      656.50     14.48 o 
   5   3  13       16.45       19.59      5.87 o 
   6   3  13       10.79       16.59      5.96 o 
   7   3  13        7.31        8.25      6.00 o 
  -9   4  13        6.29       17.86      7.33 o 
  -8   4  13       20.09        8.19      7.13 o 
  -7   4  13        0.06        1.83      6.34 o 
  -6   4  13       10.39        0.00      6.35 o 
  -5   4  13       72.29       79.24      7.18 o 
  -4   4  13        3.11        0.00      4.47 o 
  -3   4  13      670.88      709.93     12.06 o 
  -2   4  13       63.63       76.64     10.66 o 
  -1   4  13        4.28        2.75      5.10 o 
   0   4  13        0.22        0.00      4.73 o 
   1   4  13        4.27        3.71      4.58 o 
   2   4  13        0.11        0.00      4.41 o 
   3   4  13       47.63       46.38      6.47 o 
   4   4  13      272.54      316.40     12.97 o 
   5   4  13      158.58      130.98     10.43 o 
   6   4  13        7.83        3.56      9.05 o 
  -8   5  13       35.07       25.78      8.22 o 
  -7   5  13       15.96        4.71      7.91 o 
  -6   5  13        0.56        0.00      6.85 o 
  -5   5  13        1.07        0.00      5.42 o 
  -4   5  13       17.07        4.59      5.57 o 
  -3   5  13      183.49      199.91     15.20 o 
  -2   5  13       17.85        3.01      7.56 o 
  -1   5  13       28.22       19.13      9.60 o 
   0   5  13       19.28       10.57      7.90 o 
   1   5  13        2.84        0.00      6.49 o 
   2   5  13       64.03       81.19      9.24 o 
   3   5  13      244.57      259.37     13.11 o 
   4   5  13        2.44        7.27      8.88 o 
   5   5  13        2.28        0.00      8.79 o 
  -6   6  13       10.67        3.54      9.02 o 
  -5   6  13        5.78        0.00      6.67 o 
  -4   6  13       38.09       25.89      7.07 o 
  -3   6  13       33.29       25.11      9.37 o 
  -2   6  13      151.55      178.01     15.67 o 
  -1   6  13       13.36        0.36      8.59 o 
   0   6  13        0.49        0.00      7.90 o 
   1   6  13        2.52        1.69      8.50 o 
   2   6  13       93.97       95.03     10.47 o 
   3   6  13        3.37        0.00      8.43 o 
 -11   0  14        6.24       11.84     10.05 o 
 -10   0  14      147.46      133.33     19.20 o 
  -9   0  14      241.90      190.78     14.46 o 
  -8   0  14        0.05        4.83      8.23 o 
  -7   0  14      504.88      456.68     16.96 o 
  -6   0  14      217.22      210.55     12.97 o 
  -5   0  14      289.31      248.70     12.94 o 
  -4   0  14     2699.00     2585.56     53.37 o 
  -3   0  14     1356.43     1345.77     26.07 o 
  -2   0  14       55.90       65.52      7.45 o 
  -1   0  14        7.85       10.13      4.11 o 
   0   0  14      776.12      768.46     18.38 o 
   1   0  14       49.09       63.51      7.94 o 
   2   0  14        0.42        0.00      6.58 o 
   3   0  14      777.11      866.28     22.32 o 
   4   0  14       94.30       65.18      8.94 o 
   5   0  14      192.28      195.14     14.81 o 
   6   0  14        5.94        0.00      7.29 o 
   7   0  14        0.02        0.00      7.96 o 
   8   0  14        6.80        0.00      9.53 o 
 -10   1  14        0.09        0.00      6.48 o 
  -9   1  14      218.56      192.43     10.20 o 
  -8   1  14      141.46      139.43      8.74 o 
  -7   1  14       63.13       54.31      6.65 o 
  -6   1  14        6.72        2.71      5.66 o 
  -5   1  14     3316.72     3168.73     36.28 o 
  -4   1  14     2385.30     2318.72     28.15 o 
  -3   1  14       10.21        5.76      4.47 o 
  -2   1  14      148.14      181.87      6.19 o 
  -1   1  14       23.79       25.32      4.45 o 
   0   1  14       45.88       59.39      5.98 o 
   1   1  14       20.93       17.89      5.31 o 
   2   1  14      693.01      684.81     14.77 o 
   3   1  14      510.76      544.31     13.67 o 
   4   1  14        4.53        4.74      5.28 o 
   5   1  14      523.54      491.34     13.78 o 
   6   1  14       14.89        3.69      6.47 o 
   7   1  14        1.30        2.10      6.09 o 
   8   1  14        5.96        0.00      9.13 o 
 -10   2  14       24.82       38.01      7.54 o 
  -9   2  14       19.01        3.81      6.61 o 
  -8   2  14        1.11        0.41      5.89 o 
  -7   2  14       56.06       53.44      6.88 o 
  -6   2  14       59.42       59.69      6.75 o 
  -5   2  14        2.11        0.00      5.25 o 
  -4   2  14      794.66      735.68     13.96 o 
  -3   2  14       10.11        4.44      4.06 o 
  -2   2  14       20.71       16.41      3.80 o 
  -1   2  14        3.85        1.71      3.58 o 
   0   2  14       97.73      120.13      7.26 o 
   1   2  14       51.68       54.47      6.67 o 
   2   2  14       79.67       78.15      7.20 o 
   3   2  14        0.02        0.00      5.49 o 
   4   2  14       85.49       79.75      7.17 o 
   5   2  14       24.04       20.28      5.94 o 
   6   2  14       13.96       13.21      6.10 o 
   7   2  14        0.00        2.06      6.26 o 
 -10   3  14        0.33        0.00      7.21 o 
  -9   3  14        0.02        0.00      6.30 o 
  -8   3  14       32.84       24.39      6.79 o 
  -7   3  14        2.66        0.00      5.48 o 
  -6   3  14        1.44        0.00      5.20 o 
  -5   3  14      142.14      155.52     13.21 o 
  -4   3  14       10.40        3.18      5.02 o 
  -3   3  14       65.71       71.36      5.28 o 
  -2   3  14      102.32      102.57      6.80 o 
  -1   3  14       32.75       33.68      7.76 o 
   0   3  14       36.48       32.19      5.39 o 
   1   3  14      188.03      194.16      7.63 o 
   2   3  14       92.33      108.97      7.50 o 
   3   3  14      137.90      150.47      9.06 o 
   4   3  14       11.24        5.12      5.46 o 
   5   3  14       26.45       21.82      6.15 o 
   6   3  14       85.58      101.11      9.55 o 
   7   3  14       28.48       28.89      7.01 o 
  -9   4  14       16.91        8.44      7.66 o 
  -8   4  14        0.39        0.00      7.42 o 
  -7   4  14       43.23       22.81      7.36 o 
  -6   4  14        2.05        0.00      5.98 o 
  -5   4  14      147.25      153.92      9.55 o 
  -4   4  14       98.00      122.14      7.21 o 
  -3   4  14      363.59      371.90      9.65 o 
  -2   4  14       16.29       16.97      5.45 o 
  -1   4  14       14.30        7.63      5.13 o 
   0   4  14        1.06        0.00      4.78 o 
   1   4  14      276.45      284.72     10.76 o 
   2   4  14       64.60       70.50      6.85 o 
   3   4  14      532.71      555.83     15.73 o 
   4   4  14        4.05       14.73      7.04 o 
   5   4  14       13.39       21.02      7.42 o 
   6   4  14        0.05        1.56      7.23 o 
  -7   5  14        9.61        0.00      8.06 o 
  -6   5  14       17.78       14.79      7.37 o 
  -5   5  14      565.46      572.91     15.62 o 
  -4   5  14      200.77      221.82     13.46 o 
  -3   5  14       56.70       59.58     14.05 o 
  -2   5  14       12.75        7.51      7.63 o 
  -1   5  14       23.95       16.04      8.00 o 
   0   5  14       12.11       17.51      7.98 o 
   1   5  14        8.49        0.00      7.63 o 
   2   5  14      150.27      143.42     10.56 o 
   3   5  14      275.23      293.92     20.70 o 
   4   5  14       20.69       14.68      8.14 o 
  -5   6  14       54.50       39.05      8.80 o 
  -4   6  14      242.00      250.43     20.72 o 
  -3   6  14       27.25       23.00      9.48 o 
  -2   6  14        1.19        0.00      8.62 o 
  -1   6  14        5.84        4.33      8.33 o 
   0   6  14        5.53       10.69      8.79 o 
   1   6  14       28.28       18.86      9.63 o 
   2   6  14        0.05        0.00     11.65 o 
 -10   1  15       42.88       36.10      7.61 o 
  -9   1  15        8.00        0.00      6.12 o 
  -8   1  15        9.03       12.33      6.13 o 
  -7   1  15       10.50       10.10      5.68 o 
  -6   1  15      743.75      694.96     14.41 o 
  -5   1  15      822.87      808.36     15.26 o 
  -4   1  15       26.57       31.23      5.84 o 
  -3   1  15       23.14       26.61      5.18 o 
  -2   1  15       27.83       19.79      5.32 o 
  -1   1  15       32.67       38.68      5.15 o 
   0   1  15        1.09        1.54      5.07 o 
   1   1  15       22.66       24.06      5.80 o 
   2   1  15      163.55      166.89      8.66 o 
   3   1  15        1.41        3.21      5.03 o 
   4   1  15      270.49      258.60     10.59 o 
   5   1  15        0.86        0.00      6.72 o 
   6   1  15       16.68       12.75      6.21 o 
   7   1  15        0.84        0.00      5.85 o 
 -10   2  15       62.63       40.03      7.89 o 
  -9   2  15        3.01        0.00      6.36 o 
  -8   2  15      133.88      149.54      9.34 o 
  -7   2  15      103.92       95.10      7.93 o 
  -6   2  15      116.26      123.47      8.08 o 
  -5   2  15     1226.71     1188.44     18.80 o 
  -4   2  15      798.94      808.44     14.81 o 
  -3   2  15        0.81        0.00      4.53 o 
  -2   2  15        0.02        0.00      4.94 o 
  -1   2  15      348.94      375.99     11.96 o 
   0   2  15        0.72        0.00      5.23 o 
   1   2  15       29.39       31.27      5.74 o 
   2   2  15      277.19      298.50     10.66 o 
   3   2  15       60.80       78.51      9.46 o 
   4   2  15      204.83      223.29     10.41 o 
   5   2  15        6.28        9.16      5.83 o 
   6   2  15       99.09       98.41      8.90 o 
   7   2  15        3.14        0.00      6.29 o 
  -9   3  15       19.05       10.79      6.64 o 
  -8   3  15       16.62       18.14      6.76 o 
  -7   3  15        6.69        1.62      5.98 o 
  -6   3  15     1156.22     1126.19     19.17 o 
  -5   3  15     1139.69     1108.71     18.41 o 
  -4   3  15       66.33       63.22      6.39 o 
  -3   3  15       14.81       15.09      8.32 o 
  -2   3  15      191.00      184.45      8.51 o 
  -1   3  15       36.13       42.17      5.72 o 
   0   3  15       44.79       45.92      4.87 o 
   1   3  15       14.49        6.52      5.54 o 
   2   3  15      351.78      352.10     10.93 o 
   3   3  15        7.60        1.26      5.19 o 
   4   3  15      494.77      491.41     13.39 o 
   5   3  15        4.45       10.64      6.13 o 
   6   3  15        7.39        2.33      6.05 o 
  -8   4  15       11.73       11.84      7.28 o 
  -7   4  15        0.27        0.00      6.66 o 
  -6   4  15       59.81       53.07      7.92 o 
  -5   4  15      392.01      379.84     12.82 o 
  -4   4  15      165.36      193.48     10.04 o 
  -3   4  15        1.32        0.00      5.12 o 
  -2   4  15        1.09        0.00      4.81 o 
  -1   4  15       21.09       21.59      5.83 o 
   0   4  15        6.46        0.00      4.95 o 
   1   4  15        0.59        0.00      5.40 o 
   2   4  15       11.29        2.81      5.49 o 
   3   4  15       27.13       36.82      9.69 o 
   4   4  15       83.80       95.94      9.52 o 
   5   4  15       19.42       12.79      7.45 o 
  -7   5  15       10.05        2.99      8.21 o 
  -6   5  15       28.16       39.17      8.34 o 
  -5   5  15        9.84        0.00      6.47 o 
  -4   5  15        0.89        0.00     17.80 o 
  -3   5  15        0.88        0.00      7.50 o 
  -2   5  15       86.17       90.96     13.13 o 
  -1   5  15        1.14        1.35     12.09 o 
   0   5  15       52.42       66.82      9.69 o 
   1   5  15       67.44       80.13     10.39 o 
   2   5  15        1.82        0.00      9.44 o 
   3   5  15        0.04        2.61      9.95 o 
   4   5  15       64.49       54.06     11.83 o 
  -4   6  15        7.34       10.26      9.58 o 
  -3   6  15        3.91        0.00      8.57 o 
  -2   6  15        7.53        8.98      8.61 o 
  -1   6  15        1.46        0.00      8.69 o 
   0   6  15       26.12        9.57      9.29 o 
   1   6  15       11.09        0.00      8.96 o 
 -10   0  16        0.95        0.00      9.23 o 
  -9   0  16        0.06        0.00      8.64 o 
  -8   0  16       12.93        8.18      8.43 o 
  -7   0  16       21.44       20.92      8.56 o 
  -6   0  16      566.61      537.63     18.24 o 
  -5   0  16      413.66      432.33     15.89 o 
  -4   0  16       81.24       75.58      9.32 o 
  -3   0  16       51.85       48.77      8.38 o 
  -2   0  16       18.59       19.84     15.53 o 
  -1   0  16       29.99       32.64     15.60 o 
   0   0  16        7.65        6.82      8.18 o 
   1   0  16      323.05      242.56     12.59 o 
   2   0  16      504.45      438.55     15.80 o 
   3   0  16      287.13      298.27     14.25 o 
   4   0  16        5.48        3.30      7.33 o 
   5   0  16      245.03      229.36     14.37 o 
   6   0  16        1.62        0.00     10.38 o 
 -10   1  16        0.51        0.00      6.60 o 
  -9   1  16        0.63        3.89      6.28 o 
  -8   1  16       12.39        4.20      7.38 o 
  -7   1  16      362.27      329.23     11.01 o 
  -6   1  16      771.23      702.17     14.66 o 
  -5   1  16       45.90       38.12      6.11 o 
  -4   1  16      129.31      117.83      7.31 o 
  -3   1  16      414.42      377.19      9.98 o 
  -2   1  16        2.81        0.97      6.08 o 
  -1   1  16        0.82        6.31      9.69 o 
   0   1  16       36.41       38.42      6.97 o 
   1   1  16      240.64      196.92      9.06 o 
   2   1  16        9.28       10.75      5.37 o 
   3   1  16      409.75      410.52     12.59 o 
   4   1  16       22.09       19.86      6.18 o 
   5   1  16       20.92       16.99      6.35 o 
   6   1  16        2.19        0.00      5.80 o 
  -9   2  16        4.85        0.00      6.37 o 
  -8   2  16       25.55       18.44      6.59 o 
  -7   2  16       32.70       36.47      6.75 o 
  -6   2  16        9.80        5.59      5.46 o 
  -5   2  16      148.69      174.78      8.58 o 
  -4   2  16        7.87        7.36      4.96 o 
  -3   2  16       41.34       35.16      9.26 o 
  -2   2  16        0.00        0.00      7.37 o 
  -1   2  16       12.94        7.67      5.16 o 
   0   2  16        6.65        7.37      5.57 o 
   1   2  16       51.66       34.38      8.55 o 
   2   2  16      302.08      261.84     14.17 o 
   3   2  16      139.45      157.16      9.26 o 
   4   2  16        5.97        5.79      5.87 o 
   5   2  16       36.54       36.15      6.97 o 
   6   2  16        1.49        2.17      6.46 o 
  -9   3  16        2.78        0.00      7.78 o 
  -8   3  16       41.11       30.99      7.25 o 
  -7   3  16        4.30        7.04      6.26 o 
  -6   3  16      105.42      105.14      7.98 o 
  -5   3  16        2.15        0.00      5.08 o 
  -4   3  16       41.24       33.67      6.59 o 
  -3   3  16      194.92      204.17     13.13 o 
  -2   3  16       39.56       35.87      6.39 o 
  -1   3  16        5.59        5.14      4.80 o 
   0   3  16        0.41        0.41      5.24 o 
   1   3  16       32.82       21.75      6.22 o 
   2   3  16        0.51        0.00      5.55 o 
   3   3  16        0.22        3.07      5.51 o 
   4   3  16       91.80       94.36     13.07 o 
   5   3  16        0.24        0.00      7.17 o 
  -8   4  16       58.55       48.75      9.01 o 
  -7   4  16        0.98        8.28      6.88 o 
  -6   4  16      252.47      263.69     11.80 o 
  -5   4  16        3.07        1.77      7.00 o 
  -4   4  16       23.32       14.95     11.31 o 
  -3   4  16        4.51        0.00      6.79 o 
  -2   4  16        0.16        0.00      5.08 o 
  -1   4  16        1.99        0.00      5.03 o 
   0   4  16        0.53        0.00      5.09 o 
   1   4  16       56.07       67.41     10.57 o 
   2   4  16        8.65        8.75      6.06 o 
   3   4  16        6.33        0.00      6.54 o 
   4   4  16       17.06       22.75      7.87 o 
  -6   5  16      236.69      233.62     20.30 o 
  -5   5  16        3.79        1.18     10.34 o 
  -4   5  16        0.03        3.48     18.93 o 
  -3   5  16       11.81        0.00      9.14 o 
  -2   5  16       12.29        2.61      8.22 o 
  -1   5  16        7.45        4.10      9.94 o 
   0   5  16        2.08        0.00      7.77 o 
   1   5  16      243.05      266.22     18.51 o 
   2   5  16        1.05        0.96      9.76 o 
   3   5  16       37.78       49.06     12.88 o 
  -3   6  16        4.50        0.00      8.40 o 
  -2   6  16        5.97        0.00     10.43 o 
  -1   6  16       16.62       32.15      9.58 o 
  -9   1  17        0.18        0.00      6.31 o 
  -8   1  17        0.20        0.00      5.85 o 
  -7   1  17      151.89      147.72      8.94 o 
  -6   1  17        1.50        0.00      5.41 o 
  -5   1  17       93.21       99.94      7.36 o 
  -4   1  17       23.75       13.65      5.16 o 
  -3   1  17       97.82      102.35      8.63 o 
  -2   1  17        0.16        1.12     10.30 o 
  -1   1  17        8.27        4.89      9.58 o 
   0   1  17      227.17      182.18     13.68 o 
   1   1  17        5.48        4.02      6.49 o 
   2   1  17        1.24        0.00      5.05 o 
   3   1  17       16.39       13.99      6.04 o 
   4   1  17        4.43        7.12      5.93 o 
   5   1  17        0.40        2.96      5.89 o 
   6   1  17       16.81       25.23      7.02 o 
  -9   2  17        0.33        0.00      6.37 o 
  -8   2  17       11.02        9.09      6.48 o 
  -7   2  17       99.98       86.56      7.95 o 
  -6   2  17        0.90        6.83      5.86 o 
  -5   2  17      204.98      210.98      9.13 o 
  -4   2  17       22.78       19.31      7.05 o 
  -3   2  17      210.12      214.82     11.15 o 
  -2   2  17        2.62        3.59      7.60 o 
  -1   2  17        5.09        0.00      8.69 o 
   0   2  17      285.22      258.23     11.38 o 
   1   2  17      108.06      108.73      8.49 o 
   2   2  17       14.82        0.00      5.73 o 
   3   2  17        0.75        0.00      5.51 o 
   4   2  17        0.98        2.57      5.80 o 
   5   2  17        1.15        1.37      5.97 o 
  -8   3  17       16.10        6.02      6.52 o 
  -7   3  17      232.55      193.29     10.11 o 
  -6   3  17        2.13        0.00      5.55 o 
  -5   3  17      200.08      209.99     10.72 o 
  -4   3  17      152.80      145.56     10.83 o 
  -3   3  17       87.90       92.29      9.46 o 
  -2   3  17        3.42        6.23     12.87 o 
  -1   3  17        6.43        0.00      5.21 o 
   0   3  17      424.80      390.87     13.24 o 
   1   3  17       14.55       10.36      9.11 o 
   2   3  17        2.14        5.21      6.01 o 
   3   3  17        2.53        0.31      5.72 o 
   4   3  17        1.09        1.50      5.78 o 
   5   3  17        5.15       10.91      6.20 o 
  -7   4  17        5.85        0.00      6.52 o 
  -6   4  17        0.31        0.00      6.25 o 
  -5   4  17       85.94       92.99     15.50 o 
  -4   4  17       52.65       34.44     16.64 o 
  -3   4  17       57.31       59.21     10.20 o 
  -2   4  17        4.04        0.00      7.12 o 
  -1   4  17        0.00        0.72      5.33 o 
   0   4  17       98.72       90.17      8.43 o 
   1   4  17      200.08      203.63     11.23 o 
   2   4  17       14.65       11.18      6.51 o 
   3   4  17        5.95       14.65      7.97 o 
  -5   5  17       39.03       30.15     13.69 o 
  -4   5  17       35.09       71.72     23.10 o 
  -3   5  17        0.08       11.19     14.31 o 
  -2   5  17        0.18        0.00      8.32 o 
  -1   5  17        8.88       13.07     12.43 o 
   0   5  17       10.99       13.19      9.67 o 
   1   5  17        0.72        2.61      9.21 o 
   2   5  17        0.00        0.00      9.80 o 
  -9   0  18       12.49       14.28      9.70 o 
  -8   0  18       32.54       18.36      9.34 o 
  -7   0  18      107.42      143.23     19.12 o 
  -6   0  18      259.45      254.89     13.88 o 
  -5   0  18        3.56        1.88      7.40 o 
  -4   0  18      557.95      586.41     17.97 o 
  -3   0  18        2.88       14.31     15.60 o 
  -2   0  18        0.25        0.00     13.56 o 
  -1   0  18      548.55      436.16     30.29 o 
   0   0  18      216.03      183.13     20.98 o 
   1   0  18      253.84      210.54     22.19 o 
   2   0  18        0.00        4.58      7.32 o 
   3   0  18      226.30      226.70     15.91 o 
   4   0  18       62.33       56.81     10.12 o 
   5   0  18        3.12        0.00      7.83 o 
  -9   1  18        1.13        5.40      6.72 o 
  -8   1  18       82.22       78.82      8.42 o 
  -7   1  18        6.02        5.25      5.99 o 
  -6   1  18      251.42      256.66     10.01 o 
  -5   1  18       83.84       87.23      7.14 o 
  -4   1  18      182.04      190.07     15.97 o 
  -3   1  18        0.03        0.00      9.83 o 
  -2   1  18       82.85       60.57     12.63 o 
  -1   1  18      636.97      534.05     23.64 o 
   0   1  18        0.00        0.00     13.97 o 
   1   1  18      225.56      220.16     10.88 o 
   2   1  18        4.18        1.29      6.01 o 
   3   1  18       31.62       37.55      8.21 o 
   4   1  18       15.63       12.94      7.92 o 
   5   1  18       32.30       31.30      6.94 o 
  -8   2  18        4.69        0.00      6.18 o 
  -7   2  18       58.79       59.69      7.49 o 
  -6   2  18       87.58       95.18      7.90 o 
  -5   2  18        2.72        0.00      6.01 o 
  -4   2  18       82.26       79.28      8.99 o 
  -3   2  18        4.07        0.00      6.39 o 
  -2   2  18        0.07        0.00      9.54 o 
  -1   2  18       70.57       45.90     11.01 o 
   0   2  18       50.82       49.08     10.83 o 
   1   2  18        7.97        4.41      5.84 o 
   2   2  18        0.69        6.83      6.08 o 
   3   2  18       65.74       65.46      8.89 o 
   4   2  18        5.74        0.59      5.98 o 
   5   2  18        0.51        0.00      5.97 o 
  -8   3  18       18.36       15.56      7.07 o 
  -7   3  18        0.17        2.20      6.53 o 
  -6   3  18        1.83        0.00      6.16 o 
  -5   3  18       34.62       39.44      8.56 o 
  -4   3  18        0.00        0.00      6.97 o 
  -3   3  18        7.86        0.30      7.23 o 
  -2   3  18       25.76       26.48     10.74 o 
  -1   3  18        2.61        0.00      8.44 o 
   0   3  18        2.57        0.00      5.76 o 
   1   3  18        5.10       11.36      6.19 o 
   2   3  18       23.65       26.80      6.97 o 
   3   3  18        0.74        0.00      6.04 o 
   4   3  18        0.20        0.00      6.27 o 
  -6   4  18        4.94        0.00      9.64 o 
  -5   4  18       13.72       11.49     12.47 o 
  -4   4  18        9.54        0.00     10.65 o 
  -3   4  18        4.52        8.85      8.56 o 
  -2   4  18        0.59        0.00      7.19 o 
  -1   4  18       47.77       37.45     11.44 o 
   0   4  18       17.22       20.56      6.74 o 
   1   4  18       28.88       29.35      7.15 o 
   2   4  18        2.81       11.97      7.74 o 
  -4   5  18        8.95       20.15     20.60 o 
  -3   5  18       15.50       37.45     16.10 o 
  -2   5  18        3.54        9.32     15.33 o 
  -1   5  18       78.46       78.34     12.91 o 
   0   5  18       22.65       28.41     10.85 o 
  -8   1  19        1.80        0.00      6.34 o 
  -7   1  19        4.74        1.88      6.04 o 
  -6   1  19       64.53       64.73      7.07 o 
  -5   1  19        0.29        5.22      6.97 o 
  -4   1  19        0.76        0.00      7.70 o 
  -3   1  19        6.24        0.00     10.59 o 
  -2   1  19       73.89       58.65     13.04 o 
  -1   1  19        1.67        0.00      9.60 o 
   0   1  19       54.05       57.77     13.10 o 
   1   1  19        2.41        1.24      8.94 o 
   2   1  19        2.13        0.00      6.08 o 
   3   1  19        4.69        0.00      8.98 o 
   4   1  19        2.03        5.41      6.09 o 
  -8   2  19       20.06       28.15      7.79 o 
  -7   2  19       11.91       10.83      6.36 o 
  -6   2  19        0.50        0.00      6.61 o 
  -5   2  19       10.34        0.11      7.05 o 
  -4   2  19        1.06        0.00      6.59 o 
  -3   2  19       11.52       17.44     11.20 o 
  -2   2  19      112.06       89.48     14.12 o 
  -1   2  19      167.65      156.51     15.17 o 
   0   2  19       84.93       76.72     12.56 o 
   1   2  19        0.00        0.00      8.70 o 
   2   2  19       52.66       51.14      8.11 o 
   3   2  19       19.23       29.16      9.00 o 
   4   2  19        0.48        0.00      6.43 o 
  -7   3  19        2.98        0.00      6.76 o 
  -6   3  19       18.38        1.47      7.94 o 
  -5   3  19        6.31        0.00      7.53 o 
  -4   3  19        0.59        0.00      8.44 o 
  -3   3  19        0.14        0.00      7.87 o 
  -2   3  19      139.14      122.16     14.61 o 
  -1   3  19        0.11        1.83      9.36 o 
   0   3  19       77.15       74.34     12.36 o 
   1   3  19        5.12        0.00     10.13 o 
   2   3  19       10.79       12.28      6.74 o 
   3   3  19        2.81        5.78      6.77 o 
  -5   4  19        1.37        0.79     10.20 o 
  -4   4  19       37.48       16.61     14.26 o 
  -3   4  19        0.01        0.00     18.29 o 
  -2   4  19       11.92        0.00      9.37 o 
  -1   4  19        8.19        0.00      8.46 o 
   0   4  19       19.07       14.75     10.01 o 
   1   4  19        0.79        0.00      6.20 o 
  -7   0  20        1.46        0.00      8.29 o 
  -6   0  20      133.76      161.19     13.04 o 
  -5   0  20      130.52      148.29     25.22 o 
  -4   0  20       31.02       18.40     17.65 o 
  -3   0  20        0.14        0.00     14.09 o 
  -2   0  20      103.28       61.35     19.24 o 
  -1   0  20        8.83        4.32     14.09 o 
   0   0  20        7.38        0.00     11.89 o 
   1   0  20        0.29        1.67     12.65 o 
   2   0  20        8.95        0.00     12.50 o 
   3   0  20       13.74       38.25     15.53 o 
  -7   1  20        0.23        0.00      5.95 o 
  -6   1  20       25.01       30.83      8.32 o 
  -5   1  20       24.00       18.70      9.66 o 
  -4   1  20       25.37       38.64     20.03 o 
  -3   1  20        2.05        0.00     10.67 o 
  -2   1  20        5.40        0.00     10.98 o 
  -1   1  20        4.71        0.00      9.61 o 
   0   1  20       32.27       13.15      9.64 o 
   1   1  20        0.07        0.00      8.58 o 
   2   1  20        5.95        0.00      9.21 o 
   3   1  20       65.64       96.92     17.90 o 
  -7   2  20        0.84        0.00      7.50 o 
  -6   2  20       24.36       28.31      8.67 o 
  -5   2  20       52.89       49.49      9.10 o 
  -4   2  20        0.86        0.00     14.35 o 
  -3   2  20        3.37        0.00     10.35 o 
  -2   2  20        0.49        0.00     10.00 o 
  -1   2  20       17.11       14.50     15.26 o 
   0   2  20        4.95        0.00      8.70 o 
   1   2  20        1.35        7.76      9.37 o 
   2   2  20       19.75        6.57     12.69 o 
   3   2  20        1.09        0.48      7.27 o 
  -6   3  20       10.59       17.43      8.56 o 
  -5   3  20        7.52        1.84      8.01 o 
  -4   3  20       11.78        9.79      9.31 o 
  -3   3  20       16.04        1.98     10.42 o 
  -2   3  20        0.16        0.00      9.17 o 
  -1   3  20        0.13        0.00      9.30 o 
   0   3  20       36.97       55.38     12.46 o 
   1   3  20       13.52        0.00      9.65 o 
  -3   4  20        2.90        9.39     18.40 o 
  -2   4  20       26.57       17.76     13.97 o 
  -1   4  20        0.35        0.00      9.58 o 
  -6   1  21        5.09        0.00     12.08 o 
  -5   1  21        2.20        0.00     11.29 o 
  -4   1  21       35.94       54.04     32.60 o 
  -3   1  21        0.66        0.00     10.60 o 
  -2   1  21        2.53        0.00     10.33 o 
  -1   1  21       13.65       14.26     11.97 o 
   0   1  21        9.32        8.37      9.93 o 
   1   1  21        0.76        0.00      8.51 o 
   2   1  21       70.94       63.88     12.77 o 
  -6   2  21       69.48       67.37     13.37 o 
  -5   2  21        2.56        0.00     11.31 o 
  -4   2  21        9.04        7.85     12.14 o 
  -3   2  21        5.52        7.29     12.03 o 
  -2   2  21        4.83        0.00     10.38 o 
  -1   2  21        2.48        0.00      9.55 o 
   0   2  21       21.25       36.13     25.30 o 
   1   2  21       23.73        4.63     10.56 o 
  -4   3  21        1.73        0.00     11.42 o 
  -3   3  21        2.32        0.00      9.94 o 
  -2   3  21        0.16        0.00     18.74 o 
  -1   3  21       41.76       47.17     12.54 o 
  -5   0  22        0.54        0.00     18.18 o 
  -4   0  22      222.83      362.62     34.54 o 
  -3   0  22        1.53        0.00     15.68 o 
  -2   0  22        0.20        0.00     15.22 o 
  -1   0  22       30.41       32.64     17.49 o 
   0   0  22       39.67        6.59     14.77 o 
  -5   1  22        0.05        0.00     11.87 o 
  -4   1  22        5.99        0.00     13.06 o 
  -3   1  22        7.05        5.27     11.91 o 
  -2   1  22       65.01      103.88     33.25 o 
  -1   1  22       12.80        1.46     10.49 o 
   0   1  22        0.50        0.00      9.77 o 
  -3   2  22        6.32        0.00     11.28 o 
  -2   2  22        0.00        0.00     10.64 o 
  -1   2  22        9.64        0.00     16.47 o 
                                                 
