# Supplementary material for: Exploration and exploitation of homologous series of bis(acrylamido)alkanes containing pyridyl and phenyl groups: β-sheet versus two-dimensional layers in solid-state photochemical [2 + 2] reactions
Source: IUCrJ. 2015 Jul 31;2(Pt 5):523–33. doi: 10.1107/S2052252515009987 (PMC4547820; doi:10.1107/S2052252515009987)
Supplement: Supplementary file 9 [file m-02-00523-3bsup9.hkl]

# 
# h,k,l, Fc-squared, Fo-squared, sigma(Fo-squared) and status flag 
# 
data_kbmg011 
_shelx_title ' KB in C2/c' 
_shelx_refln_list_code          4 
_shelx_F_calc_maximum      427.30 
_exptl_crystal_F_000      1360.00 
_reflns_d_resolution_high  0.8257 
 
loop_ 
 _symmetry_equiv_pos_as_xyz 
 'x, y, z' 
 '-x, y, -z+1/2' 
 'x+1/2, y+1/2, z' 
 '-x+1/2, y+1/2, -z+1/2' 
 '-x, -y, -z' 
 'x, -y, z-1/2' 
 '-x+1/2, -y+1/2, -z' 
 'x+1/2, -y+1/2, z-1/2' 
 
_cell_length_a    34.5656 
_cell_length_b     9.3338 
_cell_length_c    10.4191 
_cell_angle_alpha  90.000 
_cell_angle_beta  100.401 
_cell_angle_gamma  90.000 
 
_shelx_F_squared_multiplier     1.000 
 
loop_ 
 _refln_index_h 
 _refln_index_k 
 _refln_index_l 
 _refln_F_squared_calc 
 _refln_F_squared_meas 
 _refln_F_squared_sigma 
 _refln_observed_status 
   4   0   0     3564.49     4066.84     46.14 o 
   6   0   0    10325.49     8909.38     97.29 o 
   8   0   0    20206.24    23530.87    226.13 o 
  10   0   0     6603.75     7455.71     74.54 o 
  16   0   0     4617.91     4205.88     45.89 o 
  18   0   0     1826.52     1517.20     20.84 o 
  20   0   0     1463.30     1266.15     20.72 o 
  22   0   0      606.66      666.88     13.47 o 
  24   0   0       21.78       44.06      6.22 o 
  26   0   0      151.77      180.12      9.77 o 
  28   0   0     1411.17     1390.03     26.79 o 
  30   0   0     3038.73     3395.06     50.05 o 
  32   0   0       41.99       39.44      7.82 o 
  34   0   0      175.60      131.40     14.07 o 
  36   0   0       39.77       83.87     13.51 o 
  38   0   0      109.98      155.31     16.70 o 
  40   0   0      512.41      474.74     26.44 o 
   1   1   0     1410.37     1402.10     14.10 o 
   3   1   0      280.48      358.53      4.72 o 
   5   1   0     9412.22     8921.19     62.35 o 
   7   1   0     3573.68     4074.43     31.18 o 
   9   1   0     4817.26     4027.30     33.26 o 
  13   1   0     5314.48     4397.71     33.06 o 
  19   1   0      252.78      169.20      4.64 o 
  21   1   0      454.75      564.35      8.41 o 
  23   1   0      360.46      355.11      7.96 o 
  25   1   0      747.10      734.92     11.66 o 
  27   1   0      646.77      577.91     11.67 o 
  29   1   0     1266.81     1480.21     23.63 o 
  31   1   0      375.63      433.17     13.01 o 
  33   1   0      102.47      102.78      7.80 o 
  35   1   0      315.02      412.52     14.04 o 
  37   1   0      328.84      299.17     14.46 o 
  39   1   0       74.83      119.93     13.02 o 
  41   1   0      477.46      594.93     59.58 o 
   0   2   0   167915.23   154171.25   1645.42 o 
   2   2   0     3157.01     2616.67     30.70 o 
   4   2   0     1368.90     1218.68     10.51 o 
   6   2   0     1585.09     1520.19     14.84 o 
   8   2   0     2433.83     2217.21     20.48 o 
  10   2   0     3468.30     3212.83     26.29 o 
  12   2   0     2378.04     1840.46     16.81 o 
  14   2   0     5554.96     6738.55     52.16 o 
  16   2   0      963.96     1264.36     12.52 o 
  18   2   0       42.46       53.35      3.11 o 
  22   2   0     1885.66     1847.30     19.40 o 
  24   2   0       83.51       78.77      6.72 o 
  26   2   0      233.14      245.07     11.80 o 
  28   2   0       14.87       26.15      5.51 o 
  30   2   0      718.03      868.56     18.02 o 
  32   2   0       34.71       19.64      7.53 o 
  34   2   0      114.23       88.74      7.83 o 
  36   2   0        7.68        3.34      6.02 o 
  38   2   0        0.00        0.00      5.49 o 
  40   2   0      225.39      222.36     14.18 o 
   1   3   0        5.90        5.06      1.65 o 
   3   3   0      636.84      632.61      7.85 o 
   5   3   0      351.76      324.07      5.51 o 
   7   3   0     3148.10     2926.94     24.53 o 
  13   3   0     1784.11     1578.44     17.23 o 
  15   3   0     2725.44     3509.24     29.88 o 
  17   3   0     1796.61     1704.44     17.08 o 
  19   3   0      788.80      642.50     12.04 o 
  23   3   0       44.13       40.49      5.00 o 
  25   3   0      102.39      120.53      9.14 o 
  27   3   0       54.17       34.44      4.83 o 
  29   3   0        3.49       17.35      5.27 o 
  33   3   0        6.27       11.71      5.76 o 
  35   3   0        7.90       11.74      5.81 o 
  37   3   0       15.51       35.98      7.17 o 
  39   3   0       41.02       55.02      9.06 o 
   0   4   0     7616.05     8708.09     99.17 o 
   2   4   0     9366.09     9648.84    136.72 o 
   6   4   0      132.84      175.64      4.69 o 
   8   4   0      160.37      128.43      4.20 o 
  10   4   0      597.93      750.97     10.98 o 
  12   4   0     1577.34     1365.35     16.25 o 
  14   4   0     1566.59     1920.50     20.96 o 
  16   4   0     1385.60     1659.91     19.17 o 
  18   4   0      915.99      838.78     14.51 o 
  20   4   0        0.12       12.18      4.02 o 
  22   4   0      745.64      642.21     13.62 o 
  24   4   0       94.13      102.70      6.91 o 
  26   4   0       73.85       94.32      6.66 o 
  28   4   0      102.89      105.06      7.19 o 
  30   4   0        0.03        1.77      4.56 o 
  32   4   0       48.59       63.03      9.40 o 
  34   4   0       53.05       36.83      6.93 o 
  36   4   0        3.35        3.54      7.08 o 
  38   4   0        1.52        0.00      6.07 o 
   1   5   0     1499.45     1750.93     16.83 o 
   3   5   0     7061.88     7495.83     58.40 o 
   5   5   0      164.74      160.21      4.84 o 
   7   5   0       36.90       22.38      2.95 o 
   9   5   0      631.86      561.77      8.88 o 
  11   5   0     1468.38     1298.24     16.44 o 
  13   5   0     1233.76     1075.68     14.97 o 
  15   5   0      375.64      466.57      9.70 o 
  17   5   0      325.70      338.15      9.95 o 
  19   5   0      743.56      776.72     14.95 o 
  21   5   0      117.09      142.01      8.22 o 
  23   5   0      353.29      373.93     11.11 o 
  25   5   0      235.93      214.53      9.13 o 
  27   5   0      297.62      263.28     10.16 o 
  29   5   0        2.73        0.00      4.58 o 
  31   5   0        3.09        5.77      5.62 o 
  33   5   0      143.37      157.41     11.17 o 
  35   5   0        9.39        2.21      6.13 o 
   0   6   0      796.31      945.51     17.27 o 
   2   6   0     1397.27     1551.63     19.10 o 
   4   6   0       12.98        3.44      3.39 o 
   6   6   0      453.59      398.68      8.51 o 
   8   6   0        0.00        0.00      3.30 o 
  10   6   0      197.20      151.90      6.40 o 
  12   6   0      619.25      660.62     12.26 o 
  14   6   0      136.86      142.50      7.06 o 
  16   6   0        3.95        0.00      4.35 o 
  18   6   0      553.25      569.63     14.64 o 
  20   6   0      108.75      108.01      7.69 o 
  22   6   0     1572.49     1511.26     23.30 o 
  24   6   0       10.66        3.21      5.66 o 
  26   6   0       24.48       34.39      6.42 o 
  28   6   0      194.56      214.16     10.03 o 
  30   6   0       26.65       11.28      7.25 o 
  32   6   0       16.35       29.45      6.71 o 
  34   6   0        1.35        0.00      5.86 o 
   1   7   0       22.50       24.30      4.43 o 
   3   7   0      754.01      890.36     16.69 o 
   5   7   0       32.37       35.98      5.17 o 
   7   7   0      126.31      134.83      7.40 o 
   9   7   0      475.79      444.07     13.61 o 
  11   7   0       12.11        5.83      4.50 o 
  13   7   0      170.93      165.72      7.56 o 
  15   7   0       19.99       24.23      5.83 o 
  17   7   0        0.00        0.00      5.23 o 
  19   7   0     2413.72     2493.85     32.42 o 
  21   7   0       12.05       13.32      6.96 o 
  23   7   0      426.13      415.21     12.95 o 
  25   7   0        9.66        0.00      5.38 o 
  27   7   0       63.21       64.55      7.49 o 
  29   7   0       68.12       45.93      7.40 o 
  31   7   0        4.41        0.00      5.55 o 
   0   8   0      705.62      626.45     21.97 o 
   2   8   0      598.35      522.33     12.69 o 
   4   8   0      189.38      223.41      9.27 o 
   6   8   0       18.24       26.04      5.48 o 
   8   8   0      313.53      334.59     10.27 o 
  10   8   0     2345.31     2365.87     28.37 o 
  12   8   0      272.29      298.73     10.97 o 
  14   8   0      228.60      238.83     10.32 o 
  16   8   0      179.38      197.43      9.89 o 
  18   8   0     1700.85     1733.25     26.73 o 
  20   8   0       35.49       47.32      7.39 o 
  22   8   0      577.32      599.93     16.94 o 
  24   8   0       88.93      106.83      8.77 o 
  26   8   0      364.88      412.35     13.84 o 
  28   8   0       68.11       91.06      9.41 o 
   1   9   0        6.76        7.60      5.92 o 
   3   9   0        5.96       23.76      6.23 o 
   5   9   0       24.19       10.14      5.04 o 
   7   9   0       81.41       88.30      7.84 o 
   9   9   0     1464.57     1492.81     24.66 o 
  11   9   0        8.46       13.17      6.57 o 
  13   9   0        0.26        0.00      6.00 o 
  15   9   0      290.89      306.08     12.17 o 
  17   9   0        2.32        0.00      6.29 o 
  19   9   0       63.38       54.43      8.50 o 
  21   9   0      103.59      115.00      9.36 o 
  23   9   0       95.27       75.68      8.84 o 
   0  10   0       41.69       58.21     11.92 o 
   2  10   0       35.28       42.53      7.80 o 
   4  10   0       31.50       32.14      7.19 o 
   6  10   0      244.81      223.06     11.74 o 
   8  10   0       21.36       10.15     10.82 o 
  10  10   0        0.20        0.00      6.43 o 
  12  10   0      177.47      206.15     12.13 o 
  14  10   0       36.35       36.22      8.76 o 
  16  10   0       67.23       88.37     10.16 o 
  18  10   0      156.36      132.14     14.91 o 
   1  11   0       28.06       26.87     10.92 o 
   3  11   0       19.20        5.86     10.10 o 
   5  11   0       38.29       16.55     14.82 o 
   7  11   0       26.61        0.00     10.53 o 
   9  11   0      136.54      125.79     28.80 o 
 -41   1   1        2.12        0.87      7.37 o 
 -39   1   1       46.14       43.09      8.61 o 
 -37   1   1       15.13        5.05      5.94 o 
 -35   1   1        1.25        0.00      5.17 o 
 -33   1   1       34.29       52.79      6.76 o 
 -31   1   1      215.10      222.94      9.76 o 
 -29   1   1       46.33       49.08      5.38 o 
 -27   1   1       73.99       73.76      5.03 o 
 -25   1   1       11.17       17.05      3.57 o 
 -23   1   1       58.90       67.31      4.08 o 
 -21   1   1       31.35       32.02      3.19 o 
 -19   1   1     1649.42     1742.38     16.68 o 
 -17   1   1      154.86      125.74      3.98 o 
 -15   1   1      465.54      544.64      7.72 o 
 -13   1   1        1.18        2.11      1.75 o 
 -11   1   1      798.83      758.96      8.68 o 
  -7   1   1        4.15        6.48      2.16 o 
  -5   1   1     1978.23     1895.55     16.51 o 
  -3   1   1     2194.80     2138.34     19.19 o 
  -1   1   1      444.84      413.96      5.62 o 
   1   1   1      241.67      327.55      4.66 o 
   3   1   1     2526.28     2590.63     20.17 o 
   5   1   1     6735.33     6822.65     50.68 o 
   7   1   1     3973.12     4218.23     36.84 o 
   9   1   1    10354.71    10752.22    113.57 o 
  11   1   1        0.65        3.09      1.79 o 
  13   1   1     2186.64     2304.18     20.35 o 
  15   1   1      115.54      128.32      4.76 o 
  17   1   1      509.33      588.12      8.81 o 
  19   1   1     1588.43     1637.26     15.71 o 
  21   1   1      404.72      450.06      8.51 o 
  23   1   1      566.54      626.35     10.42 o 
  25   1   1      408.40      359.18      9.30 o 
  27   1   1        8.80        0.00      4.07 o 
  29   1   1      265.25      244.42      9.72 o 
  31   1   1        6.87       12.28      5.24 o 
  33   1   1        3.17        0.00      4.83 o 
  35   1   1       51.68       58.57      8.41 o 
  37   1   1       28.53       20.41      9.36 o 
  39   1   1       29.72       29.88      7.99 o 
 -40   2   1        0.07        1.88      5.71 o 
 -38   2   1      137.48      162.24     10.20 o 
 -36   2   1        0.02        0.00      5.05 o 
 -34   2   1       13.61        3.62      5.51 o 
 -32   2   1       72.35       69.61      7.04 o 
 -30   2   1        4.89        0.00      4.48 o 
 -28   2   1      946.13      959.46     16.75 o 
 -26   2   1      122.63      179.71     11.10 o 
 -24   2   1       53.62       74.53      4.81 o 
 -22   2   1      171.64      159.57      5.73 o 
 -20   2   1      353.06      298.68      7.67 o 
 -18   2   1    12679.01    14133.21     99.80 o 
 -16   2   1    10713.83    11663.25     87.41 o 
 -14   2   1     3168.85     3069.95     24.70 o 
 -12   2   1     1170.40     1098.41     10.80 o 
 -10   2   1     2326.64     2176.59     19.00 o 
  -8   2   1     1196.20     1155.38     11.35 o 
  -6   2   1       11.21       13.70      2.21 o 
  -4   2   1      288.78      279.57      5.81 o 
  -2   2   1    24487.10    25837.17    250.40 o 
   0   2   1    15218.63    15293.25    117.40 o 
   2   2   1    13698.51    13294.47    102.58 o 
   4   2   1      655.87      744.47      8.03 o 
   6   2   1    11770.75    11462.95     89.58 o 
   8   2   1      141.29      133.90      3.62 o 
  10   2   1      751.50      742.58      9.28 o 
  12   2   1      312.69      367.97      6.56 o 
  14   2   1     5722.52     5775.84     51.80 o 
  18   2   1       20.60       14.22      2.86 o 
  20   2   1      181.04      179.73      5.54 o 
  22   2   1     1014.67     1076.62     14.95 o 
  24   2   1     1257.25     1368.16     19.61 o 
  26   2   1      195.33      228.11      9.34 o 
  28   2   1       39.24       24.11      5.52 o 
  30   2   1      127.08      117.10      8.06 o 
  32   2   1       56.06       80.13      7.50 o 
  34   2   1       37.63       25.16      6.17 o 
  36   2   1       10.26        8.79      5.89 o 
  38   2   1       19.64       22.91      7.03 o 
 -39   3   1       13.37        8.34      6.54 o 
 -37   3   1       22.43       14.46      6.42 o 
 -35   3   1      102.55      132.48      9.10 o 
 -33   3   1        8.01        4.81      5.33 o 
 -31   3   1       56.98       53.11      7.41 o 
 -29   3   1      235.89      223.79      9.75 o 
 -27   3   1       60.54       62.08      6.43 o 
 -25   3   1        1.57        9.88      4.34 o 
 -23   3   1       76.80       92.73      6.12 o 
 -21   3   1      429.35      401.40      9.66 o 
 -19   3   1     1284.66     1244.82     15.05 o 
 -17   3   1     1441.14     1453.43     14.36 o 
 -15   3   1      212.83      279.33      5.16 o 
 -13   3   1     1119.87     1423.84     14.63 o 
 -11   3   1     6115.68     6283.02     49.01 o 
  -9   3   1       11.31       16.76      1.97 o 
  -7   3   1        1.56        3.62      1.63 o 
  -5   3   1    10750.05    10746.25     75.43 o 
  -1   3   1     7800.11     8374.08     66.82 o 
   1   3   1     9433.50     9010.37     89.85 o 
   5   3   1     1875.99     1997.64     17.74 o 
   7   3   1        1.39        3.01      2.13 o 
   9   3   1      295.95      382.84      6.89 o 
  11   3   1       30.65       34.26      4.07 o 
  13   3   1      443.49      497.43      7.94 o 
  15   3   1       68.75       56.85      4.36 o 
  17   3   1     1310.78     1227.85     14.84 o 
  19   3   1      557.15      590.11     13.83 o 
  21   3   1        2.09        4.73      3.92 o 
  23   3   1     2107.80     2027.06     27.95 o 
  25   3   1      117.12       84.75      6.82 o 
  27   3   1      241.52      251.92     14.20 o 
  29   3   1      322.15      300.25     12.30 o 
  31   3   1       51.05       74.37      7.33 o 
  33   3   1        1.28        4.46      5.30 o 
  35   3   1        7.63        7.80      5.85 o 
  37   3   1        0.49        0.00      8.38 o 
 -38   4   1       17.07       11.05      6.58 o 
 -36   4   1        8.21       13.17      6.23 o 
 -34   4   1       38.01       49.86      7.25 o 
 -32   4   1       23.83       28.87      6.29 o 
 -30   4   1      244.06      246.52      9.76 o 
 -28   4   1       22.40       26.70      5.64 o 
 -26   4   1        0.40        0.00      4.79 o 
 -24   4   1        1.07        9.14      4.68 o 
 -22   4   1       27.00       40.71      5.27 o 
 -20   4   1       26.99       43.83      5.09 o 
 -18   4   1     2296.92     2636.59     27.34 o 
 -16   4   1     1124.89     1140.23     13.38 o 
 -14   4   1      517.94      590.36      8.68 o 
 -12   4   1     1771.39     1971.82     19.23 o 
 -10   4   1     1094.14     1102.50     11.58 o 
  -8   4   1      656.65      601.25      7.95 o 
  -6   4   1      163.50      214.62      4.78 o 
  -4   4   1     3607.05     4192.89     32.50 o 
  -2   4   1     3487.02     3490.79     36.09 o 
   0   4   1      237.47      213.78      6.32 o 
   2   4   1     1106.25     1259.50     13.92 o 
   4   4   1     1050.34      920.96     10.04 o 
   8   4   1     6287.52     6892.09     57.81 o 
  10   4   1       81.41       67.61      4.89 o 
  12   4   1       14.18       16.81      2.70 o 
  14   4   1      123.69      114.81      4.96 o 
  16   4   1      466.89      530.69     11.29 o 
  18   4   1      126.80      143.54      6.88 o 
  20   4   1      128.23      112.18      6.50 o 
  22   4   1      402.58      426.63     11.18 o 
  24   4   1      644.83      719.38     14.68 o 
  26   4   1      104.06      112.04      7.14 o 
  28   4   1      118.45      100.67      7.12 o 
  32   4   1        6.55       11.03      5.84 o 
  34   4   1        8.80       13.45      6.01 o 
  36   4   1       86.62       84.60     10.76 o 
 -37   5   1       29.06       24.88      8.85 o 
 -35   5   1      102.88       94.71      8.74 o 
 -33   5   1       87.26       77.60      7.51 o 
 -31   5   1       12.58        0.00      4.92 o 
 -29   5   1       12.34        0.00      4.94 o 
 -27   5   1       64.31       50.03      6.25 o 
 -25   5   1      140.71      128.42      7.72 o 
 -23   5   1      199.79      167.16      8.22 o 
 -21   5   1      147.06      152.13      7.88 o 
 -19   5   1      256.08      264.85     12.10 o 
 -17   5   1      250.84      255.44      7.50 o 
 -15   5   1      198.05      182.41      6.53 o 
 -13   5   1      673.71      678.68     11.45 o 
 -11   5   1       19.27       23.47      3.14 o 
  -9   5   1      862.52      878.39     11.57 o 
  -7   5   1        4.18        0.00      2.34 o 
  -5   5   1     2288.76     2446.14     21.69 o 
  -3   5   1       49.48       65.40      4.40 o 
  -1   5   1      476.19      666.31     10.96 o 
   1   5   1     1986.62     1927.10     21.79 o 
   3   5   1       11.75       15.01      3.24 o 
   5   5   1      330.21      385.93      9.74 o 
   9   5   1      187.72      217.47      6.57 o 
  11   5   1      693.96      709.19     11.68 o 
  13   5   1        0.64        0.00      2.80 o 
  15   5   1      353.28      326.45      9.73 o 
  17   5   1       11.28        3.64      4.22 o 
  19   5   1      202.72      231.99      8.87 o 
  21   5   1      239.52      231.11      9.02 o 
  23   5   1      346.48      334.24     10.72 o 
  25   5   1      249.11      232.91      9.44 o 
  27   5   1       35.24       23.74      5.66 o 
  29   5   1        1.10        0.00      4.84 o 
  31   5   1        0.01        3.22      5.49 o 
  33   5   1        0.10        0.00      5.70 o 
  35   5   1        0.45        0.00      5.84 o 
 -34   6   1        8.08        1.94      5.86 o 
 -32   6   1       51.57       42.09      6.99 o 
 -30   6   1       31.26       40.30      6.77 o 
 -28   6   1       87.70       85.65      7.70 o 
 -26   6   1       93.95       92.48      7.69 o 
 -24   6   1        5.01        5.10      5.07 o 
 -22   6   1       78.95      112.93      7.63 o 
 -20   6   1     2842.93     2865.85     34.75 o 
 -18   6   1     3747.48     3827.64     42.23 o 
 -16   6   1      692.25      671.86     12.85 o 
 -14   6   1       87.33      101.45      5.87 o 
 -12   6   1     1590.91     1498.60     19.32 o 
 -10   6   1      233.08      248.67      7.55 o 
  -8   6   1      830.77      893.23     12.60 o 
  -6   6   1      638.57      724.64     11.17 o 
  -4   6   1      339.12      330.92      7.90 o 
  -2   6   1     1887.00     2283.60     24.24 o 
   0   6   1      183.47      231.75     10.31 o 
   2   6   1      405.08      469.71      8.61 o 
   4   6   1     2629.50     2781.82     24.92 o 
   6   6   1       31.36       35.30      4.41 o 
   8   6   1     1030.13      924.99     14.27 o 
  10   6   1        4.51        6.61      3.71 o 
  12   6   1     1573.34     1579.81     20.74 o 
  14   6   1      122.79      119.93      7.39 o 
  16   6   1       41.70       49.32      6.16 o 
  18   6   1      261.13      250.37      9.76 o 
  20   6   1       26.21       32.81      7.14 o 
  22   6   1      735.16      848.50     17.08 o 
  24   6   1      811.33      904.31     18.00 o 
  26   6   1      301.12      334.15     17.38 o 
  28   6   1      113.70       92.08      7.97 o 
  30   6   1        0.06        0.00      5.22 o 
  32   6   1        0.38        0.00      6.14 o 
  34   6   1        0.00        0.00      6.33 o 
 -31   7   1       21.68       18.03      6.64 o 
 -29   7   1       10.39       15.90      6.43 o 
 -27   7   1        7.91        0.00      5.96 o 
 -25   7   1      268.88      273.56     11.15 o 
 -23   7   1       24.28       23.08      5.97 o 
 -21   7   1       54.53       57.15      6.98 o 
 -19   7   1       34.85       44.09      6.59 o 
 -17   7   1     1617.23     1711.38     28.05 o 
 -15   7   1       58.31       57.11      6.58 o 
 -13   7   1      614.04      505.90     11.66 o 
 -11   7   1        4.03        0.00      4.44 o 
  -9   7   1     1196.99     1201.92     17.55 o 
  -7   7   1       52.82       52.04      5.36 o 
  -5   7   1        3.22        0.00      3.93 o 
  -3   7   1      117.49       93.05      5.31 o 
  -1   7   1        0.96        0.00      3.60 o 
   1   7   1       72.34       58.08      5.39 o 
   3   7   1      157.80      130.70      6.83 o 
   5   7   1       63.03       42.51      5.34 o 
   7   7   1        0.43        5.44      5.15 o 
   9   7   1      347.26      384.40     10.38 o 
  11   7   1     1957.77     2009.39     24.65 o 
  13   7   1      555.19      598.69     14.30 o 
  15   7   1      433.96      421.96     12.41 o 
  17   7   1        8.36        7.37      5.46 o 
  19   7   1      328.03      280.86     10.74 o 
  21   7   1       44.19       59.02      7.25 o 
  23   7   1      221.68      239.10     10.60 o 
  25   7   1      208.20      181.70      9.79 o 
  27   7   1        0.36        0.00      5.88 o 
  29   7   1        0.90        4.17      6.02 o 
  31   7   1       47.61       26.57      7.39 o 
 -28   8   1       17.83        9.64      9.24 o 
 -26   8   1        0.00        0.00      6.30 o 
 -24   8   1       45.78       47.16      7.30 o 
 -22   8   1      207.96      232.38     10.82 o 
 -20   8   1      167.49      191.54     15.91 o 
 -18   8   1      314.91      313.62     11.73 o 
 -16   8   1       41.07       53.24      7.17 o 
 -14   8   1      153.71      163.18      9.59 o 
 -12   8   1       34.63       23.49      5.42 o 
 -10   8   1     1616.19     1655.18     22.57 o 
  -8   8   1      466.47      542.22     12.72 o 
  -6   8   1       70.96       60.72      9.22 o 
  -4   8   1      133.50      130.63      8.64 o 
  -2   8   1      444.83      385.01     12.28 o 
   0   8   1      531.25      419.69     11.21 o 
   2   8   1       22.18       18.29      5.05 o 
   4   8   1        2.47        2.86      4.92 o 
   6   8   1      891.40      885.56     15.83 o 
   8   8   1        4.75        0.00      4.91 o 
  10   8   1      384.63      431.24     12.84 o 
  12   8   1       98.61       88.02      9.04 o 
  14   8   1      190.59      193.65      9.83 o 
  16   8   1      222.57      242.39     12.33 o 
  18   8   1        9.00        4.73      6.17 o 
  20   8   1      309.76      275.07     11.63 o 
  22   8   1      391.16      476.25     14.58 o 
  24   8   1      175.72      186.93     11.23 o 
  26   8   1        0.04        0.00      6.39 o 
  28   8   1       87.49       76.56      9.09 o 
 -25   9   1        0.05        0.00     11.72 o 
 -23   9   1       85.14       87.26     11.55 o 
 -21   9   1       72.91       41.17     10.35 o 
 -19   9   1       47.15       45.11     10.62 o 
 -17   9   1      472.11      468.67     18.11 o 
 -15   9   1       33.58       20.20      9.13 o 
 -13   9   1       31.73       13.28      8.81 o 
 -11   9   1      378.60      368.47     12.35 o 
  -9   9   1      254.22      260.42     11.50 o 
  -7   9   1      160.02      187.71      8.79 o 
  -5   9   1        2.15        5.45      6.02 o 
  -3   9   1      127.19      133.06      9.05 o 
  -1   9   1        9.45       13.07      6.08 o 
   1   9   1      252.83      264.52     13.82 o 
   3   9   1       53.94       55.72      7.25 o 
   5   9   1        9.47        0.00      5.38 o 
   7   9   1        9.53        0.00      5.26 o 
   9   9   1       35.69       28.91      7.15 o 
  11   9   1       14.49       16.52      7.20 o 
  13   9   1      287.43      299.09     12.02 o 
  15   9   1       49.56       42.47      7.69 o 
  17   9   1       15.82        7.16      6.21 o 
  19   9   1      126.51      134.59     13.88 o 
  21   9   1        0.02        0.00      6.32 o 
  23   9   1       12.93        0.00      6.64 o 
 -18  10   1       41.65       26.20     11.96 o 
 -16  10   1        7.66       10.78      9.25 o 
 -14  10   1       13.09        8.44      8.71 o 
 -12  10   1       23.95        3.65      8.62 o 
 -10  10   1      211.88      190.09     28.54 o 
  -8  10   1        0.01        0.00      7.00 o 
  -6  10   1       10.24        5.56      7.37 o 
  -4  10   1      660.54      652.55     21.55 o 
  -2  10   1      146.41      142.97     12.13 o 
   0  10   1      316.22      258.81     14.76 o 
   2  10   1       47.04       28.56     12.90 o 
   4  10   1      218.06      194.00     13.06 o 
   6  10   1      412.94      425.59     20.97 o 
   8  10   1       78.97       84.40     16.96 o 
  10  10   1      305.23      318.65     13.82 o 
  12  10   1        4.13        0.00      7.02 o 
  14  10   1      207.67      204.72     13.33 o 
  16  10   1        5.12        0.00      6.80 o 
  18  10   1       61.83       44.18     12.64 o 
  -9  11   1        0.84        0.00     15.21 o 
  -7  11   1        6.29        3.69     10.55 o 
  -5  11   1        6.70        0.00      7.69 o 
  -3  11   1        9.97        0.00      7.41 o 
  -1  11   1       23.25       38.24      9.32 o 
   1  11   1       33.22       20.72     12.45 o 
   3  11   1        4.97        6.96      9.99 o 
   5  11   1      158.06      201.09     17.33 o 
   7  11   1       22.40       44.61     15.62 o 
 -40   0   2       45.85       27.08     11.06 o 
 -38   0   2        5.59       11.67     10.76 o 
 -36   0   2     1205.54     1193.33     38.38 o 
 -34   0   2     3102.09     3707.00     69.49 o 
 -32   0   2     1966.36     1754.91     35.25 o 
 -28   0   2     2122.84     1808.13     31.20 o 
 -26   0   2     1179.15     1079.08     19.45 o 
 -24   0   2      550.41      626.17     13.98 o 
 -22   0   2      160.29      167.64      7.33 o 
 -20   0   2      188.28      159.01      7.29 o 
 -18   0   2      242.92      225.83      7.61 o 
 -16   0   2    11246.21    12578.81    140.14 o 
 -14   0   2    14611.56    15579.25    171.03 o 
 -12   0   2     2301.21     2119.93     25.33 o 
 -10   0   2     4650.63     4578.11     48.07 o 
  -8   0   2     2583.10     2632.23     29.06 o 
  -6   0   2       49.33       69.49      4.22 o 
  -4   0   2    45519.93    42786.63    458.92 o 
   2   0   2    34142.45    35423.31    529.82 o 
   4   0   2    51812.88    52286.77    556.37 o 
   6   0   2   182581.48   154859.06   5011.08 o 
   8   0   2      463.33      339.68      8.47 o 
  10   0   2     2720.82     3447.73     41.54 o 
  14   0   2     2303.45     2423.81     29.28 o 
  16   0   2        8.22       19.02     10.06 o 
  18   0   2     1133.16     1599.05     21.82 o 
  20   0   2      117.29      117.81      7.61 o 
  22   0   2      119.47      113.02      8.22 o 
  24   0   2       16.18        0.00      4.80 o 
  26   0   2      196.82      140.68      9.68 o 
  28   0   2      264.18      256.72     13.79 o 
  30   0   2      452.49      472.23     22.70 o 
  32   0   2      196.31      248.01     17.71 o 
  34   0   2       72.73       62.76     11.67 o 
  36   0   2        7.37        0.00      7.40 o 
  38   0   2        4.40        0.00     13.90 o 
 -41   1   2        9.23       19.08      7.30 o 
 -39   1   2        6.63        0.00      6.03 o 
 -37   1   2      434.40      480.58     14.54 o 
 -35   1   2      974.88     1005.47     20.23 o 
 -33   1   2      148.67      111.55      7.92 o 
 -29   1   2      393.11      257.93      8.52 o 
 -27   1   2     3231.17     3043.68     29.56 o 
 -25   1   2      360.55      429.45      8.82 o 
 -23   1   2      363.90      288.04      7.31 o 
 -21   1   2        8.95        7.93      2.56 o 
 -19   1   2     1805.48     1787.55     19.15 o 
 -17   1   2      264.76      236.08      5.47 o 
 -15   1   2     2073.92     2168.99     19.00 o 
 -13   1   2      802.34      706.49      8.87 o 
 -11   1   2      186.59      255.78      4.61 o 
  -9   1   2      656.51      812.46      8.39 o 
  -7   1   2     1538.10     1796.02     15.81 o 
  -5   1   2     9958.10     9534.25     70.22 o 
  -3   1   2     7827.94     8764.57     68.44 o 
  -1   1   2    12042.09    10862.21     83.93 o 
   1   1   2     1294.39     1811.73     17.31 o 
   3   1   2   107988.37   105632.28    800.02 o 
   5   1   2    83553.88    81647.93    893.12 o 
   7   1   2    30397.15    30588.41    218.42 o 
   9   1   2     1815.96     1676.81     14.32 o 
  15   1   2     3441.24     3076.41     26.67 o 
  19   1   2     1016.32      751.28     10.70 o 
  25   1   2       15.73       29.62      4.94 o 
  27   1   2      165.58      203.64     10.60 o 
  29   1   2      371.98      412.02     12.38 o 
  31   1   2       19.46       22.54      5.56 o 
  33   1   2      436.71      563.85     15.55 o 
  35   1   2        0.00        5.11      7.64 o 
  37   1   2       16.50        3.67      6.34 o 
  39   1   2       24.55       44.65     12.17 o 
 -40   2   2       98.46      114.56      9.22 o 
 -38   2   2        2.27        0.00      5.16 o 
 -36   2   2      329.06      334.25     14.19 o 
 -34   2   2      844.26     1066.47     20.82 o 
 -30   2   2     1149.68     1469.32     28.82 o 
 -28   2   2      208.09      143.48      8.16 o 
 -26   2   2      317.09      284.39      8.11 o 
 -24   2   2       11.07       25.19      3.73 o 
 -22   2   2     2382.22     2192.67     20.79 o 
 -20   2   2     3663.88     3869.01     31.81 o 
 -18   2   2      158.92      133.47      4.58 o 
 -16   2   2     6237.80     7262.42     53.65 o 
 -14   2   2       96.28      100.12      3.44 o 
 -12   2   2    11791.19    13260.03     92.81 o 
 -10   2   2      184.23      161.76      3.61 o 
  -8   2   2     2361.61     2256.49     18.41 o 
  -6   2   2     3453.41     3763.94     30.13 o 
  -2   2   2     3977.06     4523.88     35.90 o 
   0   2   2     4279.81     3770.05     29.69 o 
   2   2   2     9777.46     9937.45     77.85 o 
   4   2   2    27854.79    27437.22    196.61 o 
   6   2   2    12859.86    12470.86    103.75 o 
   8   2   2      762.68      681.39      8.02 o 
  10   2   2      615.73      481.34      7.52 o 
  12   2   2      491.37      651.69     13.36 o 
  14   2   2       83.11       52.14      3.49 o 
  16   2   2      854.06      726.35      9.92 o 
  18   2   2     1083.23     1428.88     15.72 o 
  20   2   2       15.87       26.08      4.43 o 
  22   2   2        0.06       10.48      5.18 o 
  24   2   2       43.07       62.92      6.28 o 
  26   2   2        0.00        1.72      4.80 o 
  28   2   2      143.70      114.56      7.80 o 
  30   2   2      137.10      113.84      8.10 o 
  32   2   2       81.23      119.76     12.68 o 
  34   2   2       28.03       49.06      7.40 o 
  36   2   2        6.50        0.00      8.65 o 
  38   2   2        5.14        0.00      7.40 o 
 -39   3   2        2.21        0.00      5.66 o 
 -37   3   2      120.23      118.42      9.18 o 
 -35   3   2      435.71      425.72     14.75 o 
 -33   3   2       16.78        1.93      5.25 o 
 -31   3   2        3.56        0.00      6.90 o 
 -27   3   2      481.03      367.53     10.82 o 
 -25   3   2      268.46      234.90      8.53 o 
 -23   3   2       22.73       15.86      4.31 o 
 -19   3   2       18.87       11.70      2.48 o 
 -17   3   2      469.77      567.81      8.12 o 
 -15   3   2     1381.66     1421.14     14.16 o 
 -13   3   2      748.61      839.62      9.69 o 
 -11   3   2      197.51      164.57      4.02 o 
  -9   3   2     7808.55     8156.59     58.80 o 
  -7   3   2     2100.80     2314.83     19.35 o 
  -5   3   2      147.78      195.72      4.11 o 
  -3   3   2     1691.46     1416.81     14.67 o 
  -1   3   2       74.51       69.94      2.80 o 
   1   3   2      809.90      595.28      7.19 o 
   3   3   2      777.38      877.66      9.57 o 
   5   3   2     2068.64     2240.77     19.85 o 
   7   3   2       14.29       19.55      2.27 o 
   9   3   2      686.67      626.48      8.08 o 
  11   3   2      761.58      685.98      9.73 o 
  13   3   2      242.23      169.32      4.99 o 
  17   3   2     2691.51     3024.02     32.52 o 
  21   3   2      201.61      153.89      7.61 o 
  23   3   2      177.02      114.99      6.50 o 
  25   3   2      132.86       80.70      6.34 o 
  27   3   2       53.02       62.95      6.79 o 
  29   3   2        7.80        2.17      5.43 o 
  31   3   2       55.84       30.14      6.38 o 
  33   3   2       11.73       34.41      6.50 o 
  35   3   2        5.93        0.00      5.28 o 
  37   3   2        4.33        0.00      5.45 o 
 -38   4   2        0.40        0.00      5.60 o 
 -36   4   2      107.18       95.58      8.69 o 
 -34   4   2      133.01      155.07      9.66 o 
 -32   4   2        4.34       14.93      5.30 o 
 -28   4   2       19.74       31.95      5.56 o 
 -26   4   2      203.57      182.38     12.80 o 
 -24   4   2      267.61      222.92      8.69 o 
 -22   4   2       16.26       23.92      4.88 o 
 -20   4   2      460.77      517.82     10.20 o 
 -18   4   2     1767.91     1570.52     17.28 o 
 -16   4   2     1363.26     1307.24     13.91 o 
 -14   4   2       15.27        9.19      2.24 o 
 -12   4   2     2784.84     3115.49     26.07 o 
 -10   4   2       44.76       48.26      3.33 o 
  -8   4   2      912.40      973.81     10.86 o 
  -6   4   2       40.99       50.68      2.88 o 
  -4   4   2      628.76      585.10      7.92 o 
  -2   4   2      632.91      528.49      7.95 o 
   0   4   2     1280.32     1501.02     15.00 o 
   2   4   2      200.85      183.47      4.71 o 
   4   4   2     5402.30     6076.94     45.28 o 
   6   4   2     7943.95     8339.28     74.31 o 
   8   4   2      258.68      295.17     10.07 o 
  10   4   2      182.64      224.94      6.20 o 
  12   4   2       85.72       70.60      3.94 o 
  14   4   2      104.26       79.60      5.37 o 
  16   4   2        2.64       11.45      3.85 o 
  18   4   2      888.61     1005.69     16.46 o 
  20   4   2       18.67        8.34      4.07 o 
  22   4   2       43.92       69.27      6.03 o 
  24   4   2        1.17        0.00      4.01 o 
  26   4   2        1.73        0.00      3.78 o 
  28   4   2       33.69       25.67      6.12 o 
  30   4   2       98.10      111.73      8.54 o 
  32   4   2        1.11        0.00      5.66 o 
  34   4   2       15.91       18.91      6.69 o 
  36   4   2        0.44        0.00      6.13 o 
 -37   5   2        5.67        6.91      8.71 o 
 -35   5   2      314.77      303.43     12.85 o 
 -33   5   2        0.45        6.60      5.45 o 
 -31   5   2       22.71       29.76      6.20 o 
 -29   5   2       22.56        4.40      5.23 o 
 -27   5   2        5.03        0.00      6.58 o 
 -25   5   2       97.65       64.18      6.69 o 
 -23   5   2       38.75       47.56      5.92 o 
 -19   5   2      292.51      241.17      7.58 o 
 -17   5   2        7.88       19.57      3.92 o 
 -15   5   2      375.90      404.43      9.15 o 
 -13   5   2      206.87      169.41      5.15 o 
 -11   5   2      224.87      210.02      5.37 o 
  -9   5   2      485.53      527.02      8.21 o 
  -7   5   2      374.15      388.04      7.06 o 
  -5   5   2      827.07      991.33     12.45 o 
  -3   5   2       87.20      104.17      4.73 o 
  -1   5   2     1063.34     1130.10     12.67 o 
   1   5   2     2678.51     2996.24     26.85 o 
   3   5   2     1110.48     1224.07     13.19 o 
   5   5   2      616.98      705.55      9.31 o 
   7   5   2     1338.03     1534.85     18.56 o 
   9   5   2      478.79      433.40      9.15 o 
  11   5   2      120.09      119.33      5.36 o 
  13   5   2      310.95      237.39      8.44 o 
  15   5   2      315.74      251.58      8.76 o 
  17   5   2      288.70      246.50      8.84 o 
  19   5   2        6.32        1.44      4.38 o 
  21   5   2      124.53      108.53      7.20 o 
  23   5   2       48.66       35.01      5.57 o 
  25   5   2       46.43       46.03      6.11 o 
  27   5   2      414.16      425.42     12.54 o 
  29   5   2       63.45       54.80      7.48 o 
  31   5   2       37.02       31.08      6.89 o 
  33   5   2        1.69        0.00      6.30 o 
  35   5   2        2.15        0.00      7.77 o 
 -34   6   2        1.19        0.00      5.98 o 
 -32   6   2        3.36        0.00      5.16 o 
 -30   6   2      151.84      112.28      8.44 o 
 -28   6   2       15.35       12.97      5.76 o 
 -26   6   2       10.98        7.83      5.45 o 
 -24   6   2      189.70      153.82      9.75 o 
 -22   6   2       71.69       55.06      6.34 o 
 -20   6   2       76.34       97.59      7.14 o 
 -18   6   2     1920.82     1812.60     25.16 o 
 -16   6   2     2961.82     2867.47     30.94 o 
 -14   6   2       87.86       85.44      5.58 o 
 -12   6   2     3146.04     3149.15     32.26 o 
 -10   6   2      126.15      101.14      5.60 o 
  -8   6   2       96.40      105.15      4.81 o 
  -6   6   2      481.18      435.30      8.31 o 
  -4   6   2       26.28       18.19      4.78 o 
  -2   6   2      302.70      264.92      7.80 o 
   0   6   2      814.53     1027.59     12.86 o 
   2   6   2      235.56      262.84      6.75 o 
   6   6   2     3009.90     3346.83     38.79 o 
   8   6   2       29.82       19.05      4.19 o 
  10   6   2      549.25      522.80     11.11 o 
  12   6   2      434.88      410.27     12.48 o 
  14   6   2        4.25        3.75      4.79 o 
  16   6   2       41.11       34.74      5.91 o 
  18   6   2     1046.55     1141.80     19.41 o 
  20   6   2       44.67       51.24      6.37 o 
  22   6   2      124.46      149.53      8.33 o 
  24   6   2      268.58      294.14     11.07 o 
  26   6   2        8.16       10.78      5.56 o 
  28   6   2      267.20      281.28     11.27 o 
  30   6   2      127.17      126.89      9.86 o 
  32   6   2        0.24        0.00      6.03 o 
 -31   7   2        6.39        0.00      8.13 o 
 -29   7   2       38.55       35.48      9.16 o 
 -27   7   2       69.24       83.71     10.61 o 
 -25   7   2       71.95       62.74     10.05 o 
 -23   7   2        1.38        4.57      6.33 o 
 -21   7   2      796.48      933.56     18.31 o 
 -19   7   2      270.65      258.34     10.28 o 
 -17   7   2      145.21      124.08      7.97 o 
 -15   7   2      898.36      827.35     14.87 o 
 -13   7   2     2073.57     2067.36     25.21 o 
 -11   7   2       11.17       14.72      4.83 o 
  -9   7   2      129.66      124.54      6.83 o 
  -7   7   2     2597.99     2497.76     27.78 o 
  -5   7   2      160.28      139.53      8.84 o 
  -3   7   2       53.25       47.26      4.72 o 
  -1   7   2        4.88        7.71      3.04 o 
   1   7   2       29.25       20.06      6.75 o 
   3   7   2      111.86      107.32      6.37 o 
   5   7   2       30.68       36.15      5.43 o 
   7   7   2      981.32     1016.32     18.78 o 
   9   7   2        6.73        2.42      4.36 o 
  11   7   2      659.25      665.39     14.89 o 
  13   7   2      785.21      716.80     15.63 o 
  15   7   2      605.90      685.16     18.31 o 
  17   7   2        0.64        0.00      5.18 o 
  19   7   2        3.12        0.00      5.01 o 
  21   7   2       22.39       32.13      6.60 o 
  23   7   2      352.04      334.19     12.07 o 
  25   7   2      605.51      625.15     15.97 o 
  27   7   2      155.07      166.01     11.14 o 
  29   7   2       86.70       73.56      8.30 o 
 -28   8   2        9.52        0.00      8.60 o 
 -26   8   2        0.66        0.00      7.70 o 
 -24   8   2       46.01       39.24      9.40 o 
 -22   8   2      375.76      354.96     16.40 o 
 -20   8   2      391.33      426.40     17.39 o 
 -18   8   2     1659.67     1633.50     31.78 o 
 -16   8   2      220.84      236.83     17.20 o 
 -14   8   2     1502.76     1464.61     25.75 o 
 -12   8   2     1171.24     1146.46     21.94 o 
 -10   8   2      465.55      474.45     14.41 o 
  -8   8   2      100.91      105.96      8.19 o 
  -6   8   2     1107.06      997.76     28.11 o 
  -4   8   2      577.69      592.54     15.08 o 
  -2   8   2       27.87       22.69      6.19 o 
   0   8   2       26.04       15.30      7.88 o 
   2   8   2       42.78       38.59      5.75 o 
   4   8   2      563.24      544.03     18.66 o 
   6   8   2        0.84        0.33      4.11 o 
   8   8   2      236.50      212.41      8.77 o 
  10   8   2        0.15        0.00      6.83 o 
  12   8   2      538.36      604.99     15.18 o 
  14   8   2       80.16       99.97      8.12 o 
  16   8   2       21.16       15.30      6.08 o 
  18   8   2       31.57       17.83      8.45 o 
  20   8   2      194.08      224.78     10.93 o 
  22   8   2        1.87        1.82      6.17 o 
  24   8   2       66.41       65.92      8.16 o 
  26   8   2        8.96        9.47      6.24 o 
 -25   9   2        3.56        1.94     14.62 o 
 -23   9   2       30.74       13.06     10.38 o 
 -21   9   2       98.15      130.59     12.48 o 
 -19   9   2        6.37        0.00      8.11 o 
 -17   9   2       22.88        6.46      8.80 o 
 -15   9   2       88.97       63.10      9.99 o 
 -13   9   2      278.21      277.82     15.77 o 
 -11   9   2       68.55       98.94     11.52 o 
  -9   9   2        2.46        0.00      6.52 o 
  -7   9   2      974.68      968.22     25.33 o 
  -5   9   2       38.03       40.28      8.63 o 
  -3   9   2       72.15       79.87      9.47 o 
  -1   9   2      105.22      109.51     10.68 o 
   1   9   2       62.94       46.81      8.23 o 
   3   9   2        5.39        1.07      5.52 o 
   5   9   2        5.91        8.13      5.75 o 
   7   9   2       51.95       55.02      8.69 o 
   9   9   2        6.04        0.00      9.11 o 
  11   9   2       86.51       82.37      9.60 o 
  13   9   2      226.71      185.05     14.25 o 
  15   9   2        1.58        1.36      6.70 o 
  17   9   2        7.21        8.77      7.04 o 
  19   9   2        9.94        8.74      6.75 o 
  21   9   2       34.10       47.24      8.06 o 
 -18  10   2      108.03       76.81     13.88 o 
 -16  10   2       97.97      130.09     12.71 o 
 -14  10   2       25.29       17.51      9.36 o 
 -12  10   2       57.79       45.99     11.30 o 
 -10  10   2       16.48       20.07      8.49 o 
  -8  10   2       57.81       46.36      9.65 o 
  -6  10   2      182.82      178.30     14.26 o 
  -4  10   2      185.72      200.68     17.70 o 
  -2  10   2      292.44      288.33     15.48 o 
   0  10   2        1.79        3.14      6.81 o 
   2  10   2       86.62       87.91     10.44 o 
   4  10   2       20.06       19.48      8.19 o 
   6  10   2       17.21        2.09      9.37 o 
   8  10   2       28.54       24.55      8.51 o 
  10  10   2       28.57       39.62     11.17 o 
  12  10   2        0.00        0.00      7.87 o 
  14  10   2       44.09       37.01     10.55 o 
  16  10   2       70.54       81.55     12.75 o 
  -7  11   2      151.45      148.42     13.68 o 
  -5  11   2      177.05      202.43     16.46 o 
  -3  11   2        9.94       10.76      8.53 o 
  -1  11   2       70.84       59.16     12.04 o 
   1  11   2       21.40       32.39     13.88 o 
   3  11   2        0.24        0.00      9.21 o 
   5  11   2        8.84       47.62     19.20 o 
 -41   1   3        2.01        0.00      5.85 o 
 -39   1   3        0.14        0.00      5.48 o 
 -37   1   3       31.23       40.74      6.70 o 
 -35   1   3       46.63       53.22      6.95 o 
 -33   1   3       46.00       39.80      6.21 o 
 -31   1   3      289.98      297.11      9.15 o 
 -29   1   3      503.06      507.64     12.24 o 
 -27   1   3      763.06      768.00     12.42 o 
 -25   1   3      652.10      678.84     10.68 o 
 -23   1   3      487.42      415.21      8.15 o 
 -21   1   3       59.15       71.79      4.05 o 
 -19   1   3      859.62      747.71     10.58 o 
 -17   1   3      166.61      119.67      4.37 o 
 -15   1   3     1105.42     1242.72     13.62 o 
 -13   1   3     2203.16     2433.96     20.70 o 
 -11   1   3    14139.44    14437.18    100.62 o 
  -9   1   3     1026.79      994.95     10.00 o 
  -7   1   3      505.16      516.73      6.88 o 
  -5   1   3      947.70      954.17      9.97 o 
  -3   1   3     6377.53     6555.06     48.30 o 
  -1   1   3     1824.53     1578.75     14.41 o 
   1   1   3    29327.49    29064.70    208.31 o 
   3   1   3     3079.14     3247.70     27.76 o 
   5   1   3    19702.02    19835.58    152.32 o 
   7   1   3        1.70        0.00      0.97 o 
   9   1   3     1143.53     1205.66     13.81 o 
  11   1   3       57.84       39.98      2.36 o 
  13   1   3      864.19      930.60     10.21 o 
  15   1   3     2786.12     2765.47     24.42 o 
  17   1   3      434.01      431.04      8.02 o 
  19   1   3       58.72       46.01      4.66 o 
  21   1   3       14.86        4.61      3.71 o 
  23   1   3       78.48       65.47      5.28 o 
  25   1   3      163.73      175.35     10.08 o 
  27   1   3        0.32        2.29      4.64 o 
  29   1   3        6.74        2.72      4.77 o 
  31   1   3      264.52      241.11     10.64 o 
  33   1   3        2.60        2.11      5.95 o 
  35   1   3        0.35        0.00      5.06 o 
  37   1   3        0.91        5.77      6.59 o 
 -40   2   3       45.05       55.37      8.02 o 
 -38   2   3       20.49        4.01      5.83 o 
 -36   2   3      168.83      149.10     10.79 o 
 -34   2   3      241.26      320.16     19.16 o 
 -32   2   3       72.54      103.83      9.30 o 
 -30   2   3       65.25       88.34      6.73 o 
 -28   2   3     1482.01     1512.82     18.78 o 
 -26   2   3     1389.40     1373.04     17.14 o 
 -24   2   3       29.59       40.05      4.08 o 
 -22   2   3     1229.75     1369.71     15.26 o 
 -20   2   3      147.03      212.83      5.64 o 
 -18   2   3      975.10      964.44     11.46 o 
 -16   2   3      128.41       95.93      3.61 o 
 -14   2   3     8275.04     9227.37     66.70 o 
 -12   2   3    16947.67    18752.80    130.00 o 
 -10   2   3     1815.02     1873.69     16.44 o 
  -8   2   3     3690.05     3928.07     32.09 o 
  -6   2   3     1563.36     1702.00     14.80 o 
  -4   2   3     1805.68     1990.07     20.72 o 
  -2   2   3     4920.58     5018.77     44.67 o 
   0   2   3      285.96      311.59      5.75 o 
   2   2   3     8821.51     9227.50     69.01 o 
   4   2   3     4284.31     3869.72     29.48 o 
   6   2   3     3493.82     3643.97     31.79 o 
   8   2   3     1210.11     1296.38     14.00 o 
  10   2   3      395.59      410.87      6.17 o 
  12   2   3       51.50       47.52      2.75 o 
  14   2   3      513.69      593.40      9.91 o 
  16   2   3       51.48       54.54      3.71 o 
  18   2   3        8.87        6.92      3.09 o 
  20   2   3       27.64       34.45      4.44 o 
  22   2   3      106.15       76.25      5.70 o 
  24   2   3        9.34        4.58      4.43 o 
  26   2   3      419.41      403.15     12.30 o 
  28   2   3      427.07      528.48     14.22 o 
  30   2   3      288.45      340.68     13.31 o 
  32   2   3       72.04       47.98      8.13 o 
  34   2   3       91.87      103.02      8.82 o 
  36   2   3       12.42        5.79      6.22 o 
 -39   3   3       17.45       14.52      6.42 o 
 -37   3   3        7.21        0.00      5.42 o 
 -35   3   3       21.98       24.95      6.40 o 
 -33   3   3       15.92       23.54      7.62 o 
 -31   3   3      762.02      734.67     15.44 o 
 -29   3   3      731.86      695.06     14.77 o 
 -27   3   3        0.08        0.00      4.18 o 
 -25   3   3      724.94      766.57     14.77 o 
 -21   3   3      463.34      483.06      8.32 o 
 -19   3   3       95.69      120.54      5.95 o 
 -17   3   3      864.48      968.15     11.52 o 
 -15   3   3     1575.10     1762.45     16.90 o 
 -13   3   3      210.92      266.37      5.39 o 
 -11   3   3     3877.94     4209.65     32.99 o 
  -9   3   3      814.62      799.81      9.20 o 
  -7   3   3      240.19      222.64      5.14 o 
  -5   3   3     2741.70     2955.32     25.58 o 
  -3   3   3      105.23       80.12      4.72 o 
  -1   3   3    13101.93    13967.47    117.73 o 
   1   3   3     3819.14     4256.71     32.55 o 
   3   3   3       33.56       36.80      2.45 o 
   5   3   3      471.03      438.42      6.34 o 
   7   3   3        5.25        4.14      1.92 o 
   9   3   3       19.62       13.39      2.48 o 
  11   3   3     1074.96     1116.70     16.66 o 
  13   3   3       64.63       59.50      3.47 o 
  15   3   3       67.85       93.22      4.71 o 
  17   3   3      204.73      228.63      9.58 o 
  19   3   3        5.58        0.00      3.11 o 
  21   3   3        0.37        4.39      3.64 o 
  23   3   3      146.10      188.89      7.97 o 
  25   3   3       32.68       16.55      5.39 o 
  27   3   3       58.79       49.00      6.37 o 
  29   3   3       83.92       65.10      7.29 o 
  31   3   3      417.20      395.40     13.47 o 
  33   3   3       10.13       13.04      6.22 o 
  35   3   3        7.01       13.19      6.28 o 
 -38   4   3       12.08        0.00      8.18 o 
 -36   4   3        5.72        5.15      5.94 o 
 -34   4   3       45.90       28.74      6.22 o 
 -32   4   3      204.83      167.04      8.82 o 
 -30   4   3      151.60      163.07      8.47 o 
 -28   4   3      226.75      214.07      8.96 o 
 -26   4   3      248.36      280.43      9.69 o 
 -24   4   3      342.17      255.67      9.04 o 
 -22   4   3      204.48      185.36      8.42 o 
 -20   4   3        2.95       12.83      3.36 o 
 -18   4   3      175.72      194.05      5.50 o 
 -16   4   3       53.73       56.95      3.40 o 
 -14   4   3      202.88      220.82      5.43 o 
 -12   4   3     6316.94     6700.24     50.61 o 
 -10   4   3     2746.48     2823.88     24.19 o 
  -8   4   3        1.14        1.41      2.01 o 
  -6   4   3      364.54      318.62      5.87 o 
  -4   4   3     1256.00     1309.00     13.34 o 
  -2   4   3     3210.16     3720.69     33.51 o 
   0   4   3       38.87       34.16      2.88 o 
   2   4   3     3086.73     3458.56     28.05 o 
   4   4   3     7089.93     6913.36     53.98 o 
   8   4   3      769.74      817.42     11.61 o 
  10   4   3     1029.09      919.09     13.73 o 
  12   4   3      140.92      139.97      6.68 o 
  14   4   3      768.58      773.25     13.69 o 
  16   4   3      119.48      132.39      7.47 o 
  18   4   3      226.95      242.31      8.45 o 
  20   4   3        0.13        1.47      4.58 o 
  22   4   3      226.83      181.78      8.03 o 
  24   4   3        2.02        1.63      4.18 o 
  26   4   3        0.00        5.49      5.64 o 
  28   4   3      510.46      600.70     19.23 o 
  30   4   3      254.74      274.76     11.80 o 
  32   4   3       39.13       14.22      6.07 o 
  34   4   3        4.48        0.00      6.00 o 
 -37   5   3       12.47        2.32     11.14 o 
 -35   5   3       39.58       61.60     10.08 o 
 -33   5   3        0.71        0.00     11.10 o 
 -31   5   3      244.14      239.54     11.42 o 
 -29   5   3       53.18       42.47      6.28 o 
 -27   5   3       34.96       50.98      8.15 o 
 -25   5   3      386.37      367.37     10.96 o 
 -23   5   3      108.86      145.69      7.59 o 
 -21   5   3       76.63      105.41      5.95 o 
 -19   5   3     1021.90     1072.41     15.90 o 
 -17   5   3     1951.09     1871.77     24.15 o 
 -15   5   3        0.03        0.00      2.59 o 
 -13   5   3     2323.83     2428.96     22.57 o 
 -11   5   3      360.91      354.83      7.81 o 
  -9   5   3      255.89      263.90      6.09 o 
  -5   5   3        4.33        0.00      2.67 o 
  -3   5   3      747.24      825.66     12.66 o 
  -1   5   3      437.48      461.28      7.84 o 
   3   5   3       52.48       57.94      3.56 o 
   5   5   3       41.65       43.15      3.21 o 
   7   5   3     1039.83     1095.16     15.84 o 
   9   5   3      364.17      387.66      8.93 o 
  11   5   3        4.29        0.00      2.67 o 
  13   5   3      480.62      458.04     11.18 o 
  15   5   3      297.92      279.03     10.34 o 
  17   5   3      110.20       99.31      7.16 o 
  19   5   3      247.65      264.23      9.48 o 
  21   5   3       47.11       64.66      6.26 o 
  23   5   3       14.40        6.94      4.54 o 
  25   5   3       10.07       11.48      5.14 o 
  27   5   3      104.96      110.21      8.70 o 
  29   5   3       89.89       80.91      8.27 o 
  31   5   3      215.97      164.77     10.37 o 
  33   5   3        9.55        0.00      6.17 o 
 -34   6   3       24.27       54.96     10.41 o 
 -32   6   3       82.32       95.80     11.46 o 
 -30   6   3      338.78      315.31     15.32 o 
 -28   6   3       53.07       61.51      9.80 o 
 -26   6   3       32.06        6.78      8.09 o 
 -24   6   3      765.28      865.99     22.40 o 
 -22   6   3      453.01      472.49     16.77 o 
 -20   6   3        1.94        0.00      7.52 o 
 -18   6   3        2.50        0.23      5.64 o 
 -16   6   3     1514.22     1407.90     21.17 o 
 -14   6   3      879.06      826.61     15.47 o 
 -12   6   3     3753.23     3531.23     35.42 o 
 -10   6   3     1407.19     1257.79     19.40 o 
  -8   6   3      433.78      483.56      8.95 o 
  -6   6   3     1163.58     1258.96     17.01 o 
  -4   6   3        5.29        4.60      4.40 o 
  -2   6   3      129.18      164.07      5.97 o 
   0   6   3       11.21        6.01      3.30 o 
   4   6   3      148.18      209.03      7.51 o 
   6   6   3       92.36       68.61      5.38 o 
   8   6   3      156.88      149.85      8.70 o 
  10   6   3      370.34      349.38     13.40 o 
  12   6   3        2.02        0.39      3.95 o 
  14   6   3      174.83      183.16      8.69 o 
  16   6   3      895.29      922.33     17.62 o 
  18   6   3      263.96      298.18     10.40 o 
  20   6   3       17.61        8.84      5.16 o 
  22   6   3      119.74       96.40      8.86 o 
  24   6   3      115.29      128.28      9.06 o 
  26   6   3        0.09        1.51      4.96 o 
  28   6   3      134.09      172.49      9.67 o 
  30   6   3      134.83      181.00     11.32 o 
 -31   7   3        3.94        0.00      8.34 o 
 -29   7   3        2.43        0.00     10.88 o 
 -27   7   3        2.78        0.00      7.84 o 
 -25   7   3      164.47      178.13     13.07 o 
 -23   7   3      113.96      123.63     11.66 o 
 -21   7   3       95.66       83.00     10.17 o 
 -19   7   3      409.50      500.24     17.88 o 
 -17   7   3     2005.55     2108.95     31.39 o 
 -15   7   3      155.59      149.88      9.32 o 
 -13   7   3     1411.73     1490.52     24.93 o 
 -11   7   3      700.58      799.50     17.67 o 
  -9   7   3        4.05        5.40      5.97 o 
  -7   7   3      403.24      323.78      9.75 o 
  -5   7   3       12.64        7.12      5.50 o 
  -3   7   3      136.20      155.83      8.22 o 
  -1   7   3      710.12      719.06     17.39 o 
   1   7   3        2.21        0.00      5.11 o 
   3   7   3       59.64       42.78      6.08 o 
   5   7   3       53.95       53.78      6.11 o 
   7   7   3      732.83      685.40     13.43 o 
   9   7   3       30.39       45.92      6.32 o 
  11   7   3      265.24      252.82     12.69 o 
  13   7   3      590.90      566.03     16.59 o 
  15   7   3      387.97      401.34     12.20 o 
  17   7   3       25.81       14.14      5.59 o 
  19   7   3        0.17        0.00      5.19 o 
  21   7   3      176.34      207.40     10.34 o 
  23   7   3        1.10        0.00      6.22 o 
  25   7   3      115.71      111.52      8.57 o 
  27   7   3        0.04        0.00      5.67 o 
  29   7   3      133.95      125.37     13.28 o 
 -28   8   3      176.49      192.89     15.10 o 
 -26   8   3       26.81        7.08      8.98 o 
 -24   8   3       23.21       36.53     10.28 o 
 -22   8   3        0.00        0.00      8.41 o 
 -20   8   3        0.62        0.00      7.73 o 
 -18   8   3      165.13      153.23     12.06 o 
 -16   8   3        9.16        1.09      5.96 o 
 -14   8   3      354.93      408.87     13.86 o 
 -12   8   3      681.65      632.67     16.51 o 
 -10   8   3      801.04      756.45     20.53 o 
  -8   8   3       38.97       38.90      7.27 o 
  -6   8   3       81.65       99.81     10.13 o 
  -4   8   3      650.96      577.42     18.87 o 
  -2   8   3       41.11       25.62      6.91 o 
   0   8   3      140.60      122.25      8.62 o 
   2   8   3      142.22      123.46      8.35 o 
   4   8   3        1.90        0.00      5.93 o 
   6   8   3      220.11      188.40      9.78 o 
   8   8   3        0.00        3.40      6.09 o 
  10   8   3        1.23        0.00      6.38 o 
  12   8   3      238.48      276.13     14.37 o 
  14   8   3      218.83      214.17     11.96 o 
  16   8   3      122.27      109.88     10.27 o 
  18   8   3        8.37        0.00      6.63 o 
  20   8   3       24.94       26.72      8.25 o 
  22   8   3       40.95       18.01      8.61 o 
  24   8   3       12.14       16.00      7.00 o 
 -23   9   3       65.08       80.23     11.61 o 
 -21   9   3      120.06      146.39     13.11 o 
 -19   9   3       20.33       13.83      9.48 o 
 -17   9   3      136.55      109.79     11.62 o 
 -15   9   3       15.67        6.25      8.48 o 
 -13   9   3        1.41        0.00      7.21 o 
 -11   9   3        0.42        0.16      6.31 o 
  -9   9   3     1019.34      985.48     23.28 o 
  -7   9   3      279.36      273.91     17.79 o 
  -5   9   3       84.86       92.78     11.40 o 
  -3   9   3      385.84      386.98     16.79 o 
  -1   9   3      461.74      469.02     19.51 o 
   1   9   3       31.60       34.67      7.09 o 
   3   9   3        0.65        5.37      9.34 o 
   5   9   3      440.84      477.67     16.85 o 
   7   9   3      185.66      208.61     12.43 o 
   9   9   3       13.04       20.24      8.37 o 
  11   9   3       64.56       63.14      9.54 o 
  13   9   3        3.36        0.00      6.75 o 
  15   9   3       81.75       61.15      9.43 o 
  17   9   3      127.35      120.82     11.30 o 
  19   9   3        8.33       12.39      8.01 o 
  21   9   3      212.85      239.56     24.61 o 
 -18  10   3       29.83       33.12     14.05 o 
 -16  10   3       65.76       78.46     11.70 o 
 -14  10   3        6.20        6.64     10.37 o 
 -12  10   3        0.62        0.69     10.81 o 
 -10  10   3       16.13        8.94      8.58 o 
  -8  10   3      442.44      422.62     18.66 o 
  -6  10   3       34.83       32.12      9.26 o 
  -4  10   3        5.93        0.00      8.74 o 
  -2  10   3        5.21        0.00      6.92 o 
   0  10   3       57.29       67.03     10.12 o 
   2  10   3      188.77      190.47     21.46 o 
   4  10   3        9.53       25.18     13.78 o 
   6  10   3       49.65       56.62     11.04 o 
   8  10   3       70.47       64.61     10.16 o 
  10  10   3      254.15      277.42     15.20 o 
  12  10   3      122.98      131.18     11.96 o 
  14  10   3        0.84        0.00      9.70 o 
 -40   0   4        2.99        0.00      8.34 o 
 -38   0   4      191.86      219.20     39.89 o 
 -36   0   4       93.72      113.82      9.96 o 
 -34   0   4       24.22       39.62      7.59 o 
 -30   0   4     4792.10     5743.45     67.45 o 
 -28   0   4     5171.87     7004.23     87.73 o 
 -26   0   4     4488.94     3748.66     46.87 o 
 -24   0   4     1297.19      991.62     18.65 o 
 -20   0   4      217.23      267.73      9.28 o 
 -18   0   4      219.99      314.53     10.63 o 
 -16   0   4        8.48       10.33      3.63 o 
 -12   0   4    10686.05    12402.84    124.09 o 
 -10   0   4     1861.67     1915.11     26.69 o 
  -8   0   4        4.54        0.00      2.45 o 
  -6   0   4     1118.70     1074.94     15.00 o 
  -4   0   4      388.51      438.54      8.81 o 
  -2   0   4     2174.67     1731.59     21.08 o 
   0   0   4      775.41      607.58     10.02 o 
   2   0   4    14878.42    14339.27    142.62 o 
   4   0   4      198.14      254.12     27.88 o 
   6   0   4     9942.76     8262.71    311.19 o 
   8   0   4     4252.21     4793.28     51.64 o 
  10   0   4      120.16      100.84      4.96 o 
  12   0   4    29359.16    28497.21    276.61 o 
  14   0   4      100.86       79.46      5.42 o 
  16   0   4      985.32      905.46     18.19 o 
  18   0   4      580.26      619.83     17.77 o 
  20   0   4      778.81      674.98     17.21 o 
  22   0   4        8.96       12.03      8.00 o 
  24   0   4      306.83      346.00     13.70 o 
  26   0   4       95.75      120.24      9.55 o 
  28   0   4       61.58       37.66     11.25 o 
  30   0   4        5.80       21.12     16.22 o 
  32   0   4        0.01       15.23      9.21 o 
  34   0   4       92.17       75.09     13.30 o 
  36   0   4        0.20        0.00      8.87 o 
 -41   1   4       11.46       17.27      7.04 o 
 -39   1   4        0.14        0.00      5.16 o 
 -37   1   4       90.93      130.45      8.78 o 
 -35   1   4      130.69      100.37      7.89 o 
 -33   1   4        7.49       21.83      4.75 o 
 -29   1   4     3587.39     3042.63     30.64 o 
 -23   1   4      973.57      789.71     14.67 o 
 -21   1   4      387.04      508.10      8.84 o 
 -19   1   4       64.66       69.88      3.92 o 
 -17   1   4      942.80      890.12     11.01 o 
 -15   1   4     2795.12     3117.46     26.19 o 
 -13   1   4    12620.87    14230.28    100.22 o 
 -11   1   4      167.31      170.72      4.36 o 
  -9   1   4     1265.72     1470.88     13.83 o 
  -7   1   4      101.58      130.54      3.80 o 
  -5   1   4     2826.99     2553.55     22.18 o 
  -3   1   4      155.23      144.83      4.13 o 
  -1   1   4     4371.59     3833.31     38.14 o 
   1   1   4     2994.69     2732.33     26.97 o 
   3   1   4      294.24      383.68      7.46 o 
   5   1   4       12.46        8.99      1.79 o 
   7   1   4     2155.48     1870.39     27.37 o 
  11   1   4    20993.34    20363.64    141.22 o 
  13   1   4     2744.72     2635.28     23.92 o 
  15   1   4      199.36      191.27      5.19 o 
  17   1   4      371.04      424.53      8.67 o 
  19   1   4      221.33      216.34      7.20 o 
  21   1   4       34.51       46.50      4.83 o 
  23   1   4        1.55        0.00      3.66 o 
  25   1   4       83.18       60.93      8.91 o 
  27   1   4        4.56       20.95      5.38 o 
  29   1   4        0.50        1.77      5.09 o 
  33   1   4       98.38      102.56     10.23 o 
  35   1   4        0.30        5.05      6.58 o 
 -40   2   4       27.68       39.92      7.64 o 
 -38   2   4       21.13       15.18      6.30 o 
 -36   2   4       16.52       15.00      5.92 o 
 -34   2   4      485.69      420.61     13.29 o 
 -30   2   4     2082.32     2396.41     27.86 o 
 -28   2   4     2145.62     3064.55     30.61 o 
 -26   2   4        5.83        9.15      3.67 o 
 -22   2   4       12.69        7.07      2.45 o 
 -20   2   4       40.46       30.01      3.18 o 
 -18   2   4       49.75       54.05      3.43 o 
 -16   2   4     3222.79     3553.08     29.49 o 
 -14   2   4     1133.41     1349.61     13.87 o 
 -12   2   4     2160.39     2292.42     20.11 o 
 -10   2   4      317.69      402.29      6.85 o 
  -8   2   4      735.48      727.77     10.58 o 
  -6   2   4     2064.44     2222.88     22.12 o 
  -4   2   4       76.84      102.52      4.02 o 
  -2   2   4     3539.85     2950.77     27.24 o 
   0   2   4      828.33      777.78      9.27 o 
   2   2   4     1416.03     1319.72     14.72 o 
   4   2   4      417.19      493.60      6.76 o 
   6   2   4     1995.20     1854.40     16.73 o 
  10   2   4     3731.80     3666.08     33.23 o 
  12   2   4     3097.59     3298.37     28.78 o 
  14   2   4       88.70       96.52      4.62 o 
  16   2   4      104.92       81.73      4.59 o 
  18   2   4       45.89       27.54      3.91 o 
  20   2   4      351.56      334.45     13.52 o 
  22   2   4       59.48       70.64      6.32 o 
  24   2   4       17.05       23.62      5.26 o 
  26   2   4        2.57        2.90      5.10 o 
  28   2   4        3.08        0.00      5.02 o 
  30   2   4       23.53       39.25      8.15 o 
  32   2   4        8.12        3.22      5.43 o 
  34   2   4       15.78       18.73      6.72 o 
 -39   3   4        2.04        0.00      8.34 o 
 -37   3   4       17.15       11.88      6.90 o 
 -35   3   4        1.37        0.27      5.42 o 
 -33   3   4        8.43       14.57      5.41 o 
 -25   3   4      524.44      402.42      8.56 o 
 -23   3   4      671.43      527.16      9.60 o 
 -21   3   4      449.68      352.48      7.42 o 
 -19   3   4      463.01      331.49      6.98 o 
 -17   3   4        6.72        6.07      2.30 o 
 -15   3   4      235.46      289.69      5.98 o 
 -13   3   4      661.94      545.10      7.85 o 
 -11   3   4     2770.30     2944.57     24.77 o 
  -9   3   4      457.86      459.90      7.50 o 
  -7   3   4     1414.20     1613.24     18.18 o 
  -5   3   4     1405.84     1573.95     17.72 o 
  -3   3   4     4321.53     4806.94     42.21 o 
  -1   3   4       11.23        3.71      1.82 o 
   1   3   4      305.54      330.30      6.13 o 
   3   3   4     7302.42     7078.55     52.18 o 
   5   3   4        0.00        1.44      1.97 o 
   7   3   4        4.48       18.31      6.44 o 
   9   3   4      671.25      789.21     10.14 o 
  11   3   4     2308.60     2270.30     20.42 o 
  13   3   4      222.63      223.73      6.45 o 
  15   3   4      157.87      172.35      7.10 o 
  17   3   4      136.15      160.80      6.84 o 
  19   3   4        7.26        9.18      3.06 o 
  21   3   4      186.80      215.01      8.30 o 
  23   3   4       48.71       60.63      6.53 o 
  25   3   4        1.79        0.00      4.57 o 
  27   3   4        6.92        0.00      4.66 o 
  29   3   4        1.74        0.00      4.89 o 
  31   3   4        0.48        0.00      5.08 o 
  33   3   4       70.80       89.83      9.50 o 
  35   3   4        0.08        0.00      6.68 o 
 -38   4   4       33.99        6.31      9.13 o 
 -36   4   4       23.57        0.00      7.64 o 
 -34   4   4       22.69        2.88      7.32 o 
 -32   4   4       36.22       51.27      8.85 o 
 -30   4   4      347.88      395.54     15.47 o 
 -22   4   4       17.61       20.40      4.10 o 
 -20   4   4      234.76      219.31      6.13 o 
 -18   4   4      127.85      157.33      5.14 o 
 -16   4   4      781.83      805.85     10.79 o 
 -14   4   4      896.25      909.56     11.31 o 
 -12   4   4     2177.13     2335.18     21.33 o 
 -10   4   4      209.75      220.75      5.89 o 
  -8   4   4      938.87      798.92     10.98 o 
  -6   4   4        3.59        4.41      2.54 o 
  -4   4   4      511.68      483.90      8.42 o 
  -2   4   4     1042.31      958.28     13.65 o 
   0   4   4       51.70       60.09      3.19 o 
   2   4   4      583.44      530.77      8.40 o 
   4   4   4       71.56       55.73      3.37 o 
   6   4   4      829.49      815.26     10.16 o 
   8   4   4      331.37      342.67      7.07 o 
  10   4   4     1786.32     1855.99     26.18 o 
  12   4   4      110.71      136.32      6.29 o 
  14   4   4      165.72      153.45      9.42 o 
  16   4   4        0.20        0.00      3.64 o 
  18   4   4       26.65       27.61      4.83 o 
  20   4   4       53.43       55.20      5.62 o 
  22   4   4       87.67      103.05      6.83 o 
  24   4   4        7.15        0.00      6.29 o 
  26   4   4        2.64        0.00      4.73 o 
  28   4   4       73.25      110.08      8.76 o 
  30   4   4        8.67       16.07      6.43 o 
  32   4   4        6.41        0.00      5.88 o 
 -35   5   4        9.99        2.49      8.37 o 
 -33   5   4        0.75        0.00      7.88 o 
 -31   5   4       43.72       12.65      7.92 o 
 -29   5   4      784.19      576.42     19.87 o 
 -27   5   4        0.05        4.57      7.58 o 
 -25   5   4       50.33       63.33      8.88 o 
 -23   5   4      204.59      286.76     25.93 o 
 -21   5   4       17.82       10.40      5.64 o 
 -19   5   4      828.37      911.94     21.81 o 
 -17   5   4      628.27      627.34     12.12 o 
 -15   5   4     2776.41     2481.05     27.26 o 
 -13   5   4      525.14      526.68     10.72 o 
 -11   5   4       72.66       65.89      4.95 o 
  -9   5   4      291.65      312.71      8.44 o 
  -7   5   4      611.73      647.82     12.84 o 
  -5   5   4      228.45      192.98      6.70 o 
  -3   5   4       83.07       68.70      5.54 o 
  -1   5   4      376.88      375.76      7.89 o 
   1   5   4      537.29      674.01     10.36 o 
   3   5   4      157.12      183.57      6.03 o 
   5   5   4      189.00      158.52      5.43 o 
   7   5   4       67.55       74.26      4.92 o 
   9   5   4      425.60      380.76      8.95 o 
  11   5   4     1837.44     1978.59     26.78 o 
  13   5   4     1703.74     1795.96     23.88 o 
  15   5   4      369.86      388.10     13.44 o 
  17   5   4       18.24       15.91      4.70 o 
  19   5   4        0.12        0.00      4.09 o 
  21   5   4       87.73      111.79      7.43 o 
  23   5   4      114.14      128.16      7.84 o 
  25   5   4       36.28       17.16      5.41 o 
  27   5   4        1.86        0.00      5.24 o 
  29   5   4        1.09        0.00      5.54 o 
  31   5   4       14.29        7.09      6.38 o 
 -34   6   4        0.29        8.70     11.79 o 
 -32   6   4      157.25      166.60     13.16 o 
 -30   6   4       19.70        7.04      8.24 o 
 -28   6   4       39.32       81.72     10.84 o 
 -26   6   4       15.87        0.00      7.57 o 
 -24   6   4        5.57        0.00      7.48 o 
 -22   6   4        0.81        0.00      7.11 o 
 -20   6   4        3.33        0.00      5.22 o 
 -18   6   4      350.33      418.43     13.48 o 
 -16   6   4     2848.17     2774.18     36.82 o 
 -14   6   4       69.77       67.33      7.27 o 
 -12   6   4      464.79      527.98     11.64 o 
 -10   6   4      597.06      594.37     12.18 o 
  -8   6   4     1535.84     1373.08     18.79 o 
  -6   6   4     1113.03     1003.04     15.53 o 
  -4   6   4       21.12        9.41      3.71 o 
  -2   6   4       67.41       61.13      5.38 o 
   0   6   4       66.58       53.89      4.84 o 
   2   6   4       25.40       13.97      5.46 o 
   4   6   4       23.50       18.73      4.88 o 
   6   6   4        3.08        0.47      4.44 o 
   8   6   4      189.97      166.62      8.99 o 
  10   6   4      137.51      143.79      8.58 o 
  12   6   4      126.79      133.74      7.54 o 
  14   6   4      142.70      148.30      7.92 o 
  16   6   4        1.65        0.77      3.97 o 
  18   6   4       51.16       79.00      7.35 o 
  20   6   4        5.85        8.23      5.10 o 
  22   6   4        9.05        0.00      4.82 o 
  24   6   4      139.20      183.95      9.59 o 
  26   6   4        0.02        0.00      5.15 o 
  28   6   4        0.02        0.94      6.28 o 
 -31   7   4        5.10        7.94     11.33 o 
 -29   7   4        5.43       34.08      9.91 o 
 -27   7   4       29.95       42.29      9.98 o 
 -25   7   4        2.71        6.18      8.25 o 
 -23   7   4        0.48        0.00      7.80 o 
 -21   7   4      143.15       83.01     10.44 o 
 -19   7   4       32.84       19.20      6.46 o 
 -17   7   4       90.42       86.33      9.34 o 
 -15   7   4        1.43        2.28      5.54 o 
 -13   7   4       48.31       37.50      6.87 o 
 -11   7   4     2255.06     2067.89     30.34 o 
  -9   7   4      969.23      949.09     25.69 o 
  -7   7   4     2914.64     2972.35     34.98 o 
  -5   7   4      488.29      520.79     14.78 o 
  -3   7   4      866.36      790.16     14.76 o 
  -1   7   4      668.85      699.31     17.58 o 
   1   7   4       63.99       82.57      7.49 o 
   3   7   4       46.51       66.82      7.70 o 
   5   7   4      217.69      222.17      9.96 o 
   7   7   4      117.50      138.99      9.86 o 
   9   7   4      164.86      187.31     18.17 o 
  11   7   4       71.71       73.28      8.57 o 
  13   7   4       88.76       71.50      8.69 o 
  15   7   4      339.57      331.83     16.12 o 
  17   7   4       14.72        2.73      6.30 o 
  19   7   4       18.58        0.00      6.57 o 
  21   7   4      264.14      262.22     13.49 o 
  23   7   4        0.60        6.60      7.05 o 
  25   7   4       22.01       13.91      7.48 o 
  27   7   4        0.00        0.00     10.35 o 
 -28   8   4       12.66        0.00     33.76 o 
 -26   8   4       17.59        8.21      9.62 o 
 -24   8   4      234.94      279.58     15.48 o 
 -22   8   4       13.53        2.75      8.19 o 
 -20   8   4       61.29       33.65     11.09 o 
 -18   8   4        1.82        0.00      8.27 o 
 -16   8   4      832.92      825.52     19.53 o 
 -14   8   4      248.32      292.49     12.35 o 
 -12   8   4      176.48      201.11     10.56 o 
 -10   8   4       27.23       40.84     11.37 o 
  -8   8   4     1078.45     1041.09     20.77 o 
  -6   8   4      589.12      547.97     24.50 o 
  -4   8   4       12.35        9.61      8.09 o 
  -2   8   4       87.06       94.45     10.12 o 
   0   8   4       21.54       19.89      6.83 o 
   2   8   4        8.65        7.56      5.76 o 
   4   8   4      145.21      147.07      9.34 o 
   6   8   4        6.66        5.64      6.88 o 
   8   8   4       37.21       37.89      7.80 o 
  10   8   4       20.51       23.36      7.56 o 
  12   8   4      132.71      146.89     11.64 o 
  14   8   4       11.48       23.87      7.75 o 
  16   8   4        3.59        0.00      6.22 o 
  18   8   4       31.10       41.00      8.87 o 
  20   8   4       44.05       46.88     10.36 o 
  22   8   4        1.26        0.00      6.91 o 
 -23   9   4        0.72        0.00     13.66 o 
 -21   9   4       41.05       80.11     11.68 o 
 -19   9   4       15.56       11.91      9.16 o 
 -17   9   4       11.41        7.74      8.66 o 
 -15   9   4        3.05        5.56      6.64 o 
 -13   9   4      159.87      125.26      9.86 o 
 -11   9   4      504.52      463.77     15.24 o 
  -9   9   4       67.98       92.93     18.35 o 
  -7   9   4       63.09       72.73     10.55 o 
  -5   9   4       24.37       30.21      9.06 o 
  -3   9   4     1081.35     1012.46     27.04 o 
  -1   9   4       22.08       30.30     18.44 o 
   1   9   4      143.34      160.13     10.32 o 
   3   9   4      171.02      166.66     13.17 o 
   5   9   4        2.32        0.00      7.28 o 
   7   9   4       33.44       24.92      7.99 o 
   9   9   4        1.47       13.17      8.44 o 
  11   9   4        1.36        6.87      7.62 o 
  13   9   4       69.56       67.88      9.69 o 
  15   9   4       17.38        8.01      9.79 o 
  17   9   4        0.56        0.00     11.39 o 
 -16  10   4        4.99        0.00     19.61 o 
 -14  10   4        9.02       16.38     12.55 o 
 -12  10   4       49.02       49.61     10.46 o 
 -10  10   4       94.50      134.13     12.91 o 
  -8  10   4      108.52      118.64     12.21 o 
  -6  10   4      294.31      322.38     28.22 o 
  -4  10   4      106.71      127.45     12.59 o 
  -2  10   4        0.36        4.98     11.97 o 
   0  10   4       40.18       65.19     12.40 o 
   2  10   4        3.66       10.89     12.87 o 
   4  10   4       69.43       73.07     11.80 o 
   6  10   4       10.11       10.28     10.81 o 
   8  10   4        2.03        4.17      9.75 o 
  10  10   4       59.96       83.32     13.23 o 
 -39   1   5       44.69       45.00      7.07 o 
 -37   1   5        2.95        0.00      5.18 o 
 -35   1   5       68.09       80.08      6.81 o 
 -33   1   5        9.87        9.43      4.26 o 
 -31   1   5     1003.73     1035.69     15.73 o 
 -29   1   5       37.71       49.63      4.75 o 
 -27   1   5       60.66       48.56      4.91 o 
 -25   1   5       93.58      109.33      5.52 o 
 -23   1   5     1200.12     1187.79     14.81 o 
 -21   1   5     1253.14     1246.30     14.85 o 
 -19   1   5      270.10      324.12      7.26 o 
 -17   1   5      919.04      851.80     11.69 o 
 -15   1   5      768.00      749.07     10.00 o 
 -13   1   5     1083.62      972.81     11.35 o 
 -11   1   5      567.05      639.40      8.60 o 
  -9   1   5       95.24      111.46      3.76 o 
  -7   1   5     7226.72     7804.22     60.53 o 
  -5   1   5     4849.66     4784.53     38.96 o 
  -3   1   5      403.84      329.40      6.14 o 
  -1   1   5     1219.15     1284.08     14.95 o 
   1   1   5       32.23       43.61      3.93 o 
   3   1   5     2818.10     2812.72     23.45 o 
   5   1   5       80.96       98.25      3.52 o 
   7   1   5      180.72      154.70      5.39 o 
   9   1   5      166.29      165.31      9.25 o 
  11   1   5     1601.06     1599.93     18.05 o 
  13   1   5        0.10        0.00      2.15 o 
  15   1   5       64.78       85.67      4.78 o 
  17   1   5        3.26        3.94      3.13 o 
  19   1   5      123.81      107.05      5.91 o 
  21   1   5      201.33      216.21      7.83 o 
  23   1   5        7.40        5.46      4.53 o 
  25   1   5        6.78        0.00      4.36 o 
  27   1   5        2.26        5.85      5.06 o 
  29   1   5        7.31        8.03      5.84 o 
  31   1   5       72.67       89.37      9.69 o 
  33   1   5        8.14        0.00      5.82 o 
 -40   2   5       16.42       22.82      8.89 o 
 -38   2   5       20.12       15.25      8.32 o 
 -36   2   5        0.34        0.00      6.81 o 
 -34   2   5      141.70      147.16      9.01 o 
 -32   2   5       39.51       44.80      6.07 o 
 -30   2   5       72.03       48.08      4.94 o 
 -26   2   5     3938.22     4029.88     35.55 o 
 -24   2   5      432.37      408.88      8.75 o 
 -22   2   5       82.05       94.66      4.80 o 
 -20   2   5      166.37      144.21      5.13 o 
 -18   2   5       53.77       64.63      4.83 o 
 -16   2   5      754.25      834.34     10.73 o 
 -14   2   5      118.18      122.57      4.11 o 
 -12   2   5     1450.25     1585.90     15.49 o 
 -10   2   5        0.00        0.00      1.75 o 
  -8   2   5       49.26       58.51      3.96 o 
  -6   2   5     9279.31     9641.13     78.82 o 
  -4   2   5      318.12      253.55      6.45 o 
  -2   2   5       12.79        9.76      2.61 o 
   0   2   5        0.07        0.09      1.86 o 
   2   2   5     1582.97     1470.51     14.25 o 
   4   2   5     3269.49     3338.37     33.11 o 
   6   2   5      989.48      967.13     14.45 o 
   8   2   5     1139.86      956.08     11.24 o 
  10   2   5      220.10      279.81      6.09 o 
  12   2   5      763.06      683.56     11.04 o 
  14   2   5      171.94      244.49      7.13 o 
  16   2   5      144.14      106.82      6.57 o 
  18   2   5        3.63        0.00      3.45 o 
  20   2   5      141.75      137.95      7.79 o 
  22   2   5       69.63       55.15      6.23 o 
  24   2   5        6.59        0.00      4.43 o 
  26   2   5        0.42        0.00      4.75 o 
  28   2   5        0.56        0.00      4.68 o 
  30   2   5        2.59        0.00      5.20 o 
  32   2   5        1.21        0.00      5.49 o 
  34   2   5        0.07        0.00      7.35 o 
 -39   3   5       46.09       59.05     11.02 o 
 -37   3   5        9.97        8.82      8.58 o 
 -35   3   5       28.20       33.09      8.31 o 
 -33   3   5       64.16       52.32      8.58 o 
 -31   3   5      140.21      195.53     11.87 o 
 -29   3   5      401.16      352.01     14.29 o 
 -27   3   5      317.26      264.06      8.90 o 
 -25   3   5      292.13      249.82      9.26 o 
 -23   3   5      852.03      963.68     15.60 o 
 -21   3   5       20.65       12.03      4.05 o 
 -19   3   5       66.11       97.33      5.59 o 
 -17   3   5     2056.16     2142.29     24.25 o 
 -15   3   5      387.21      318.02      8.26 o 
 -13   3   5       17.78       13.76      3.50 o 
 -11   3   5      189.02      174.17      6.21 o 
  -9   3   5     1059.05     1110.49     15.00 o 
  -7   3   5     1139.66     1238.67     15.84 o 
  -5   3   5     1937.13     2038.39     23.53 o 
  -3   3   5        6.53        3.46      2.76 o 
  -1   3   5     2142.96     2103.71     22.38 o 
   1   3   5     5522.63     5649.81     52.57 o 
   3   3   5      816.18      948.25     10.88 o 
   5   3   5      447.15      480.93      7.53 o 
   7   3   5     1460.87     1433.37     14.87 o 
   9   3   5       36.78       37.54      3.17 o 
  13   3   5      323.61      407.17     10.36 o 
  15   3   5       12.75       21.22      3.82 o 
  17   3   5      488.10      443.09     11.50 o 
  19   3   5        1.52        0.00      3.42 o 
  21   3   5       93.44       92.01      7.07 o 
  23   3   5        3.33        9.18      4.80 o 
  27   3   5        4.13        8.95      5.49 o 
  29   3   5       82.23       92.86      8.46 o 
  31   3   5      103.16      103.58      8.97 o 
  33   3   5       45.75       45.33      9.18 o 
 -36   4   5      100.42      105.84     11.18 o 
 -34   4   5      107.12       98.08     10.40 o 
 -32   4   5       17.88       34.88      9.20 o 
 -30   4   5       29.26       45.81      8.80 o 
 -28   4   5      679.03      615.13     18.49 o 
 -26   4   5     1244.18     1281.91     23.21 o 
 -24   4   5      191.51      136.36      8.67 o 
 -22   4   5      462.64      528.58     11.62 o 
 -20   4   5        2.92        4.41      4.22 o 
 -18   4   5        0.66        0.00      3.70 o 
 -16   4   5      808.74      781.60     13.44 o 
 -14   4   5     1230.70     1226.67     17.09 o 
 -12   4   5       26.55       30.12      4.17 o 
 -10   4   5      281.40      262.81      7.81 o 
  -8   4   5     2433.04     2375.16     25.77 o 
  -6   4   5     3094.25     3251.75     32.35 o 
  -4   4   5        0.68        0.41      3.34 o 
  -2   4   5      260.51      217.06      7.81 o 
   0   4   5        0.93        0.00      2.87 o 
   2   4   5      613.14      535.78      9.98 o 
   4   4   5     1639.90     1728.27     18.41 o 
   6   4   5      431.94      445.82      8.35 o 
   8   4   5       22.79       14.79      3.17 o 
  10   4   5      173.73      183.99      6.93 o 
  12   4   5      102.80       78.30      5.47 o 
  14   4   5      140.42      208.88      7.98 o 
  16   4   5        3.57        0.64      2.79 o 
  18   4   5      125.31      160.29      7.56 o 
  20   4   5        1.11        0.00      4.67 o 
  22   4   5        5.65        3.07      4.28 o 
  24   4   5        4.76        6.39      5.09 o 
  26   4   5       13.03        4.96      5.52 o 
  28   4   5        4.24        0.00      4.93 o 
  30   4   5        0.01        0.00      5.40 o 
 -35   5   5        1.76        0.00     10.13 o 
 -33   5   5        6.53        0.00      7.76 o 
 -31   5   5       13.21       28.84      9.04 o 
 -29   5   5        7.18        2.12      7.78 o 
 -27   5   5      116.77       68.70     10.11 o 
 -25   5   5        1.79        0.00      8.77 o 
 -23   5   5      100.00      111.44      8.54 o 
 -21   5   5      312.20      341.44     18.46 o 
 -19   5   5       25.33       20.63      5.22 o 
 -17   5   5      736.82      807.29     14.37 o 
 -15   5   5      258.33      271.52      8.67 o 
 -13   5   5      240.86      271.37      8.63 o 
 -11   5   5      106.07      114.35      7.85 o 
  -9   5   5       23.81       27.84      4.48 o 
  -7   5   5     1225.41     1258.22     17.46 o 
  -5   5   5      270.56      291.94      8.45 o 
  -3   5   5      142.19      174.87      8.02 o 
  -1   5   5      222.77      208.97      7.14 o 
   1   5   5      280.81      302.38      8.15 o 
   3   5   5        2.24        0.00      3.25 o 
   5   5   5      540.55      555.39     13.38 o 
   7   5   5      371.24      353.42     10.88 o 
   9   5   5       13.67       13.03      6.26 o 
  11   5   5      170.17      117.98      8.73 o 
  13   5   5      825.21      973.07     24.99 o 
  15   5   5       91.17       55.25      7.46 o 
  17   5   5      291.16      234.96     11.43 o 
  19   5   5       23.95       33.05      5.42 o 
  21   5   5      230.29      274.93     10.13 o 
  23   5   5        7.33        0.36      4.82 o 
  25   5   5        0.15        0.93      5.35 o 
  27   5   5       32.59       50.34      7.57 o 
  29   5   5        0.21        0.00      5.41 o 
 -32   6   5       17.09       18.14      9.23 o 
 -30   6   5       18.29       13.31      8.74 o 
 -28   6   5        0.88        0.00      7.54 o 
 -26   6   5      334.82      263.45     14.27 o 
 -24   6   5      170.63      126.19     14.21 o 
 -22   6   5      703.50      788.19     18.46 o 
 -20   6   5        3.39        0.00      5.24 o 
 -18   6   5       85.06       93.95      8.06 o 
 -16   6   5     1190.68     1135.09     21.34 o 
 -14   6   5     2447.71     2507.09     29.00 o 
 -12   6   5       98.67      105.67      6.69 o 
 -10   6   5      399.43      401.01     11.02 o 
  -8   6   5     2755.90     2762.93     30.62 o 
  -6   6   5     1284.76     1256.15     18.30 o 
  -4   6   5      296.98      286.06     11.76 o 
  -2   6   5       21.72       23.60      4.50 o 
   0   6   5       98.36       87.74      5.72 o 
   2   6   5        1.38        0.00      5.72 o 
   4   6   5       10.74       29.12      5.98 o 
   6   6   5        6.11        0.80      4.87 o 
   8   6   5      200.26      199.75     10.65 o 
  10   6   5        4.64        6.81      5.98 o 
  12   6   5       88.88       73.11      8.26 o 
  16   6   5      190.30      166.31     10.62 o 
  18   6   5        0.23        0.00      5.44 o 
  20   6   5      208.75      209.05     12.13 o 
  22   6   5        8.96        0.00      6.35 o 
  24   6   5       29.48       71.84     10.43 o 
  26   6   5       64.90       61.36     10.47 o 
 -29   7   5        1.21        0.00      8.09 o 
 -27   7   5       12.96       10.64      8.87 o 
 -25   7   5      159.44      147.77     12.61 o 
 -23   7   5        2.44        0.00      8.04 o 
 -21   7   5      436.93      491.43     18.29 o 
 -19   7   5      206.02      226.71     11.27 o 
 -17   7   5        1.23        3.29      5.73 o 
 -15   7   5      374.82      370.49     13.15 o 
 -13   7   5      149.34      127.47      9.01 o 
 -11   7   5       30.07       29.65      5.49 o 
  -9   7   5       16.05       17.62      5.20 o 
  -7   7   5      189.71      213.33      8.51 o 
  -5   7   5     1738.00     1731.61     27.37 o 
  -3   7   5        2.37        0.00      5.44 o 
  -1   7   5      827.12      807.14     17.83 o 
   1   7   5        7.54        4.79      5.49 o 
   3   7   5       60.99       48.61      6.95 o 
   5   7   5      171.82      224.38     11.61 o 
   7   7   5       24.13       19.25      6.96 o 
   9   7   5       56.22       78.12      8.75 o 
  11   7   5        3.43       15.89      6.62 o 
  13   7   5      125.24      177.83     12.50 o 
  15   7   5       45.87       23.20      7.64 o 
  17   7   5       12.01        0.00      6.34 o 
  19   7   5       37.54       50.33     13.26 o 
  21   7   5       67.65       72.84      9.66 o 
  23   7   5       25.81       59.15      9.36 o 
 -26   8   5       58.41       53.12     12.30 o 
 -24   8   5       12.59       29.44      9.96 o 
 -22   8   5       37.68       48.18     10.36 o 
 -20   8   5      123.12      172.08     13.13 o 
 -18   8   5        0.11        0.00      5.70 o 
 -16   8   5        1.89        0.65      6.13 o 
 -14   8   5      157.60      150.86      9.84 o 
 -12   8   5       20.97       13.90      8.51 o 
 -10   8   5      285.53      297.87     12.15 o 
  -8   8   5       69.48       70.00      7.83 o 
  -6   8   5     1093.33     1080.74     24.15 o 
  -4   8   5       61.08       74.25      9.01 o 
  -2   8   5      103.49       98.88      8.70 o 
   0   8   5       76.43       60.03      8.43 o 
   2   8   5      201.91      229.77     11.96 o 
   4   8   5        1.32        0.00      5.76 o 
   6   8   5        7.39        5.28      7.36 o 
   8   8   5       12.60       20.50      7.96 o 
  10   8   5       74.71       83.31      9.74 o 
  12   8   5       52.18       96.30     10.52 o 
  14   8   5        0.25        4.99      6.92 o 
  16   8   5       31.75       17.32      7.86 o 
  18   8   5       39.81       49.32      9.11 o 
  20   8   5       30.74       61.03     12.22 o 
 -21   9   5        0.44        0.00     11.01 o 
 -19   9   5       15.69       17.20      9.69 o 
 -17   9   5       24.59        0.75      8.66 o 
 -15   9   5      174.85      219.02     14.88 o 
 -13   9   5       58.44       48.88     10.49 o 
 -11   9   5        2.48        3.02      7.54 o 
  -9   9   5        2.84        0.00      7.31 o 
  -7   9   5      271.63      284.36     15.96 o 
  -5   9   5       19.96       39.98      9.53 o 
  -3   9   5      118.98      144.06     12.90 o 
  -1   9   5      129.93      114.50     12.53 o 
   1   9   5      168.30      159.74     10.92 o 
   3   9   5      206.89      196.55     12.75 o 
   5   9   5      110.85      106.39     12.97 o 
   7   9   5       87.24      110.45     13.44 o 
   9   9   5       18.25       21.53      8.88 o 
  11   9   5        7.71        0.00      6.83 o 
  13   9   5      138.18      154.38     12.73 o 
  15   9   5        0.05        5.45      8.89 o 
 -12  10   5      117.35      132.85     14.66 o 
 -10  10   5       19.73       28.60     11.07 o 
  -8  10   5       25.93       22.82     11.54 o 
  -6  10   5      173.40      168.05     14.33 o 
  -4  10   5        1.26        7.28     10.46 o 
  -2  10   5        0.90        1.98      9.44 o 
   0  10   5       41.53       39.30     11.89 o 
   2  10   5        4.67        0.00     12.91 o 
   4  10   5        3.32        0.00     12.94 o 
   6  10   5        1.71        9.05     12.40 o 
 -38   0   6       20.05        0.00      7.65 o 
 -36   0   6       71.75       50.47      8.57 o 
 -32   0   6      233.38      195.56     10.46 o 
 -30   0   6       20.98        2.25      5.50 o 
 -28   0   6     1405.77     1728.35     31.28 o 
 -24   0   6     4847.96     6302.56     72.01 o 
 -22   0   6     5068.44     5204.38     60.84 o 
 -20   0   6     2490.16     2382.01     32.95 o 
 -18   0   6      669.32      745.83     15.59 o 
 -16   0   6       70.64       72.05      5.96 o 
 -14   0   6      174.09      174.65      7.66 o 
 -12   0   6      313.99      301.03     10.41 o 
 -10   0   6     7761.59     8409.65     87.85 o 
  -8   0   6      221.74      209.45      7.62 o 
  -6   0   6      588.67      566.65     12.47 o 
  -4   0   6       54.73       40.18      4.18 o 
  -2   0   6     3193.28     3157.49     37.10 o 
   0   0   6      823.83      876.51     14.67 o 
   2   0   6     1005.03      818.50     14.30 o 
   4   0   6      249.69      270.61      8.90 o 
   6   0   6      978.62      767.43     14.98 o 
   8   0   6     1167.27     1384.70    112.65 o 
  14   0   6      944.74      923.77     17.28 o 
  16   0   6      444.36      414.25     19.73 o 
  18   0   6     2055.35     2040.72     34.12 o 
  20   0   6      177.93      201.59     10.84 o 
  22   0   6       66.06       57.37     10.83 o 
  24   0   6       40.48       37.80      7.47 o 
  26   0   6       19.01        0.00      7.45 o 
  28   0   6        9.31        1.98      8.39 o 
  30   0   6        4.29        0.00      8.58 o 
  32   0   6       15.61       43.06     12.08 o 
 -39   1   6      171.64      199.65     13.56 o 
 -35   1   6       33.66       17.51      7.01 o 
 -27   1   6     1160.43     1350.74     17.08 o 
 -23   1   6     6146.36     5730.11     46.86 o 
 -19   1   6      217.73      204.68      7.83 o 
 -17   1   6      652.37      653.74     12.00 o 
 -15   1   6      102.62       93.28      4.35 o 
 -13   1   6      386.56      371.76      7.15 o 
 -11   1   6       34.44       31.83      3.08 o 
  -9   1   6      289.56      328.71      9.16 o 
  -7   1   6      301.35      322.87      6.23 o 
  -5   1   6      322.37      233.87      5.64 o 
  -3   1   6     1111.46      998.74     11.23 o 
  -1   1   6      472.11      521.23      7.88 o 
   1   1   6      124.43      102.64      3.87 o 
   3   1   6     2847.13     3152.04     29.79 o 
   5   1   6      305.35      421.16      7.59 o 
  13   1   6        7.21        4.72      2.82 o 
  15   1   6        1.20        3.16      4.13 o 
  17   1   6     4072.38     3760.95     50.54 o 
  19   1   6      450.54      464.82     11.71 o 
  21   1   6       76.59       86.36      7.50 o 
  23   1   6        2.09        0.00      5.07 o 
  25   1   6       23.18       30.91      6.16 o 
  27   1   6       18.42        5.73      5.15 o 
  29   1   6        3.42        0.00      5.41 o 
  31   1   6       47.89       41.31      8.23 o 
 -38   2   6        1.36        0.00      8.03 o 
 -34   2   6        0.01       21.40      7.61 o 
 -30   2   6        1.23        6.97      4.70 o 
 -28   2   6       21.07       42.56      5.57 o 
 -26   2   6     1062.13     1303.37     22.83 o 
 -24   2   6     4573.05     5384.70     51.11 o 
 -20   2   6      301.45      247.35      8.16 o 
 -18   2   6      215.55      239.46      7.88 o 
 -16   2   6       26.57       17.08      3.84 o 
 -14   2   6       98.90       77.19      5.23 o 
 -12   2   6      831.79      779.50     12.67 o 
 -10   2   6     2230.32     2648.38     27.46 o 
  -8   2   6      217.50      218.85      6.82 o 
  -6   2   6       34.19       42.87      5.38 o 
  -4   2   6      584.80      624.71     10.63 o 
  -2   2   6      291.69      257.26      7.41 o 
   0   2   6       43.50       37.98      3.00 o 
   2   2   6      806.69      802.82     11.22 o 
   4   2   6     1819.69     1799.57     17.54 o 
   6   2   6      463.87      597.57      9.87 o 
  12   2   6        1.63       13.14      3.24 o 
  14   2   6       43.14       56.18      6.37 o 
  16   2   6      938.12      831.49     14.78 o 
  18   2   6      471.41      535.84     13.43 o 
  20   2   6        1.03        0.00      4.29 o 
  24   2   6      138.96      124.31      8.35 o 
  26   2   6       13.84       21.00      5.78 o 
  28   2   6        4.09        0.00      5.26 o 
  30   2   6        0.03        0.00      5.41 o 
 -37   3   6        0.50        5.61      7.58 o 
 -29   3   6      397.53      526.91     17.34 o 
 -27   3   6      217.49      292.10      9.64 o 
 -21   3   6       50.33       61.22      5.57 o 
 -19   3   6      267.81      307.59      9.13 o 
 -17   3   6      586.58      558.82     14.95 o 
 -15   3   6      375.14      340.44      9.16 o 
 -13   3   6      528.51      520.96     13.43 o 
 -11   3   6      153.90      141.96      6.20 o 
  -9   3   6      519.49      520.74     10.56 o 
  -7   3   6     1642.86     1537.95     19.12 o 
  -5   3   6     1353.73     1102.27     16.44 o 
  -3   3   6      104.78      118.38      5.41 o 
  -1   3   6      441.28      470.87      9.48 o 
   1   3   6        0.04        0.00      3.02 o 
   5   3   6      615.35      676.90     12.65 o 
   7   3   6        3.36        2.30      3.31 o 
  13   3   6       46.83       28.56      4.73 o 
  15   3   6     1103.86     1211.72     18.62 o 
  17   3   6      481.19      480.91     18.35 o 
  19   3   6       27.88       14.63      5.20 o 
  21   3   6       14.92       28.79      6.55 o 
  23   3   6       16.15       15.59      5.56 o 
  25   3   6        1.47        0.00      4.97 o 
  27   3   6        1.81        0.00      5.29 o 
  29   3   6        0.09        3.32      6.09 o 
 -36   4   6        1.47        2.23      8.17 o 
 -34   4   6        2.05        7.80      7.98 o 
 -28   4   6       48.44       16.13      7.75 o 
 -26   4   6       72.86      125.46     12.05 o 
 -24   4   6     2545.38     2714.37     31.24 o 
 -22   4   6       11.15       10.39      4.50 o 
 -18   4   6      408.38      414.59     10.62 o 
 -16   4   6      760.22      687.57     13.22 o 
 -14   4   6       12.21        0.00      3.81 o 
 -12   4   6     1756.15     1765.58     22.05 o 
 -10   4   6        0.74        4.80      5.83 o 
  -8   4   6        0.94        8.57      3.78 o 
  -6   4   6      408.54      514.79     10.83 o 
  -4   4   6      108.88       98.09      5.49 o 
  -2   4   6      140.59      130.72      5.95 o 
   0   4   6      245.31      258.34     11.02 o 
   2   4   6      115.79      161.34      6.39 o 
   4   4   6       57.35       70.30      5.02 o 
   6   4   6      342.05      433.24      9.99 o 
  14   4   6      341.07      383.58     13.34 o 
  16   4   6       86.40       93.60     11.10 o 
  18   4   6      441.23      471.29     16.52 o 
  20   4   6        1.26        1.70      6.36 o 
  22   4   6       69.58       74.12      8.82 o 
  24   4   6       45.01       38.27      7.80 o 
  26   4   6        0.15        8.10      6.28 o 
  28   4   6        1.54        1.78      6.91 o 
 -33   5   6      138.32      220.21     20.04 o 
 -31   5   6       44.37       65.50     10.23 o 
 -29   5   6        4.34        2.56      7.93 o 
 -27   5   6      298.59      210.68     13.12 o 
 -23   5   6      693.14      470.17     14.52 o 
 -21   5   6        5.98        0.00      5.73 o 
 -19   5   6      659.57      586.94     12.79 o 
 -17   5   6      301.52      300.48      9.55 o 
 -15   5   6      961.79      951.88     16.12 o 
 -13   5   6      252.23      275.51      9.18 o 
 -11   5   6       10.43        3.01      4.33 o 
  -9   5   6      262.06      298.33      9.17 o 
  -7   5   6       84.48       87.10      5.98 o 
  -5   5   6      625.23      617.74     12.38 o 
  -3   5   6       33.76       31.10      4.96 o 
  -1   5   6      178.96      135.71      8.95 o 
   1   5   6      120.88      134.80      6.33 o 
   3   5   6      299.58      273.43      9.08 o 
   5   5   6      746.29      855.34     17.49 o 
   7   5   6       13.60        0.00      4.89 o 
   9   5   6       32.19       10.55      5.80 o 
  11   5   6       31.21       55.83      7.16 o 
  15   5   6      147.80      202.16     14.67 o 
  17   5   6       27.01       34.67     11.13 o 
  19   5   6       49.61       59.82      8.31 o 
  21   5   6        7.26        0.00      5.67 o 
  23   5   6        0.65        0.00      7.20 o 
  25   5   6        5.02        3.28      8.03 o 
  27   5   6        6.08        9.18     10.30 o 
 -32   6   6       18.18        0.00      9.42 o 
 -30   6   6        7.30        0.00      7.72 o 
 -26   6   6      143.16      107.09     11.38 o 
 -24   6   6      655.43      701.10     18.29 o 
 -22   6   6       22.50       30.99      7.13 o 
 -20   6   6       64.30       97.25     11.42 o 
 -18   6   6       50.91       54.78      7.33 o 
 -16   6   6      166.60      162.02      8.29 o 
 -14   6   6       24.22       16.06      5.16 o 
 -12   6   6      781.80      786.75     14.90 o 
 -10   6   6     1169.91     1262.94     19.14 o 
  -8   6   6      432.56      371.30     10.50 o 
  -6   6   6        0.10        0.00      4.31 o 
  -4   6   6      284.84      336.50     12.02 o 
  -2   6   6      790.65      763.86     14.22 o 
   0   6   6      678.67      807.17     17.78 o 
   2   6   6       17.32       13.95      5.97 o 
   4   6   6        5.18        0.00      5.57 o 
   6   6   6      190.64      241.69     11.65 o 
   8   6   6       10.73       22.55      6.46 o 
  10   6   6        3.87       19.04      6.70 o 
  12   6   6       30.44       15.31      6.62 o 
  14   6   6      305.42      344.81     14.21 o 
  16   6   6        0.10       10.24      6.40 o 
  18   6   6       37.24       24.28      7.46 o 
  20   6   6        2.29        2.73      6.68 o 
  22   6   6       74.90       77.40      9.70 o 
  24   6   6       39.14       30.12      9.75 o 
 -29   7   6        7.95       12.91     20.27 o 
 -27   7   6       55.68       70.28     14.21 o 
 -23   7   6       62.24      102.60     11.22 o 
 -21   7   6       36.55       57.96      8.21 o 
 -19   7   6       31.31       14.52      6.74 o 
 -17   7   6        0.52        2.96      6.10 o 
 -15   7   6        1.99        0.00      5.53 o 
 -13   7   6      387.51      364.78     13.16 o 
 -11   7   6      154.39      138.73      7.87 o 
  -9   7   6      310.71      289.85      9.92 o 
  -7   7   6      506.02      470.54     12.19 o 
  -5   7   6      897.81      921.52     19.83 o 
  -3   7   6       47.71       42.97      7.24 o 
  -1   7   6     1810.13     1706.67     30.77 o 
   1   7   6      240.53      200.72     10.44 o 
   3   7   6      139.33      106.00      9.29 o 
   5   7   6       34.42       19.23      7.18 o 
   7   7   6       94.06      118.03     10.08 o 
   9   7   6        0.04        1.78      7.00 o 
  11   7   6       11.02        8.25      6.71 o 
  13   7   6       42.54       76.63      9.64 o 
  15   7   6        2.34       17.85      7.45 o 
  17   7   6        0.93        8.37      6.84 o 
  19   7   6       52.76       47.31      8.94 o 
  21   7   6       17.69        3.11      9.04 o 
 -24   8   6        3.42        0.00     10.76 o 
 -22   8   6        5.57       12.68      9.92 o 
 -18   8   6       98.01      122.53     10.09 o 
 -16   8   6        0.06        0.00      6.22 o 
 -14   8   6       28.44       24.39      7.20 o 
 -12   8   6       27.91       25.44      7.09 o 
 -10   8   6      159.23      190.89     10.58 o 
  -8   8   6       11.46        0.00      6.39 o 
  -6   8   6      207.20      212.49     12.73 o 
  -4   8   6      108.68      115.00      9.48 o 
  -2   8   6      475.18      502.92     15.93 o 
   0   8   6        8.98       16.26      7.59 o 
   2   8   6      249.37      243.72     19.64 o 
   4   8   6      328.06      439.89     18.57 o 
   6   8   6       16.39       23.59      8.67 o 
   8   8   6       26.32       40.56      8.57 o 
  10   8   6        0.10        0.00      7.11 o 
  12   8   6        0.45        0.00      6.73 o 
  14   8   6        0.03        0.00     10.81 o 
  16   8   6        0.37        0.00      6.56 o 
 -19   9   6        1.37        0.00     11.49 o 
 -17   9   6       19.14       14.88      7.80 o 
 -15   9   6        0.04        0.00      7.68 o 
 -13   9   6       57.83       87.76     11.73 o 
 -11   9   6        2.34        3.93      7.87 o 
  -9   9   6        2.08        3.05      9.03 o 
  -7   9   6      329.56      280.41     16.40 o 
  -5   9   6      361.71      369.80     18.16 o 
  -3   9   6       61.41       60.54      9.63 o 
  -1   9   6      389.09      353.07     17.43 o 
   1   9   6       27.41       31.77      8.67 o 
   3   9   6       56.30       39.47      9.37 o 
   5   9   6       16.77       18.08      8.06 o 
   7   9   6       69.65       91.82     11.24 o 
   9   9   6       55.25       84.42     11.13 o 
  11   9   6        3.85        0.00     20.94 o 
 -37   1   7      114.86      147.47     14.22 o 
 -35   1   7       84.03       88.28      8.33 o 
 -33   1   7       28.93       21.36      7.33 o 
 -31   1   7        6.14        2.13      7.21 o 
 -29   1   7      259.81      280.70      9.57 o 
 -27   1   7        0.31        0.00      4.22 o 
 -25   1   7      591.58      636.93     13.34 o 
 -23   1   7      440.56      441.81     11.13 o 
 -21   1   7      931.10     1003.08     16.48 o 
 -19   1   7     1030.77     1053.43     16.46 o 
 -17   1   7       11.03       12.02      4.55 o 
 -15   1   7      448.70      445.70     10.28 o 
 -13   1   7      630.84      601.76     11.47 o 
 -11   1   7     1949.43     1940.74     22.45 o 
  -9   1   7      189.42      180.48      7.01 o 
  -7   1   7        2.35       12.07      3.45 o 
  -5   1   7       12.49        8.35      3.38 o 
  -1   1   7     1000.99      943.58     14.50 o 
   1   1   7      473.67      395.68      8.59 o 
   3   1   7       74.44       65.75      5.03 o 
   5   1   7       22.39       22.20      3.14 o 
   7   1   7      235.47      247.86      6.20 o 
   9   1   7       24.62       39.52      3.57 o 
  11   1   7      130.34      109.56      5.66 o 
  13   1   7      340.83      327.10      9.66 o 
  15   1   7        5.82        7.76      3.84 o 
  17   1   7      420.59      484.71     13.65 o 
  19   1   7       38.32       24.72      5.26 o 
  21   1   7        1.97        1.03      4.65 o 
  23   1   7        8.88        0.00      6.11 o 
  25   1   7       14.58       12.56      5.73 o 
  27   1   7       16.42       10.10      8.31 o 
  29   1   7        2.72        7.02      7.02 o 
 -36   2   7        0.46        0.00      6.89 o 
 -34   2   7        6.29       13.43      6.83 o 
 -32   2   7       36.52       32.94      6.29 o 
 -30   2   7       39.22       48.24      7.49 o 
 -28   2   7       56.69       57.65      6.01 o 
 -26   2   7       12.33       10.01      4.80 o 
 -24   2   7       54.73       52.00      7.41 o 
 -22   2   7      101.99       97.09      7.14 o 
 -20   2   7       42.37       28.98      5.23 o 
 -18   2   7      212.24      211.30      7.93 o 
 -16   2   7     1237.33     1232.70     17.77 o 
 -14   2   7      151.13      170.67      7.02 o 
 -12   2   7      105.71       98.42      6.49 o 
 -10   2   7       26.76       24.04      4.15 o 
  -8   2   7      229.79      222.13      7.28 o 
  -6   2   7       27.92       25.15      3.95 o 
  -4   2   7      244.10      255.71      7.50 o 
  -2   2   7       82.37       68.40      5.03 o 
   0   2   7     2447.19     2586.25     28.17 o 
   2   2   7      244.88      215.00      6.91 o 
   4   2   7      156.34      141.16      5.98 o 
   8   2   7       18.14        8.21      3.92 o 
  10   2   7        7.83        4.84      3.00 o 
  12   2   7      200.16      165.55      7.48 o 
  14   2   7        8.12        9.78      3.65 o 
  16   2   7        7.76       10.01      6.23 o 
  18   2   7       78.90       49.07      6.07 o 
  20   2   7       14.75        5.42      5.10 o 
  22   2   7        4.51       12.52      5.74 o 
  24   2   7        0.22        6.76      5.65 o 
  26   2   7       40.50       26.38      6.71 o 
  28   2   7       28.92       18.69      6.26 o 
 -35   3   7        9.14        0.00      7.18 o 
 -33   3   7      186.91      205.00     12.61 o 
 -31   3   7      186.71      218.96     18.17 o 
 -29   3   7       25.33       27.83      5.72 o 
 -27   3   7       45.32       64.97      6.21 o 
 -25   3   7        1.59        5.19      4.78 o 
 -23   3   7      644.69      628.47     13.55 o 
 -21   3   7        7.72        0.00      4.17 o 
 -19   3   7      807.91      823.66     18.76 o 
 -17   3   7       61.82       53.52      5.56 o 
 -15   3   7       57.62       74.47      5.83 o 
 -13   3   7     1777.62     1751.75     22.25 o 
 -11   3   7      263.85      261.19      8.29 o 
  -9   3   7       16.21       15.76      4.04 o 
  -7   3   7       12.04       15.35      3.89 o 
  -5   3   7       56.92       68.83      5.51 o 
  -3   3   7       80.05       78.74      5.19 o 
  -1   3   7     1087.35     1030.41     16.31 o 
   1   3   7      510.49      456.25      9.99 o 
   3   3   7        0.62        0.00      3.34 o 
   5   3   7       98.98      134.50      7.39 o 
   7   3   7       79.12       94.99      5.75 o 
   9   3   7       30.88       39.59      5.23 o 
  11   3   7      287.27      259.63     12.74 o 
  13   3   7        9.14       15.64      5.70 o 
  15   3   7       16.07        5.47      5.18 o 
  17   3   7      196.27      274.87     13.00 o 
  19   3   7       24.56        8.56      6.51 o 
  21   3   7        0.41        3.54      7.69 o 
  23   3   7       31.01       29.02      8.62 o 
  25   3   7       27.23       27.46      8.57 o 
  27   3   7       10.35        6.57      7.73 o 
 -34   4   7       17.99        8.15      8.31 o 
 -32   4   7        4.04        0.00      6.98 o 
 -30   4   7       25.77       20.86      8.33 o 
 -28   4   7        0.00        0.00      6.86 o 
 -26   4   7       32.67       18.41      6.10 o 
 -24   4   7      815.67      738.65     18.97 o 
 -22   4   7      281.17      280.33      9.64 o 
 -20   4   7        2.42        7.05      4.58 o 
 -18   4   7        0.30       10.37      4.48 o 
 -16   4   7       21.15       15.33      4.72 o 
 -14   4   7     1977.67     2010.56     25.12 o 
 -12   4   7        1.48        0.00      4.01 o 
 -10   4   7      508.63      524.34     11.97 o 
  -8   4   7      305.88      316.96      9.29 o 
  -6   4   7      194.51      174.93      8.33 o 
  -4   4   7      145.67      119.82      6.32 o 
  -2   4   7      532.74      542.30     11.47 o 
   0   4   7      526.38      579.59     15.18 o 
   2   4   7       15.24       13.13      5.40 o 
   4   4   7     1066.58      911.30     17.86 o 
   6   4   7      130.50      165.01      8.41 o 
   8   4   7      190.01      200.76     10.28 o 
  10   4   7       64.04       65.68      8.22 o 
  12   4   7       33.90       39.19      7.46 o 
  14   4   7      184.09      181.95     10.57 o 
  16   4   7      285.11      349.70     13.54 o 
  18   4   7       42.73       30.02      7.02 o 
  20   4   7       25.46        2.64      9.63 o 
  22   4   7       63.00       81.24     10.52 o 
  24   4   7       19.82       32.39      9.53 o 
  26   4   7       11.47        7.73      9.64 o 
 -33   5   7       46.44       58.36     11.85 o 
 -31   5   7      167.21      192.69     13.50 o 
 -29   5   7      105.93      133.72     11.84 o 
 -27   5   7       21.96        5.22      6.84 o 
 -25   5   7       73.74      127.58     10.98 o 
 -23   5   7      723.81      659.70     17.55 o 
 -21   5   7       30.38       17.38      5.22 o 
 -19   5   7      865.87      930.13     16.67 o 
 -17   5   7        6.89        3.94      4.45 o 
 -15   5   7      397.31      380.37     10.90 o 
 -13   5   7      608.84      565.41     12.80 o 
 -11   5   7      653.42      664.00     21.02 o 
  -9   5   7      291.52      304.72      9.56 o 
  -7   5   7       77.29       73.68      6.02 o 
  -5   5   7      587.04      547.28     12.16 o 
  -3   5   7       84.61       85.30      6.08 o 
  -1   5   7     1978.49     1898.76     28.59 o 
   1   5   7       14.19       10.00      4.48 o 
   3   5   7       19.55        2.34      4.98 o 
   5   5   7       11.48        2.48      6.49 o 
   7   5   7      269.86      293.08     18.22 o 
   9   5   7        0.00        0.00      5.37 o 
  11   5   7       44.07       38.19      7.18 o 
  13   5   7        1.17        0.00      5.54 o 
  15   5   7        0.06        6.33      6.18 o 
  17   5   7       26.45       60.19      9.53 o 
  19   5   7        0.04        8.33      6.47 o 
  21   5   7        1.99        0.00      7.47 o 
  23   5   7        0.85        0.00      7.65 o 
 -30   6   7       22.21       38.05     11.16 o 
 -28   6   7      140.91      176.38     14.77 o 
 -26   6   7       34.02       37.10      9.36 o 
 -24   6   7        6.29        0.00      5.99 o 
 -22   6   7        3.09        0.00      6.09 o 
 -20   6   7       43.69       15.15      6.94 o 
 -18   6   7        6.68       18.87      5.61 o 
 -16   6   7       38.66       52.21      6.06 o 
 -14   6   7      100.13       91.06      6.88 o 
 -12   6   7       22.77       28.39      5.51 o 
 -10   6   7        3.65        6.57      4.62 o 
  -8   6   7       41.49       35.34      5.44 o 
  -6   6   7      146.61      146.76      7.54 o 
  -4   6   7        3.47        2.93      4.30 o 
  -2   6   7      392.63      454.08     13.97 o 
   0   6   7      572.64      646.43     16.46 o 
   2   6   7      684.58      786.56     18.21 o 
   4   6   7      147.81      102.17      9.35 o 
   6   6   7        7.66        0.00      7.19 o 
   8   6   7       76.45      101.17      9.35 o 
  10   6   7       39.82       27.84      7.22 o 
  12   6   7        9.67       12.20      6.72 o 
  14   6   7       16.13       19.84      7.98 o 
  16   6   7       11.42       25.78      7.80 o 
  18   6   7       67.91       43.94      8.29 o 
  20   6   7        8.18        0.00      7.07 o 
  22   6   7        4.46        2.89     11.63 o 
 -27   7   7       79.01       63.60     28.80 o 
 -25   7   7        1.56        0.00      7.90 o 
 -23   7   7       13.08        0.00      7.27 o 
 -21   7   7       17.86       16.54      6.94 o 
 -19   7   7      161.01      153.75     10.53 o 
 -17   7   7       30.65       37.41      7.63 o 
 -15   7   7       38.97       40.32      7.65 o 
 -13   7   7      100.86       86.11      7.29 o 
 -11   7   7      245.13      260.91     10.01 o 
  -9   7   7        3.33        0.00      4.99 o 
  -7   7   7      273.53      263.44     10.71 o 
  -5   7   7      182.50      183.46     10.45 o 
  -3   7   7       13.93       20.13      6.65 o 
  -1   7   7      560.97      533.01     17.58 o 
   1   7   7      156.00      162.05     10.30 o 
   3   7   7        0.00        1.60      6.21 o 
   5   7   7       51.47       65.27     10.09 o 
   7   7   7        5.48       12.06      7.10 o 
   9   7   7       33.79       31.08      7.83 o 
  11   7   7       31.77       61.60      9.96 o 
  13   7   7        1.75        7.58      7.44 o 
  15   7   7        0.45        0.00      7.09 o 
  17   7   7        0.00        0.00      6.85 o 
 -22   8   7       40.66       11.04     17.10 o 
 -20   8   7       27.08       27.84      8.03 o 
 -18   8   7      128.45      186.40     11.58 o 
 -16   8   7      188.77      211.17     18.43 o 
 -14   8   7        1.07        0.00      5.74 o 
 -12   8   7        6.45        1.19      6.58 o 
 -10   8   7        6.88        8.40      6.91 o 
  -8   8   7       28.09       20.46      8.52 o 
  -6   8   7       43.29       47.90      8.39 o 
  -4   8   7       46.67       59.02      9.36 o 
  -2   8   7       16.75        4.27      7.33 o 
   0   8   7      257.39      270.38     15.91 o 
   2   8   7      116.35      150.64     11.84 o 
   4   8   7      289.58      265.93     14.68 o 
   6   8   7       48.18       55.52      9.54 o 
   8   8   7      104.26      113.19     12.37 o 
  10   8   7       43.87       27.51      9.11 o 
  12   8   7       11.55       23.09      9.85 o 
 -13   9   7       12.14        5.23      9.53 o 
 -11   9   7       18.17       11.85     10.67 o 
  -9   9   7      143.01      153.60     14.11 o 
  -7   9   7       55.40       49.64     11.05 o 
  -5   9   7       49.98       51.80      9.53 o 
  -3   9   7       22.36       26.44      9.83 o 
  -1   9   7        1.06        7.12      9.63 o 
   1   9   7        0.00        5.37      9.07 o 
   3   9   7       29.28       46.09     15.48 o 
   5   9   7       26.02       25.49     12.68 o 
 -36   0   8       52.93       69.70     14.51 o 
 -32   0   8       31.31       16.51      8.83 o 
 -28   0   8      353.62      298.26     17.68 o 
 -26   0   8      504.59      498.80     20.91 o 
 -24   0   8     1113.66     1140.87     31.18 o 
 -22   0   8        0.07       18.55      8.17 o 
 -20   0   8       77.45      111.97     11.43 o 
 -18   0   8     7380.04     7368.76    109.45 o 
 -16   0   8     2580.77     2468.76     47.59 o 
 -14   0   8      228.05      249.46     14.08 o 
 -12   0   8       68.41       70.26      9.13 o 
 -10   0   8        1.04        0.00     13.65 o 
  -8   0   8      217.41      200.55     11.99 o 
  -6   0   8      659.86      657.66     19.99 o 
  -4   0   8      375.23      343.73     14.64 o 
  -2   0   8      335.56      273.60     16.58 o 
   0   0   8      853.12      760.84     21.64 o 
   4   0   8      245.57      188.22     11.69 o 
   6   0   8      247.28      273.03      9.94 o 
   8   0   8       62.73       52.74      5.82 o 
  16   0   8      125.34       86.21      8.72 o 
  18   0   8        1.13        0.00      6.25 o 
  20   0   8      131.24       99.14      9.81 o 
  22   0   8      232.00      220.11     16.97 o 
  24   0   8      381.07      401.50     29.96 o 
  26   0   8        5.23        7.17      9.81 o 
 -35   1   8        1.27        8.47      7.33 o 
 -29   1   8        7.60        0.00      5.45 o 
 -27   1   8       28.46       12.72      6.02 o 
 -25   1   8      572.01      624.24     16.26 o 
 -23   1   8        0.08        0.00      4.89 o 
 -21   1   8        3.57        8.36      5.38 o 
 -19   1   8     1256.51     1348.15     23.34 o 
 -17   1   8     3136.78     3161.87     43.91 o 
 -15   1   8      100.82       86.02      6.92 o 
 -13   1   8      632.12      619.11     12.34 o 
 -11   1   8      586.18      568.28     11.71 o 
  -9   1   8      136.29      160.46      6.79 o 
  -7   1   8      325.76      300.99      8.56 o 
  -5   1   8      374.03      372.53      9.33 o 
  -3   1   8       86.32       69.79      5.28 o 
   3   1   8      340.17      407.31     10.17 o 
   5   1   8       89.22       91.54      5.97 o 
   7   1   8      133.92      150.01     10.00 o 
  15   1   8        4.40        6.19      6.39 o 
  17   1   8      117.36      121.78     10.33 o 
  19   1   8        0.05        6.35      5.90 o 
  21   1   8        4.05        4.78      5.89 o 
  23   1   8      395.51      353.73     14.03 o 
  25   1   8       72.64       66.56     10.87 o 
 -32   2   8       77.91       58.61      7.85 o 
 -30   2   8        0.08       10.39      5.59 o 
 -28   2   8      119.00       98.77     11.33 o 
 -26   2   8      103.24      118.56      7.55 o 
 -24   2   8     1028.70     1077.12     18.10 o 
 -22   2   8        0.45        0.00      4.74 o 
 -20   2   8      144.29      144.83      8.76 o 
 -18   2   8     3051.68     2904.35     32.47 o 
 -16   2   8       95.14      109.30      6.81 o 
 -14   2   8      109.98      100.81      6.47 o 
 -12   2   8      824.57      857.37     14.76 o 
 -10   2   8        0.00        0.00      3.62 o 
  -8   2   8       81.56       94.39      6.04 o 
  -6   2   8       33.34       29.07      4.69 o 
  -4   2   8      190.04      218.96      9.12 o 
   0   2   8        0.89        0.96      3.38 o 
   2   2   8      346.63      383.46     11.12 o 
   4   2   8       30.32       21.43      4.33 o 
   6   2   8      365.55      400.64     10.05 o 
   8   2   8       31.59       30.25      4.70 o 
  10   2   8        9.18        0.61      4.09 o 
  14   2   8        4.97        0.00      6.12 o 
  16   2   8      163.97      128.02     10.68 o 
  18   2   8       56.78       66.30      9.36 o 
  20   2   8        0.34        1.70      7.38 o 
  22   2   8      278.32      317.30     15.87 o 
  24   2   8      119.54      131.80     12.12 o 
  26   2   8        1.91       10.79      7.79 o 
 -33   3   8        3.71        0.00      7.05 o 
 -31   3   8        2.68        0.00      5.81 o 
 -29   3   8       98.70      106.12      7.67 o 
 -27   3   8        8.31        1.67      5.01 o 
 -25   3   8       48.12       33.99      6.31 o 
 -23   3   8      877.19     1008.67     17.63 o 
 -21   3   8      217.70      265.27      9.58 o 
 -19   3   8     1171.75     1063.19     17.71 o 
 -17   3   8      158.21      136.49      7.29 o 
 -15   3   8        3.12        0.00      4.39 o 
 -13   3   8      278.43      248.13     11.69 o 
 -11   3   8        0.32        0.00      3.99 o 
  -9   3   8        0.18        3.31      4.20 o 
  -7   3   8       21.11       11.71      6.81 o 
  -5   3   8       73.79       80.69      5.94 o 
  -3   3   8       64.28       53.38      5.05 o 
  -1   3   8      346.75      283.74      9.45 o 
   1   3   8      223.93      159.88      7.40 o 
   3   3   8       55.54       65.92      5.44 o 
   5   3   8       27.41       18.06      4.45 o 
   7   3   8       83.86       85.24      7.68 o 
   9   3   8        3.34        0.00      4.76 o 
  11   3   8       24.64        9.07      5.41 o 
  13   3   8        4.18        5.37      5.41 o 
  15   3   8       21.45       50.54      8.15 o 
  17   3   8       98.02      125.35     11.38 o 
  19   3   8       12.58       15.39      7.80 o 
  21   3   8       68.17       70.53     10.25 o 
  23   3   8      119.21      128.78     14.65 o 
  25   3   8       11.54       17.23      8.84 o 
 -32   4   8       25.85       10.60     10.51 o 
 -30   4   8        3.52        2.31      7.77 o 
 -28   4   8        3.33        0.00      7.28 o 
 -26   4   8       25.17       17.45      6.29 o 
 -24   4   8       36.13       34.43      5.92 o 
 -22   4   8      274.84      370.78     11.20 o 
 -20   4   8        7.50        3.09      4.84 o 
 -18   4   8      998.11      846.82     15.95 o 
 -16   4   8       19.07       13.24      4.89 o 
 -14   4   8       40.40       45.84      5.72 o 
 -12   4   8       58.91       70.83      6.17 o 
 -10   4   8       22.82       22.18      4.89 o 
  -8   4   8       23.04       12.43      4.53 o 
  -6   4   8      183.44      203.84      8.09 o 
  -4   4   8       51.70       45.43      5.61 o 
  -2   4   8        1.53        0.00      3.73 o 
   0   4   8      329.98      325.97     12.12 o 
   2   4   8       64.90       68.27      5.62 o 
   4   4   8       84.19       78.19      5.66 o 
   6   4   8        4.24        8.21      5.72 o 
   8   4   8      277.92      302.97     12.43 o 
  10   4   8       11.29        1.41      7.29 o 
  12   4   8        9.48       30.69      7.11 o 
  14   4   8       24.39       13.97      6.70 o 
  16   4   8        0.35        2.54      6.05 o 
  18   4   8       26.75       26.52      8.87 o 
  20   4   8        0.01        1.74      8.61 o 
  22   4   8       51.14       45.32     10.10 o 
 -29   5   8        7.46        0.00      7.62 o 
 -27   5   8      222.80      209.46     12.78 o 
 -25   5   8       78.90       77.24      8.92 o 
 -23   5   8        0.36        3.04      5.81 o 
 -21   5   8      195.77      252.49      9.92 o 
 -19   5   8      208.19      179.24      8.70 o 
 -17   5   8      143.41       97.88      7.21 o 
 -15   5   8        4.78        7.47      4.85 o 
 -13   5   8      774.51      703.01     16.24 o 
 -11   5   8       59.44       60.79      6.11 o 
  -9   5   8      211.24      214.44      8.64 o 
  -7   5   8        9.36        4.38      4.51 o 
  -5   5   8      713.48      675.93     18.14 o 
  -3   5   8        9.62       13.53      4.89 o 
  -1   5   8       85.98       84.50      6.29 o 
   1   5   8      101.79      119.46      8.61 o 
   3   5   8       28.95       27.43      6.11 o 
   5   5   8      330.59      326.23     13.58 o 
   7   5   8        3.64        0.00      7.76 o 
   9   5   8       16.20       22.54      7.02 o 
  11   5   8       28.74       65.30     14.98 o 
  13   5   8        8.52        0.00      5.67 o 
  15   5   8        1.32        3.89      6.44 o 
  17   5   8       70.72       88.44     10.01 o 
  19   5   8       10.21        4.28      8.90 o 
  21   5   8        3.43        1.95      9.34 o 
 -26   6   8       87.44       86.59      9.63 o 
 -24   6   8      166.07      150.90     11.05 o 
 -22   6   8      142.59      165.97     10.93 o 
 -20   6   8        0.07        0.09      6.39 o 
 -18   6   8       81.99       68.40      7.01 o 
 -16   6   8      124.64      123.83      7.86 o 
 -14   6   8      110.17      106.35      7.51 o 
 -12   6   8       28.40       22.35      5.61 o 
 -10   6   8       72.77       74.68      6.94 o 
  -8   6   8        2.65        0.00      4.51 o 
  -6   6   8       26.57       37.09      5.90 o 
  -4   6   8       72.72       90.90      6.97 o 
  -2   6   8       73.35       73.43      8.80 o 
   0   6   8       16.92        8.31      6.57 o 
   2   6   8       87.88       85.80      9.43 o 
   4   6   8      301.64      318.09     15.85 o 
   8   6   8      159.59      147.45     12.11 o 
  10   6   8        7.19        2.53      6.85 o 
  12   6   8        8.11       11.22      6.95 o 
  14   6   8        1.74        0.00      6.56 o 
  16   6   8        3.65       17.48      8.04 o 
  18   6   8        0.64        0.00     13.92 o 
 -23   7   8        2.63        0.32      9.81 o 
 -21   7   8      539.38      616.99     23.04 o 
 -19   7   8        2.11        5.04      6.84 o 
 -17   7   8       13.44        0.00      6.83 o 
 -15   7   8      190.01      186.68     10.14 o 
 -13   7   8        7.72        3.04      5.20 o 
 -11   7   8        0.36        0.00      5.15 o 
  -9   7   8        8.03        0.00      4.89 o 
  -7   7   8      166.67      164.71     10.61 o 
  -5   7   8      434.54      393.57     14.40 o 
  -3   7   8       73.69       86.94     12.79 o 
  -1   7   8       75.26       84.56      9.80 o 
   1   7   8      181.85      224.87     16.14 o 
   3   7   8        4.36        0.00      7.43 o 
   5   7   8      368.92      359.07     22.60 o 
   7   7   8      116.62      125.92     11.30 o 
   9   7   8        1.68        0.00      7.30 o 
  11   7   8       12.06        2.49      9.78 o 
  13   7   8        9.86        3.85      8.54 o 
 -16   8   8        3.06        0.00      6.44 o 
 -14   8   8        0.11        0.00      6.47 o 
 -12   8   8        0.12        5.39      7.39 o 
 -10   8   8       33.64       36.98      9.45 o 
  -8   8   8        0.14        3.24      7.63 o 
  -6   8   8        0.15        1.91      7.64 o 
  -4   8   8        8.41        5.91      7.33 o 
  -2   8   8        0.00        7.48      9.08 o 
   0   8   8      220.11      246.08     15.89 o 
   2   8   8       80.65       63.71      9.88 o 
   4   8   8      263.60      315.69     22.73 o 
   6   8   8       27.91       29.06     12.37 o 
   8   8   8      106.34      102.07     22.76 o 
 -33   1   9       10.33       16.59      7.00 o 
 -31   1   9       72.04      112.17      9.57 o 
 -29   1   9        1.40        0.00      5.54 o 
 -27   1   9       63.71       82.55      9.63 o 
 -25   1   9        5.35        2.47      5.65 o 
 -23   1   9      162.08      159.24      9.72 o 
 -21   1   9      139.24      148.22     10.29 o 
 -19   1   9      409.46      402.28     13.32 o 
 -17   1   9       50.89       68.81      8.01 o 
 -15   1   9      294.49      338.96     12.19 o 
 -13   1   9       24.05       34.08      5.80 o 
 -11   1   9      138.42      132.97      8.08 o 
  -9   1   9       39.32       52.08      6.15 o 
  -7   1   9       61.78       59.64      6.43 o 
  -5   1   9       30.96       23.11      5.22 o 
  -3   1   9       36.86       23.63      5.24 o 
  -1   1   9       15.78       21.45      5.00 o 
   1   1   9       62.62       63.16      6.25 o 
   3   1   9       19.37       20.51      5.49 o 
   5   1   9      223.70      237.57     15.62 o 
   7   1   9       42.43       45.56      7.87 o 
   9   1   9       13.80       10.64      5.90 o 
  11   1   9        2.69        0.91      5.98 o 
  13   1   9        1.65        0.00      5.86 o 
  15   1   9        0.13        0.00      7.58 o 
  17   1   9        0.98        0.00      6.80 o 
  19   1   9        4.51       10.42      8.36 o 
  21   1   9        5.91        0.00     10.49 o 
  23   1   9       17.59       25.98     12.83 o 
 -32   2   9        5.47        5.82      8.05 o 
 -30   2   9       38.14       39.63      7.36 o 
 -28   2   9       28.71       18.99      6.58 o 
 -26   2   9        0.02        0.00      5.51 o 
 -24   2   9        6.75       19.53      6.28 o 
 -22   2   9       78.70      101.11      8.30 o 
 -20   2   9        1.69        0.00      5.05 o 
 -18   2   9      221.46      248.37     11.58 o 
 -16   2   9      308.30      282.26     11.39 o 
 -14   2   9     1130.67     1107.35     22.67 o 
 -12   2   9      109.73      100.42      7.68 o 
 -10   2   9        4.55        2.84      4.70 o 
  -8   2   9      789.01      775.54     17.79 o 
  -6   2   9        0.19        0.00      4.05 o 
  -4   2   9       80.73       87.33      6.61 o 
  -2   2   9       33.43       31.55      4.92 o 
   0   2   9       10.61        5.26      3.51 o 
   2   2   9        1.71        2.17      3.38 o 
   4   2   9        0.68        0.25      3.75 o 
   6   2   9      370.35      368.94     13.61 o 
   8   2   9       60.91       62.33      6.16 o 
  10   2   9        1.01        7.05      4.63 o 
  12   2   9        0.87        0.00      5.33 o 
  14   2   9      104.74       85.61     10.19 o 
  16   2   9       90.44      102.54     10.94 o 
  18   2   9       32.40       28.80      8.37 o 
  20   2   9       33.75       47.40      9.85 o 
  22   2   9       35.89       23.41     14.67 o 
 -31   3   9       39.07       68.32      8.97 o 
 -29   3   9       11.25        0.16      6.05 o 
 -27   3   9        0.06        1.08      6.49 o 
 -25   3   9       75.47       76.15      8.32 o 
 -23   3   9       56.51       41.81      6.70 o 
 -21   3   9        6.64        0.00      4.80 o 
 -19   3   9      205.21      194.09      8.74 o 
 -17   3   9       46.13       34.94      5.85 o 
 -15   3   9       54.98       59.07      6.24 o 
 -13   3   9       32.38       50.08      5.99 o 
 -11   3   9     1022.67      961.59     19.06 o 
  -9   3   9       31.69       39.63      5.52 o 
  -7   3   9       55.15       38.87      5.83 o 
  -5   3   9       15.35       18.04      4.74 o 
  -3   3   9        2.36       10.66      4.13 o 
  -1   3   9       12.89       19.89      4.56 o 
   1   3   9       10.42       13.13      4.34 o 
   3   3   9        1.11        0.63      3.98 o 
   5   3   9      501.54      505.53     12.95 o 
   7   3   9      193.91      178.93      9.87 o 
   9   3   9       52.76       48.36      7.30 o 
  11   3   9       99.06      108.43      9.77 o 
  13   3   9       29.81       17.63      9.33 o 
  15   3   9        5.10        6.24     11.51 o 
  17   3   9        6.45        0.00      7.61 o 
  19   3   9       38.56       51.19     10.04 o 
  21   3   9        6.72        2.77      8.32 o 
 -30   4   9        1.16        0.00      8.28 o 
 -28   4   9      344.63      381.69     19.44 o 
 -26   4   9        6.93        2.74      5.35 o 
 -24   4   9        3.04        5.76      5.35 o 
 -22   4   9        5.96        0.00      5.12 o 
 -20   4   9      332.15      373.28     11.64 o 
 -18   4   9      282.17      263.34     10.03 o 
 -16   4   9      101.39       98.91      7.40 o 
 -14   4   9      145.78      171.22      8.54 o 
 -12   4   9       50.47       36.88      6.01 o 
 -10   4   9      130.37      125.75      7.50 o 
  -8   4   9       76.00       76.15      6.45 o 
  -6   4   9        1.57        0.00      4.27 o 
  -4   4   9        8.95        3.97      5.21 o 
  -2   4   9      224.50      195.42      8.36 o 
   0   4   9        3.99        0.66      4.33 o 
   2   4   9        0.63        0.00      4.61 o 
   4   4   9      311.58      325.66     13.38 o 
   6   4   9       96.81      134.14      9.86 o 
   8   4   9        2.26        0.96      5.46 o 
  10   4   9        7.80        0.95      5.79 o 
  12   4   9        3.16        0.00      5.81 o 
  14   4   9       11.39       13.55      7.62 o 
  16   4   9        8.16        3.06      8.05 o 
  18   4   9        0.03       11.50      9.03 o 
 -27   5   9        2.89        0.00      9.41 o 
 -25   5   9        0.00        0.00      6.52 o 
 -23   5   9        1.20        4.52      5.42 o 
 -21   5   9      178.58      168.34     10.24 o 
 -19   5   9        0.91        4.03      5.11 o 
 -17   5   9       17.54       22.18      5.84 o 
 -15   5   9       29.46       10.83      5.40 o 
 -13   5   9      154.25      130.87      7.93 o 
 -11   5   9       74.16       51.97      7.64 o 
  -9   5   9       83.42       61.12      6.37 o 
  -7   5   9       19.88       17.49      5.18 o 
  -5   5   9       39.59       27.86      5.68 o 
  -3   5   9      224.16      275.14     11.94 o 
  -1   5   9        3.17        0.00      5.09 o 
   1   5   9       19.03       16.16      6.40 o 
   3   5   9       52.12       57.00     11.65 o 
   5   5   9      358.96      375.12     15.07 o 
   7   5   9      197.20      167.47     11.34 o 
   9   5   9       52.83       63.07      8.86 o 
  11   5   9       23.15       37.03      8.68 o 
  13   5   9        0.72        0.00      5.98 o 
  15   5   9        1.52        0.00      6.99 o 
  17   5   9        0.05        1.52     11.48 o 
 -24   6   9        0.08        0.00      8.46 o 
 -22   6   9        1.33        1.73      6.89 o 
 -20   6   9       46.37       29.01      6.89 o 
 -18   6   9       33.65       20.18      6.01 o 
 -16   6   9       20.70       11.70      5.45 o 
 -14   6   9       29.86       33.88      6.23 o 
 -12   6   9        3.26        5.87      5.44 o 
 -10   6   9        0.17        0.00      5.12 o 
  -8   6   9      396.52      376.88     11.88 o 
  -6   6   9        2.65        3.62      5.19 o 
  -4   6   9      121.81      114.44      9.98 o 
  -2   6   9      227.17      174.74     13.34 o 
   0   6   9       43.30       51.91      8.79 o 
   2   6   9      130.52      148.13     11.50 o 
   4   6   9      474.62      503.74     28.88 o 
   6   6   9       75.79      108.78     11.16 o 
   8   6   9       20.71       36.48      9.07 o 
  10   6   9        0.11       10.92      7.59 o 
  12   6   9       19.06       13.46     16.29 o 
 -17   7   9       28.01       27.89      7.87 o 
 -15   7   9       45.85       34.07      6.82 o 
 -13   7   9       90.14       59.56      7.21 o 
 -11   7   9       44.54       61.66      7.30 o 
  -9   7   9        6.29       12.72      9.39 o 
  -7   7   9       58.53       66.86      8.74 o 
  -5   7   9        1.41        0.00      6.85 o 
  -3   7   9        0.01        6.23      9.61 o 
  -1   7   9        0.06       10.84      8.43 o 
   1   7   9        0.90        0.00      8.68 o 
   3   7   9        6.41        0.00      7.66 o 
   5   7   9       22.20       32.58     10.07 o 
   7   7   9      252.67      284.02     19.46 o 
 -30   0  10        5.50        0.00      9.90 o 
 -28   0  10      132.69      173.78     15.87 o 
 -26   0  10       19.44       21.64      9.92 o 
 -24   0  10       33.13       89.67     14.39 o 
 -22   0  10       22.00       10.45      9.08 o 
 -20   0  10       88.15      148.15     14.02 o 
 -18   0  10        7.25       15.03      8.37 o 
 -16   0  10       40.85        9.26     11.90 o 
 -14   0  10      392.49      389.89     29.64 o 
 -12   0  10      904.73      814.41     26.62 o 
 -10   0  10     1486.19     1570.88     37.56 o 
  -8   0  10        3.01        8.95      8.46 o 
  -6   0  10      272.54      192.19     16.38 o 
  -4   0  10      130.18       74.76     10.34 o 
  -2   0  10       12.55       13.09      7.49 o 
   0   0  10      129.91       79.31     10.33 o 
   2   0  10       45.12       72.67     10.56 o 
   4   0  10       26.88        8.53      8.80 o 
   6   0  10        2.74        8.31      7.57 o 
   8   0  10       13.86       16.31     10.18 o 
  10   0  10       78.17       86.93     15.33 o 
  12   0  10       25.54       21.36     12.56 o 
  14   0  10       29.56        6.07     12.16 o 
  16   0  10        3.81        0.00     11.80 o 
 -29   1  10        6.16       15.39      6.98 o 
 -27   1  10        1.38        0.00      5.79 o 
 -25   1  10      137.52      179.89     10.87 o 
 -23   1  10        0.52       14.42      6.21 o 
 -21   1  10      441.52      350.57     14.86 o 
 -19   1  10        1.19        0.00      5.48 o 
 -17   1  10      222.15      311.12     12.60 o 
 -15   1  10      302.94      227.78     13.17 o 
 -13   1  10     1821.49     2040.73     31.72 o 
 -11   1  10     1396.53     1569.47     26.73 o 
  -9   1  10      591.56      641.37     20.54 o 
  -7   1  10       48.76       74.99      7.35 o 
  -5   1  10       16.03       37.27      6.23 o 
  -3   1  10        0.66        0.67      4.56 o 
  -1   1  10       10.00        3.65      4.90 o 
   1   1  10      169.43      147.36      8.70 o 
   3   1  10       55.59       44.99      6.42 o 
   5   1  10      173.62      246.97     10.56 o 
   7   1  10        9.27        5.85      5.95 o 
   9   1  10        9.17        0.00      6.86 o 
  11   1  10        1.87        9.15      7.93 o 
  13   1  10        3.76        4.96      9.83 o 
  15   1  10       90.44      144.12     20.01 o 
  17   1  10        0.65        0.00     16.96 o 
 -30   2  10      163.45      169.14     13.56 o 
 -28   2  10       13.55       15.17      7.36 o 
 -26   2  10       11.52       30.43      7.20 o 
 -24   2  10       26.87       56.81      7.91 o 
 -22   2  10       22.13       12.16      6.20 o 
 -20   2  10      411.73      324.06     14.24 o 
 -18   2  10       23.99        5.47      6.05 o 
 -16   2  10      107.64      147.64      9.57 o 
 -14   2  10      297.89      273.68     11.85 o 
 -12   2  10      585.59      521.48     15.09 o 
 -10   2  10       43.17       62.12      7.88 o 
  -8   2  10        7.09        2.19      5.17 o 
  -6   2  10        0.89        2.13      5.11 o 
  -4   2  10       60.99       38.49      6.20 o 
  -2   2  10       45.37       60.55      7.03 o 
   0   2  10        1.16        0.00      4.53 o 
   2   2  10        6.59       12.81      5.54 o 
   4   2  10        1.75       15.79      5.55 o 
   6   2  10       80.01      103.83      9.13 o 
   8   2  10        0.16        0.00      5.88 o 
  10   2  10       47.13       43.40     10.25 o 
  12   2  10        0.75        0.00     13.16 o 
  14   2  10       10.65        0.00     12.25 o 
  16   2  10        1.05        3.30     22.76 o 
  18   2  10        0.04        8.61     21.35 o 
 -27   3  10       42.75       61.08      8.35 o 
 -25   3  10       25.30       53.89      8.71 o 
 -23   3  10        0.01        3.78      5.87 o 
 -21   3  10       42.30       19.99      6.36 o 
 -19   3  10       55.63       72.76      8.25 o 
 -17   3  10       16.81        0.00      5.45 o 
 -15   3  10        7.22        3.19      5.54 o 
 -13   3  10     1183.71     1187.55     23.26 o 
 -11   3  10       22.27       18.64      8.02 o 
  -9   3  10      326.69      329.24     12.39 o 
  -7   3  10       33.26       46.67      6.84 o 
  -5   3  10       20.58       13.50      5.03 o 
  -3   3  10        0.15        1.64      4.76 o 
  -1   3  10        1.78        1.78      4.73 o 
   1   3  10        0.50        6.98      4.59 o 
   3   3  10       21.40       22.72      5.66 o 
   5   3  10       12.40        9.35      7.07 o 
   7   3  10        5.76        0.00      5.99 o 
   9   3  10        1.30        1.69      6.01 o 
  11   3  10        6.91        6.01      7.01 o 
  13   3  10        0.69        5.82      8.12 o 
  15   3  10        4.40        9.34      8.94 o 
 -26   4  10       34.56       62.92     19.45 o 
 -24   4  10       14.11       31.88      7.30 o 
 -22   4  10       31.94       45.76      7.84 o 
 -20   4  10       34.28       11.01      6.32 o 
 -18   4  10       16.91        6.59      5.87 o 
 -16   4  10       29.28       49.92      7.03 o 
 -14   4  10       18.32        8.69      5.62 o 
 -12   4  10      499.06      399.58     12.08 o 
 -10   4  10       75.87       97.31      7.55 o 
  -8   4  10        7.41        0.69      5.16 o 
  -6   4  10       93.39       84.46      7.01 o 
  -4   4  10        0.86        5.11      4.92 o 
  -2   4  10       27.67       52.79      6.48 o 
   0   4  10      155.63      182.85      8.64 o 
   2   4  10       17.35       19.30      6.96 o 
   4   4  10        1.69        0.00      5.82 o 
   6   4  10      172.01      201.44     11.89 o 
   8   4  10        7.07       15.55      6.83 o 
  10   4  10       69.57       78.28      9.20 o 
  12   4  10       12.28       11.82      7.30 o 
  14   4  10        3.50        5.15      9.35 o 
 -23   5  10       63.63      105.69      9.79 o 
 -21   5  10       10.76        7.96      5.86 o 
 -19   5  10      140.72      140.58     11.32 o 
 -17   5  10       10.52        0.28      5.48 o 
 -15   5  10       16.62       11.93      5.66 o 
 -13   5  10       17.02       21.02      5.86 o 
 -11   5  10        6.09        6.99      5.39 o 
  -9   5  10       44.46       51.26      6.55 o 
  -7   5  10       48.87       68.88      6.95 o 
  -5   5  10        0.01        5.33      5.02 o 
  -3   5  10        6.01        3.28      5.87 o 
  -1   5  10       46.98       48.02      8.87 o 
   1   5  10      110.09      128.26     13.79 o 
   3   5  10        0.00        0.20      6.25 o 
   5   5  10       16.09        0.00      7.49 o 
   7   5  10        1.12        0.00      6.52 o 
   9   5  10       45.49       44.89      9.04 o 
  11   5  10       17.07       32.66      9.50 o 
 -18   6  10      144.52      149.98     13.75 o 
 -16   6  10       29.71       37.78      7.61 o 
 -14   6  10       26.35       49.12      7.42 o 
 -12   6  10      222.13      188.23     10.24 o 
 -10   6  10        6.31        5.52      5.52 o 
  -8   6  10        0.28       10.04      5.66 o 
  -6   6  10       67.85       63.68      8.66 o 
  -4   6  10        8.62        7.21      6.60 o 
  -2   6  10       66.38       58.79      9.43 o 
   0   6  10       24.73       16.60      8.04 o 
   2   6  10       27.88       39.40      8.91 o 
   4   6  10        0.86       17.27      9.93 o 
   6   6  10       15.18        7.46     14.74 o 
 -25   1  11        0.31        4.25      6.66 o 
 -23   1  11       33.65       47.03      8.09 o 
 -21   1  11       25.73       36.48      7.65 o 
 -19   1  11        3.86        0.00      5.71 o 
 -17   1  11        9.93        8.75      6.16 o 
 -15   1  11       93.22       83.17      8.58 o 
 -13   1  11       76.30      106.33      9.99 o 
 -11   1  11      233.37      283.67     12.49 o 
  -9   1  11      149.71      150.99      9.89 o 
  -7   1  11        4.16        2.74      5.56 o 
  -5   1  11       10.01        2.00      5.40 o 
  -3   1  11       44.09       52.12      7.17 o 
  -1   1  11       51.19       66.56      7.50 o 
   1   1  11        0.93        6.66      5.34 o 
   3   1  11       16.18       15.34      5.83 o 
   5   1  11        1.38        8.25      6.25 o 
   7   1  11        0.02        8.79      7.65 o 
   9   1  11        3.18       12.79      8.54 o 
  11   1  11       21.99       33.70     12.42 o 
  13   1  11        2.17       16.14     14.39 o 
 -24   2  11        3.40        0.00      7.43 o 
 -22   2  11        3.17        4.41      6.22 o 
 -20   2  11       67.62       74.37      8.65 o 
 -18   2  11       44.27       40.99      8.42 o 
 -16   2  11       86.34      100.92      9.34 o 
 -14   2  11       28.55       10.80      6.40 o 
 -12   2  11       65.89       64.81      8.08 o 
 -10   2  11        0.22        3.97      5.80 o 
  -8   2  11        4.69        3.86      5.87 o 
  -6   2  11       14.77       14.41      6.11 o 
  -4   2  11       42.63       37.67      6.57 o 
  -2   2  11       39.49       38.11      6.91 o 
   0   2  11        0.05        0.00      5.32 o 
   2   2  11        7.38        7.23      5.54 o 
   4   2  11        3.55        9.01      6.49 o 
   6   2  11        0.07        2.57      6.34 o 
   8   2  11        5.67       12.20      7.93 o 
  10   2  11        9.70        0.00     12.32 o 
  12   2  11       78.43       91.40     20.19 o 
 -23   3  11       37.56       48.74     11.00 o 
 -21   3  11       27.16       21.78      7.02 o 
 -19   3  11       11.81        9.45      6.40 o 
 -17   3  11       16.52       14.91      6.53 o 
 -15   3  11        1.64        0.00      6.81 o 
 -13   3  11        1.14        0.00      5.77 o 
 -11   3  11       19.86       41.17      7.93 o 
  -9   3  11      157.56      134.54      9.58 o 
  -7   3  11       21.96       17.46      6.16 o 
  -5   3  11        0.80        0.00      6.05 o 
  -3   3  11        2.63        4.61      5.46 o 
  -1   3  11        2.38       11.73      5.77 o 
   1   3  11        0.10        0.83      5.80 o 
   3   3  11        0.12        0.00      5.95 o 
   5   3  11        1.02        7.92     11.19 o 
   7   3  11        9.00        2.08     10.05 o 
   9   3  11        8.69       17.77     10.20 o 
 -20   4  11       11.55       12.78      9.84 o 
 -18   4  11       30.20       28.81      7.36 o 
 -16   4  11        0.03        0.00      6.18 o 
 -14   4  11        4.27       31.25      7.21 o 
 -12   4  11       26.44       45.51      7.66 o 
 -10   4  11        0.35        3.66      5.82 o 
  -8   4  11        6.81        1.85      5.74 o 
  -6   4  11       20.93       22.46      6.54 o 
  -4   4  11       92.62       69.58      7.95 o 
  -2   4  11        1.68        5.23      5.97 o 
   0   4  11       21.23       27.42      8.56 o 
   2   4  11       10.97        9.91      8.88 o 
   4   4  11       25.44       33.99     10.65 o 
   6   4  11        0.02       10.33     11.21 o 
 -15   5  11        9.22       11.57      8.00 o 
 -13   5  11        6.31        3.87      6.95 o 
 -11   5  11        0.52        6.53      6.46 o 
  -9   5  11       30.94       28.01      6.54 o 
  -7   5  11       47.78       40.83      7.04 o 
  -5   5  11        9.20       10.72      6.79 o 
  -3   5  11       62.86       84.95     17.78 o 
  -1   5  11        5.20       18.60     10.33 o 
   1   5  11       63.79       64.18     17.51 o 
 -18   0  12      126.94       52.14     20.03 o 
 -16   0  12       19.20       43.02     11.37 o 
 -14   0  12      194.99      280.59     18.59 o 
 -12   0  12      242.08      178.59     16.20 o 
 -10   0  12      143.39      202.63     20.04 o 
  -8   0  12       66.40       60.29     11.78 o 
  -6   0  12      989.67     1089.92     33.59 o 
  -4   0  12       60.93       80.41     12.11 o 
  -2   0  12       66.84       58.29     11.20 o 
   0   0  12       64.20       46.02     19.39 o 
   2   0  12        9.21       23.84     11.64 o 
   4   0  12       13.36       10.34     11.35 o 
 -19   1  12        0.29       13.95     12.75 o 
 -17   1  12       43.57       14.07     11.57 o 
 -15   1  12       17.39       48.00      8.07 o 
 -13   1  12        4.02        2.08      6.38 o 
 -11   1  12        2.43        4.58      7.23 o 
  -9   1  12      101.95      167.95     12.08 o 
  -7   1  12      144.02      155.35     10.60 o 
  -5   1  12      155.87      172.72     10.95 o 
  -3   1  12        0.00        4.43      6.00 o 
   1   1  12       39.44       50.90      7.68 o 
   3   1  12        2.58        7.91      6.89 o 
   5   1  12        1.19        0.00      7.65 o 
 -16   2  12       26.86       70.87     15.96 o 
 -14   2  12       18.99        2.58      6.99 o 
 -12   2  12       92.50       65.14      8.70 o 
 -10   2  12      195.23      218.27     12.01 o 
  -8   2  12      147.27      154.67     10.74 o 
  -6   2  12      661.95      665.46     19.40 o 
  -4   2  12        8.05        9.57      6.34 o 
  -2   2  12      114.00       87.16      8.85 o 
   0   2  12        0.67        2.07      6.05 o 
   2   2  12        8.06        4.01      7.59 o 
 -13   3  12      142.02      202.18     20.60 o 
 -11   3  12        8.62       11.99      8.62 o 
  -9   3  12        1.97       17.68      8.25 o 
  -7   3  12      257.88      254.29     14.56 o 
  -5   3  12        2.84        1.72      6.57 o 
  -3   3  12       12.24       37.72      8.20 o 
  -1   3  12       17.39       36.74      9.38 o 
                                                 
