# Supplementary material for: Exploration and exploitation of homologous series of bis(acrylamido)alkanes containing pyridyl and phenyl groups: β-sheet versus two-dimensional layers in solid-state photochemical [2 + 2] reactions
Source: IUCrJ. 2015 Jul 31;2(Pt 5):523–33. doi: 10.1107/S2052252515009987 (PMC4547820; doi:10.1107/S2052252515009987)
Supplement: Supplementary file 10 [file m-02-00523-4bsup10.hkl]

# 
# h,k,l, Fc-squared, Fo-squared, sigma(Fo-squared) and status flag 
# 
data_kbgt001 
_shelx_title ' kb in P2(1)/n' 
_shelx_refln_list_code          4 
_shelx_F_calc_maximum      100.85 
_exptl_crystal_F_000       340.00 
_reflns_d_resolution_high  0.8410 
 
loop_ 
 _symmetry_equiv_pos_as_xyz 
 'x, y, z' 
 '-x+1/2, y+1/2, -z+1/2' 
 '-x, -y, -z' 
 'x-1/2, -y-1/2, z-1/2' 
 
_cell_length_a     4.7967 
_cell_length_b    11.5465 
_cell_length_c    14.7264 
_cell_angle_alpha  90.000 
_cell_angle_beta   96.451 
_cell_angle_gamma  90.000 
 
_shelx_F_squared_multiplier     1.000 
 
loop_ 
 _refln_index_h 
 _refln_index_k 
 _refln_index_l 
 _refln_F_squared_calc 
 _refln_F_squared_meas 
 _refln_F_squared_sigma 
 _refln_observed_status 
   2   0   0      104.09      114.50     12.05 o 
   4   0   0       21.29       28.27     19.49 o 
   1   1   0      899.25      833.22     10.48 o 
   2   1   0       45.46       56.39      6.79 o 
   4   1   0       17.17       25.84     13.02 o 
   5   1   0       20.99       16.43     19.98 o 
   0   2   0      342.64      355.05      9.59 o 
   1   2   0     3710.93     3552.64     22.06 o 
   2   2   0      424.53      429.66     10.18 o 
   3   2   0        0.02        0.00      8.76 o 
   4   2   0      118.73      132.03     20.66 o 
   5   2   0       56.23       84.19     22.00 o 
   1   3   0      731.82      690.88      9.97 o 
   2   3   0       30.95       33.66      6.34 o 
   3   3   0       39.50       36.18     11.23 o 
   4   3   0       25.61       36.33     17.43 o 
   5   3   0       17.88       31.12     20.70 o 
   0   4   0      157.77      165.48      9.58 o 
   1   4   0       26.98       25.97      5.77 o 
   2   4   0       53.73       56.07      8.25 o 
   3   4   0       31.57       18.18     12.54 o 
   4   4   0      107.38       96.37     19.04 o 
   5   4   0       21.06        0.00     19.63 o 
   1   5   0      176.38      198.45      8.50 o 
   2   5   0      458.24      461.43     16.84 o 
   3   5   0       90.20      101.87     14.33 o 
   4   5   0       35.75       40.05     16.92 o 
   5   5   0       10.48        0.00     30.65 o 
   0   6   0      580.44      635.90     16.55 o 
   1   6   0      138.39      143.41      8.72 o 
   2   6   0        1.74        1.42     10.49 o 
   3   6   0       94.45      109.87     19.44 o 
   4   6   0       76.25       54.04     24.87 o 
   5   6   0        1.37        0.00     25.86 o 
   1   7   0       10.40        0.00      7.34 o 
   2   7   0       59.52       54.04     12.71 o 
   4   7   0        4.10        6.86     17.27 o 
   0   8   0      644.64      697.41     21.47 o 
   1   8   0        6.60        0.00     10.78 o 
   2   8   0       16.73       12.92     13.35 o 
   3   8   0       68.63       71.12     16.30 o 
   4   8   0        2.15        0.00     20.90 o 
   1   9   0       13.95        0.00     11.99 o 
   2   9   0        0.13        0.00     12.04 o 
   3   9   0        1.56        0.00     15.15 o 
   4   9   0        0.81       18.96     21.93 o 
   0  10   0        9.58       24.40     18.21 o 
   1  10   0       15.84       32.65     12.58 o 
   3  10   0        0.12        0.00     20.59 o 
   1  11   0       80.43       93.38     14.22 o 
   2  11   0       53.75       44.12     16.15 o 
   3  11   0        5.42       19.65     21.72 o 
   0  12   0       18.28        0.00     32.18 o 
   1  12   0        0.60        4.01     14.22 o 
   2  12   0        4.92        5.14     17.17 o 
   1  13   0       10.09       19.60     16.60 o 
  -5   0   1       19.62        0.00     37.81 o 
  -3   0   1      278.89      303.40     18.06 o 
  -1   0   1      289.00      263.47     14.34 o 
   5   0   1        2.06        0.00     36.27 o 
  -5   1   1       21.67       33.84     24.24 o 
  -4   1   1       11.19        7.02     11.15 o 
  -3   1   1      417.66      461.51     15.87 o 
  -1   1   1     1344.54     1259.33     13.18 o 
   0   1   1       14.14       14.94      1.71 o 
   1   1   1     1044.73      962.88     11.58 o 
   2   1   1       21.24       13.71      6.31 o 
   4   1   1        3.06        0.00     14.89 o 
   5   1   1        1.88       14.55     27.84 o 
  -5   2   1       26.39       17.40     17.83 o 
  -4   2   1       51.10       54.58     17.08 o 
  -3   2   1        0.63        0.00      8.20 o 
  -2   2   1        5.10        2.37      6.27 o 
  -1   2   1      703.53      646.01     10.97 o 
   0   2   1      981.13     1044.32     10.87 o 
   1   2   1     4476.28     4092.16     26.70 o 
   2   2   1       23.46       30.10      7.21 o 
   4   2   1       10.22       14.42     17.46 o 
   5   2   1       22.28        3.29     20.53 o 
  -5   3   1       12.98        0.00     21.02 o 
  -4   3   1       66.87       60.91     17.43 o 
  -3   3   1       55.70       74.21      9.22 o 
  -2   3   1      334.79      323.49      9.47 o 
  -1   3   1      597.84      530.97      9.30 o 
   0   3   1       34.35       49.39      9.88 o 
   1   3   1     4422.76     3876.13     26.76 o 
   2   3   1      158.55      177.10     10.88 o 
   3   3   1        6.07        0.00     11.00 o 
   4   3   1       48.90       51.15     19.90 o 
   5   3   1      135.65      144.19     28.12 o 
  -5   4   1        0.10        0.00     21.23 o 
  -4   4   1      228.20      225.35     20.86 o 
  -3   4   1       83.25       75.19     13.12 o 
  -2   4   1       29.65       22.01      6.77 o 
  -1   4   1      541.24      517.20      8.91 o 
   0   4   1      278.94      304.22      7.70 o 
   1   4   1      175.62      180.44      9.24 o 
   2   4   1        1.83        0.00      8.14 o 
   3   4   1       10.59        3.52     12.14 o 
   4   4   1        4.82        0.51     16.44 o 
   5   4   1       45.76       30.58     32.36 o 
  -5   5   1        7.79        5.23     21.06 o 
  -4   5   1       31.80       25.34     25.35 o 
  -3   5   1        1.37        3.56     12.17 o 
  -2   5   1       68.85       76.90      8.42 o 
  -1   5   1        3.14        0.22      5.67 o 
   0   5   1       82.75       93.13      6.56 o 
   1   5   1     1133.36     1056.70     14.58 o 
   2   5   1      385.50      413.42     14.76 o 
   3   5   1      124.34      162.58     18.64 o 
   4   5   1      238.28      218.92     24.52 o 
   5   5   1        0.04        0.00     24.45 o 
  -5   6   1        8.27        1.01     22.19 o 
  -4   6   1        2.47        0.00     19.62 o 
  -3   6   1      479.03      515.32     19.49 o 
  -2   6   1      125.85      109.18     10.17 o 
  -1   6   1        0.96        0.00      7.30 o 
   0   6   1      677.47      784.44     12.69 o 
   1   6   1        2.43        0.00      6.83 o 
   2   6   1       49.03       39.08     13.64 o 
   3   6   1       69.94       50.65     18.70 o 
   4   6   1        7.64        0.00     23.55 o 
   5   6   1        0.99        2.21     24.22 o 
  -4   7   1       28.69       58.10     21.46 o 
  -3   7   1        2.41        2.36     13.00 o 
  -2   7   1       44.51       42.65     12.37 o 
  -1   7   1      480.23      493.24     12.59 o 
   1   7   1       10.68        4.21      9.12 o 
   2   7   1        1.74        4.36     12.32 o 
   3   7   1       93.63      105.01     18.02 o 
   4   7   1       10.33        0.00     17.31 o 
  -4   8   1        0.65        0.00     19.70 o 
  -3   8   1        4.96       15.16     14.43 o 
  -2   8   1       34.48       18.69     13.05 o 
  -1   8   1       24.53       25.88      9.44 o 
   0   8   1       48.37       67.52     10.01 o 
   1   8   1       43.32       41.25     10.73 o 
   2   8   1       72.59       65.23     15.32 o 
   3   8   1       14.81       35.94     20.66 o 
   4   8   1       31.59       54.77     19.04 o 
  -4   9   1       35.91       11.37     21.22 o 
  -3   9   1        0.24       18.88     19.02 o 
  -2   9   1       74.19       80.42     13.93 o 
  -1   9   1        5.65        4.83     12.01 o 
   0   9   1        0.26        0.00     10.16 o 
   1   9   1      139.68      120.25     14.49 o 
   2   9   1        1.03        0.00     14.21 o 
   3   9   1        2.39        0.00     18.77 o 
   4   9   1        0.29        0.00     21.59 o 
  -3  10   1        3.47        0.00     20.80 o 
  -2  10   1        1.16        0.00     11.63 o 
  -1  10   1        0.02       10.54     11.85 o 
   0  10   1       20.77       15.80     12.29 o 
   1  10   1       46.93       27.62     12.84 o 
   2  10   1        4.68        0.13     14.42 o 
   3  10   1        0.91        0.00     16.14 o 
  -3  11   1       30.90       32.33     21.53 o 
  -2  11   1        0.01        0.00     19.18 o 
  -1  11   1       38.44       41.58     13.03 o 
   0  11   1        2.01       11.85     14.16 o 
   1  11   1        3.55        5.43     12.54 o 
   2  11   1        0.68        0.00     15.17 o 
   3  11   1        2.99        8.57     22.01 o 
  -2  12   1       13.02        0.00     19.79 o 
  -1  12   1        1.81        3.46     14.72 o 
   0  12   1        7.41        4.49     16.51 o 
   1  12   1       29.49       21.85     17.58 o 
   2  12   1        5.84       27.96     16.26 o 
  -1  13   1        0.66       32.11     18.14 o 
   1  13   1        0.42        0.00     17.45 o 
  -4   0   2       95.70       95.96     19.65 o 
  -2   0   2      114.66       97.83     11.52 o 
   0   0   2       96.51       92.24     27.63 o 
   2   0   2       91.98       75.96     27.99 o 
   4   0   2       29.92       27.29     19.07 o 
  -5   1   2        3.33       10.67     16.60 o 
  -4   1   2       29.53       15.07     11.98 o 
  -2   1   2      362.88      360.23      9.27 o 
  -1   1   2     1014.67      936.60     11.19 o 
   0   1   2     2800.64     2762.34     20.85 o 
   1   1   2    10171.69     9158.89     46.56 o 
   2   1   2       65.15       80.97      7.98 o 
   3   1   2       26.13       19.33     10.96 o 
   4   1   2        3.34        1.81     19.06 o 
   5   1   2        0.53        0.00     40.44 o 
  -5   2   2       27.21       40.13     22.32 o 
  -4   2   2       22.48       31.24     10.49 o 
  -3   2   2        1.04        0.00      8.63 o 
  -2   2   2      886.47      841.51     13.24 o 
  -1   2   2      791.24      720.20     10.04 o 
   0   2   2     3357.05     3692.84     32.13 o 
   1   2   2     1949.85     1728.90     16.08 o 
   2   2   2      425.56      437.43     18.96 o 
   4   2   2       11.34       42.57     17.66 o 
   5   2   2       58.35       54.11     22.40 o 
  -5   3   2        0.41        0.00     30.45 o 
  -4   3   2      139.73      165.18     18.48 o 
  -3   3   2        2.18        5.96      8.41 o 
  -2   3   2      112.20      113.86      9.36 o 
  -1   3   2      266.35      259.32      7.33 o 
   0   3   2       10.94       15.66      5.44 o 
   1   3   2      447.19      410.51     10.06 o 
   2   3   2     1095.12     1067.21     16.89 o 
   3   3   2        0.65        0.00     15.21 o 
   4   3   2       32.87        6.81     22.05 o 
   5   3   2       11.19       12.54     21.47 o 
  -5   4   2       32.50        7.90     34.25 o 
  -4   4   2      284.29      296.83     20.93 o 
  -3   4   2        1.17        0.00      9.62 o 
  -2   4   2      219.69      248.04     11.74 o 
  -1   4   2        7.09        6.99      5.02 o 
   0   4   2      278.36      306.49      7.67 o 
   1   4   2      554.63      550.31     11.73 o 
   2   4   2      729.42      668.47     15.05 o 
   3   4   2        2.68        0.00     16.15 o 
   4   4   2        0.91        0.00     16.83 o 
   5   4   2        0.04        0.00     21.00 o 
  -5   5   2        6.54        4.38     27.78 o 
  -4   5   2       27.36       15.72     18.45 o 
  -3   5   2        1.10       12.91     12.19 o 
  -2   5   2       58.93       94.73     12.87 o 
  -1   5   2       35.34       26.93      6.15 o 
   1   5   2      342.29      367.67     13.05 o 
   2   5   2      265.60      246.08     13.09 o 
   4   5   2       72.93       63.20     20.24 o 
   5   5   2        1.50        0.00     27.40 o 
  -5   6   2        0.03        0.22     20.73 o 
  -4   6   2        4.13        0.00     19.19 o 
  -3   6   2       83.78       93.46     14.25 o 
  -2   6   2      134.57      124.45      9.42 o 
  -1   6   2       65.34       54.80      7.43 o 
   0   6   2      558.59      611.73     11.72 o 
   1   6   2       29.94       16.47      8.65 o 
   2   6   2      123.76      119.76     15.53 o 
   3   6   2      151.43      173.70     20.41 o 
   4   6   2        0.74        0.00     17.99 o 
  -4   7   2        8.93       16.76     19.80 o 
  -3   7   2      633.25      667.10     26.63 o 
  -2   7   2        2.24        0.00     11.22 o 
  -1   7   2       16.17       13.07      7.97 o 
   1   7   2       31.11       22.40     10.28 o 
   2   7   2        9.19        3.82     14.59 o 
   3   7   2        4.38        0.00     15.45 o 
   4   7   2        3.05        0.00     17.53 o 
  -4   8   2        5.32        0.00     21.72 o 
  -3   8   2       58.42       81.09     16.45 o 
  -2   8   2        0.20        0.00     11.89 o 
  -1   8   2       35.18       25.03      9.65 o 
   0   8   2        0.75        0.00      8.88 o 
   1   8   2      109.84       96.48     14.01 o 
   2   8   2        9.10        0.00     15.34 o 
   3   8   2        3.53        0.00     20.09 o 
   4   8   2       14.03        0.00     18.56 o 
  -4   9   2        7.92       17.54     21.29 o 
  -3   9   2        8.50        7.87     19.14 o 
  -2   9   2      265.40      270.25     16.53 o 
  -1   9   2      159.18      149.04     14.51 o 
   0   9   2        2.59        6.98     10.33 o 
   1   9   2      104.16       89.35     13.59 o 
   2   9   2        5.28        0.40     14.69 o 
   3   9   2        0.01        4.26     16.71 o 
   4   9   2        2.43        0.00     18.48 o 
  -3  10   2        0.17        4.35     19.16 o 
  -2  10   2        5.05       36.24     18.38 o 
  -1  10   2       33.98       54.21     12.48 o 
   0  10   2       45.80       34.44     12.50 o 
   1  10   2       14.43        2.34     13.28 o 
   2  10   2       41.93       24.06     15.40 o 
   3  10   2        7.85       18.72     17.46 o 
  -3  11   2        3.31        0.00     19.25 o 
  -2  11   2       30.39       37.22     16.36 o 
  -1  11   2       31.24       21.09     12.10 o 
   0  11   2        0.51        0.00     13.33 o 
   1  11   2        2.12        0.00     12.15 o 
   2  11   2       44.82       44.05     16.43 o 
   3  11   2        0.65        0.00     17.60 o 
  -2  12   2       33.19       61.36     21.79 o 
  -1  12   2        0.28        5.26     19.13 o 
   0  12   2       33.42       36.07     15.36 o 
   1  12   2       25.30        4.65     14.53 o 
   2  12   2       24.20       22.18     16.56 o 
  -1  13   2        0.26       38.99     20.11 o 
   0  13   2        0.19       18.70     15.47 o 
   1  13   2        5.01       23.07     18.06 o 
  -5   0   3        1.73        8.47     17.51 o 
  -3   0   3      360.64      419.89     27.51 o 
  -1   0   3      722.37      711.92     15.10 o 
   1   0   3       47.93       78.01     21.99 o 
   3   0   3      106.43      108.61     22.60 o 
   5   0   3       17.41       21.35     39.87 o 
  -5   1   3        0.04       28.83     18.14 o 
  -4   1   3        5.40        3.72     11.10 o 
  -3   1   3      291.22      319.42     12.86 o 
  -2   1   3      501.46      451.88     11.86 o 
  -1   1   3      283.01      300.52      8.70 o 
   0   1   3     3187.41     3397.80     22.50 o 
   1   1   3     4441.15     4050.67     24.70 o 
   2   1   3      298.84      323.20     12.69 o 
   3   1   3       76.51      105.64     11.93 o 
   4   1   3        8.19        4.77     18.82 o 
   5   1   3        0.71       21.24     28.70 o 
  -5   2   3       18.21       19.62     25.92 o 
  -4   2   3        7.20       10.31      9.50 o 
  -3   2   3       96.56      126.81     16.99 o 
  -2   2   3      522.73      483.75     10.40 o 
  -1   2   3      381.65      388.74      7.98 o 
   0   2   3     1138.92     1186.65     13.57 o 
   1   2   3     1411.88     1216.48     14.48 o 
   2   2   3      322.69      315.59     13.72 o 
   3   2   3       78.04      103.82     14.88 o 
   4   2   3        1.93        0.00     18.73 o 
   5   2   3        0.36        0.00     23.44 o 
  -5   3   3        6.12        0.41     19.14 o 
  -4   3   3        5.48        0.00     14.19 o 
  -3   3   3       16.64       15.74      9.10 o 
  -2   3   3       52.25       49.78      7.31 o 
  -1   3   3       71.17       69.71      5.83 o 
   0   3   3       48.72       47.35      5.69 o 
   1   3   3      165.49      177.33      9.38 o 
   2   3   3     1181.03     1068.05     17.12 o 
   3   3   3       98.54       98.09     17.69 o 
   4   3   3       11.83       13.14     17.62 o 
   5   3   3        7.44        0.00     21.82 o 
  -5   4   3       20.31       39.07     20.33 o 
  -4   4   3       28.93       23.57     15.06 o 
  -3   4   3        8.93        9.74      8.98 o 
  -2   4   3        2.88        7.15      6.81 o 
  -1   4   3      504.98      477.89      8.81 o 
   0   4   3        2.07        3.36      4.39 o 
   1   4   3      755.48      716.22     14.58 o 
   2   4   3      712.43      638.85     19.10 o 
   3   4   3        8.55       14.99     17.40 o 
   4   4   3        5.37       21.28     17.84 o 
   5   4   3       53.40       56.27     42.41 o 
  -5   5   3       14.29        0.00     30.70 o 
  -4   5   3        3.53       18.53     14.86 o 
  -3   5   3      379.61      382.68     20.77 o 
  -2   5   3      125.71      133.72      8.93 o 
  -1   5   3      152.55      147.41      7.71 o 
   0   5   3        3.02        0.13      5.29 o 
   1   5   3       24.07       15.36      8.43 o 
   2   5   3       79.80       85.56     14.36 o 
   3   5   3        0.72        0.00     17.57 o 
   4   5   3        1.79        3.20     19.22 o 
   5   5   3        0.36        0.00     24.15 o 
  -5   6   3        4.57        1.51     26.81 o 
  -4   6   3       11.72       30.31     18.08 o 
  -3   6   3        6.19       20.83     17.69 o 
  -2   6   3      111.14      113.75      9.71 o 
  -1   6   3       42.56       40.36      7.09 o 
   0   6   3       12.51       17.12      6.89 o 
   1   6   3      143.23      160.62     18.85 o 
   2   6   3        0.21        0.00     13.87 o 
   3   6   3      194.17      228.09     21.35 o 
   4   6   3       41.14       17.34     18.97 o 
  -4   7   3        0.61        0.00     17.42 o 
  -3   7   3      123.95      131.10     17.11 o 
  -2   7   3       35.30       20.02     10.36 o 
  -1   7   3       70.45       65.94      8.90 o 
   0   7   3       50.18       52.22      8.38 o 
   1   7   3      242.97      244.77     18.66 o 
   2   7   3        3.17        4.14     15.14 o 
   3   7   3        3.90        5.47     15.87 o 
   4   7   3        5.22        0.00     20.19 o 
  -4   8   3        7.17       18.74     20.45 o 
  -2   8   3       40.83       52.40     14.57 o 
  -1   8   3        9.80       10.68      9.56 o 
   0   8   3       66.44       71.08     10.12 o 
   1   8   3       11.73       13.53     12.27 o 
   2   8   3        1.31        7.47     15.72 o 
   3   8   3        9.35       12.70     16.62 o 
   4   8   3        1.59        0.00     18.38 o 
  -4   9   3        0.69        0.00     21.14 o 
  -3   9   3        0.01        0.00     14.20 o 
  -2   9   3      281.74      265.64     22.93 o 
  -1   9   3       45.31       48.34     11.77 o 
   0   9   3       11.93        5.33     11.73 o 
   1   9   3       15.77       15.00     13.35 o 
   2   9   3       37.14       31.05     15.28 o 
   3   9   3        4.51        0.62     17.15 o 
   4   9   3       18.75        8.61     19.41 o 
  -3  10   3        0.35        0.00     21.95 o 
  -2  10   3        0.08       11.64     15.26 o 
  -1  10   3       20.17        8.06     11.49 o 
   0  10   3       12.51        4.15     11.63 o 
   1  10   3        2.64        3.07     12.82 o 
   2  10   3       43.15       26.74     15.93 o 
   3  10   3       12.39        0.00     16.83 o 
  -3  11   3       15.27       29.07     23.82 o 
  -2  11   3       95.31       85.48     20.93 o 
  -1  11   3       29.32       46.98     25.29 o 
   0  11   3        8.47        6.33     12.00 o 
   1  11   3       30.70       14.15     14.26 o 
   2  11   3        6.49       34.60     16.70 o 
   3  11   3        0.51        0.00     17.74 o 
  -2  12   3       77.90       82.23     18.21 o 
  -1  12   3       34.47       57.59     21.41 o 
   0  12   3        5.74       28.42     15.56 o 
   1  12   3       42.90       13.45     17.93 o 
   2  12   3        0.06        0.00     15.81 o 
   0  13   3        0.12        0.00     27.51 o 
   1  13   3        5.94       17.02     16.62 o 
  -4   0   4       29.88       31.73     16.30 o 
  -2   0   4     1865.46     1781.65     26.76 o 
   2   0   4        0.08        3.22      9.60 o 
   4   0   4        3.01        0.00     33.83 o 
  -5   1   4       12.89       16.24     15.46 o 
  -4   1   4        1.03        0.00     10.53 o 
  -3   1   4       15.70        0.00      8.38 o 
  -2   1   4       11.68       19.16      6.67 o 
  -1   1   4       26.69       24.97      5.98 o 
   0   1   4      960.79      991.49     11.94 o 
   1   1   4       42.42       40.34      6.37 o 
   2   1   4      435.97      429.63     11.01 o 
   3   1   4      157.91      184.23     14.75 o 
   4   1   4       18.12       23.06     18.99 o 
   5   1   4        6.38        0.00     28.11 o 
  -5   2   4       36.32       51.20     23.19 o 
  -4   2   4        1.06        0.00     10.96 o 
  -3   2   4      299.96      319.96     12.81 o 
  -2   2   4      568.64      551.30     10.70 o 
  -1   2   4        3.64        8.01      6.30 o 
   0   2   4        0.24        0.00      5.21 o 
   1   2   4      398.58      394.61      9.52 o 
   2   2   4      245.38      256.83     11.33 o 
   3   2   4       35.22       21.95     16.22 o 
   4   2   4       21.03        0.00     22.03 o 
   5   2   4        4.58        0.00     28.40 o 
  -5   3   4       10.33        3.81     28.97 o 
  -4   3   4      211.17      190.32     14.68 o 
  -3   3   4        4.90        0.00      8.27 o 
  -2   3   4       33.26       34.45      7.23 o 
  -1   3   4     1776.12     1628.38     18.72 o 
   0   3   4     1337.48     1429.99     13.33 o 
   1   3   4       25.27       23.88      7.02 o 
   2   3   4      269.73      281.08     13.19 o 
   3   3   4        4.03        0.00     16.41 o 
   4   3   4        2.05        0.00     18.98 o 
   5   3   4       14.00       23.41     22.66 o 
  -5   4   4        0.44        0.00     23.36 o 
  -4   4   4        5.08       19.64     14.30 o 
  -3   4   4       22.44       15.53     10.87 o 
  -2   4   4       39.16       32.21      6.95 o 
  -1   4   4      540.74      533.63     10.36 o 
   1   4   4        7.75        0.00      8.24 o 
   2   4   4     1806.90     1599.27     26.49 o 
   3   4   4        0.91        2.32     17.80 o 
   4   4   4        0.05       14.38     19.58 o 
   5   4   4       23.02       20.14     22.98 o 
  -5   5   4       85.92       89.06     21.19 o 
  -4   5   4        0.31        0.00     18.62 o 
  -3   5   4      356.17      345.53     16.01 o 
  -2   5   4      274.77      320.68     11.35 o 
  -1   5   4        1.18        1.71      5.75 o 
   0   5   4        2.64        4.29      5.74 o 
   1   5   4       28.62       25.17      9.21 o 
   2   5   4        1.79        0.00     13.29 o 
   3   5   4        0.06        0.00     18.07 o 
   4   5   4        0.10        0.00     18.10 o 
  -5   6   4        6.06        4.63     19.40 o 
  -4   6   4       25.17       18.63     14.63 o 
  -3   6   4       99.93      140.58     17.38 o 
  -2   6   4      128.46      146.68     11.16 o 
  -1   6   4        1.53        0.00      6.48 o 
   0   6   4        0.42       10.83      5.60 o 
   1   6   4      189.47      197.65     12.75 o 
   2   6   4        1.15        0.00     14.40 o 
   3   6   4       99.79      109.49     19.35 o 
   4   6   4        0.34        0.41     19.06 o 
  -4   7   4        0.02        0.00     17.99 o 
  -3   7   4        9.56        0.00     13.43 o 
  -2   7   4      393.90      402.06     16.01 o 
  -1   7   4        0.00        0.42      8.02 o 
   0   7   4        7.67        4.33      8.28 o 
   1   7   4       88.88       93.77     14.40 o 
   2   7   4        0.00        0.00     15.67 o 
   3   7   4      148.27      153.88     18.97 o 
   4   7   4       20.25        0.00     19.45 o 
  -4   8   4        1.78        0.00     18.52 o 
  -3   8   4        2.03       18.33     14.37 o 
  -2   8   4      723.79      681.08     24.97 o 
  -1   8   4      120.42      123.80     11.01 o 
   0   8   4       34.19       38.27      9.83 o 
   1   8   4       19.79       14.88     12.75 o 
   2   8   4        0.04        0.00     15.15 o 
   3   8   4        2.49        0.00     16.12 o 
   4   8   4        0.59        0.00     20.05 o 
  -4   9   4        0.11        0.00     19.97 o 
  -3   9   4        4.43       20.80     15.73 o 
  -2   9   4       22.15       40.21     15.19 o 
  -1   9   4       34.66       23.33     10.72 o 
   0   9   4        0.93        0.00     11.88 o 
   1   9   4        1.05        0.00     13.64 o 
   2   9   4      103.74       87.67     16.52 o 
   3   9   4        3.82        0.00     19.01 o 
  -3  10   4        3.25        0.00     15.95 o 
  -2  10   4        8.13        0.00     14.72 o 
  -1  10   4       90.70       83.73     17.60 o 
   0  10   4       10.20       10.79     13.23 o 
   1  10   4        0.00        1.13     12.77 o 
   2  10   4       48.86       48.88     16.67 o 
   3  10   4        3.04       15.67     21.32 o 
  -3  11   4        5.88        0.00     19.52 o 
  -2  11   4       41.01       34.16     17.35 o 
  -1  11   4       88.59      120.46     30.23 o 
   0  11   4       11.01       19.19     12.29 o 
   1  11   4       13.02       16.05     14.37 o 
   2  11   4       13.12        0.00     16.08 o 
  -2  12   4       13.94       40.45     16.86 o 
  -1  12   4        1.73       18.49     17.86 o 
   0  12   4       13.85       12.06     20.10 o 
   1  12   4        0.98        7.29     14.77 o 
   2  12   4        0.49        0.00     16.48 o 
  -1  13   4        0.02       25.88     31.40 o 
   0  13   4       41.01       71.73     24.38 o 
   1  13   4       16.65        2.61     15.62 o 
  -5   0   5       11.71       42.22     20.56 o 
  -3   0   5       26.58       47.09     18.22 o 
  -1   0   5       10.63       21.70      8.15 o 
   1   0   5      362.42      358.51     11.95 o 
   3   0   5        9.62        9.61     23.28 o 
   5   0   5        2.24        0.00     40.75 o 
  -5   1   5       25.07       18.92     18.02 o 
  -4   1   5       24.12       27.94     16.14 o 
  -3   1   5      215.85      215.26     11.71 o 
  -2   1   5      568.20      605.91     10.89 o 
  -1   1   5      191.64      206.00      8.60 o 
   0   1   5      462.38      480.38      8.52 o 
   1   1   5      164.60      169.45     10.29 o 
   2   1   5        7.95        0.00     10.59 o 
   3   1   5      119.74      155.72     16.19 o 
   4   1   5        9.27       10.35     18.86 o 
   5   1   5        4.01        5.33     28.49 o 
  -5   2   5        0.21        0.00     16.84 o 
  -4   2   5       27.47       24.81     12.26 o 
  -3   2   5        4.28        0.00      7.70 o 
  -2   2   5       22.80       17.28      7.98 o 
  -1   2   5     1765.34     1647.41     21.12 o 
   0   2   5       95.57      106.89      7.43 o 
   1   2   5       62.60       72.15      8.29 o 
   2   2   5      305.52      376.38     13.15 o 
   3   2   5        0.27        0.00     17.69 o 
   4   2   5        6.45        0.00     20.95 o 
   5   2   5        2.19        6.67     28.07 o 
  -5   3   5       20.83       24.56     16.86 o 
  -3   3   5       23.20       39.07     10.95 o 
  -2   3   5      327.21      357.34     12.25 o 
  -1   3   5      275.34      290.52     10.21 o 
   0   3   5       96.53      114.79      7.36 o 
   1   3   5      860.17      853.38     13.73 o 
   2   3   5      298.73      296.77     19.98 o 
   3   3   5       16.59        0.00     17.23 o 
   4   3   5        0.88        0.00     19.27 o 
   5   3   5        3.72        2.08     24.90 o 
  -5   4   5       12.92       18.99     23.91 o 
  -4   4   5       16.79       28.50     14.57 o 
  -3   4   5        7.25        0.00     10.71 o 
  -2   4   5        0.33       13.03      7.37 o 
   0   4   5       28.32       30.22      6.25 o 
   1   4   5        2.72        0.00      6.39 o 
   2   4   5        0.07        0.00     13.16 o 
   3   4   5      129.21      119.32     20.28 o 
   4   4   5        4.64        0.00     20.08 o 
  -5   5   5       40.72       51.21     32.08 o 
  -4   5   5       16.24       19.76     14.27 o 
  -3   5   5       49.18       67.94     12.55 o 
  -2   5   5       65.67       79.14     10.36 o 
  -1   5   5        4.74        5.59      5.51 o 
   0   5   5      143.39      162.21      8.03 o 
   1   5   5       25.07       23.62      6.94 o 
   2   5   5      130.35      128.32     16.61 o 
   3   5   5      319.28      304.88     22.58 o 
   4   5   5        7.00        0.00     20.68 o 
  -5   6   5       11.77        0.00     18.61 o 
  -4   6   5        3.44        8.07     14.24 o 
  -3   6   5       15.78       48.98     15.64 o 
  -2   6   5       31.49       36.24     10.71 o 
  -1   6   5      120.46      129.65      8.69 o 
   0   6   5       72.26       77.96      8.11 o 
   1   6   5        0.51        0.00     10.46 o 
   2   6   5        8.01        0.00     15.26 o 
   3   6   5        0.35       16.54     16.81 o 
   4   6   5        9.99        0.00     18.87 o 
  -4   7   5        0.24       27.87     15.96 o 
  -3   7   5       11.63        9.74     13.31 o 
  -2   7   5       27.64       28.82     11.62 o 
  -1   7   5        2.39        0.00      8.05 o 
   0   7   5        4.23        1.45      8.16 o 
   1   7   5        0.01        0.00     11.67 o 
   2   7   5        1.32        0.00     15.78 o 
   3   7   5       11.88        0.00     16.17 o 
   4   7   5       23.94        0.00     24.34 o 
  -4   8   5        0.33       22.15     18.84 o 
  -3   8   5       29.83       23.88     14.88 o 
  -2   8   5      303.85      286.43     17.94 o 
  -1   8   5       45.28       43.05     14.83 o 
   0   8   5      169.17      182.22     13.94 o 
   1   8   5       14.11        4.30     16.11 o 
   2   8   5        2.97        0.00     17.37 o 
   3   8   5       64.01       45.91     17.92 o 
   4   8   5        0.07        0.00     20.29 o 
  -4   9   5        4.88        0.01     19.29 o 
  -1   9   5       22.47       27.79     12.60 o 
   0   9   5       11.23        3.72     11.67 o 
   1   9   5        3.95        0.00     13.05 o 
   2   9   5        7.09        0.00     14.72 o 
   3   9   5        5.87       15.08     18.24 o 
  -3  10   5        0.01       16.17     16.48 o 
  -2  10   5       26.61       26.43     15.89 o 
  -1  10   5     1142.05      981.63     24.07 o 
   0  10   5       23.09       21.41     11.89 o 
   1  10   5        4.02        2.08     12.94 o 
   2  10   5        0.09        0.00     15.61 o 
   3  10   5        0.92        0.00     17.68 o 
  -3  11   5        5.50       22.46     17.46 o 
  -2  11   5       13.83       12.35     15.89 o 
  -1  11   5        3.74       33.69     18.53 o 
   0  11   5        4.17       22.42     15.47 o 
   1  11   5        0.31        6.90     13.94 o 
  -2  12   5       29.69       59.51     22.56 o 
  -1  12   5        0.81       29.23     18.99 o 
   0  12   5       12.12        0.00     17.60 o 
   1  12   5        1.13        1.80     14.56 o 
   2  12   5        1.15        0.00     19.66 o 
  -1  13   5        0.18       40.31     21.09 o 
   0  13   5       28.28       78.35     23.52 o 
  -4   0   6       70.13       65.75     18.23 o 
  -2   0   6       21.12       18.33     11.42 o 
   0   0   6      431.06      475.64     14.94 o 
   2   0   6        1.12        0.00      7.75 o 
   4   0   6       70.67      106.55     43.55 o 
  -5   1   6       25.53       43.53     13.37 o 
  -4   1   6       31.07       28.83     11.65 o 
  -2   1   6      239.81      276.13     10.21 o 
  -1   1   6        8.50       16.74      5.54 o 
   0   1   6      352.68      369.46      9.43 o 
   1   1   6       10.36       20.12      6.23 o 
   2   1   6       16.35       12.76      9.85 o 
   4   1   6        5.53        0.00     16.89 o 
   5   1   6        1.26       13.25     37.12 o 
  -4   2   6        6.81        0.00     10.58 o 
  -3   2   6      101.45      124.52     12.45 o 
  -1   2   6        0.38        0.60      5.90 o 
   0   2   6       55.03       76.04      6.30 o 
   1   2   6      394.23      398.61      9.44 o 
   2   2   6      127.99      135.89     11.63 o 
   3   2   6      125.31      155.30     23.41 o 
   4   2   6        3.73        8.12     21.90 o 
   5   2   6        2.04        0.00     27.55 o 
  -5   3   6        4.66        8.50     39.99 o 
  -4   3   6       19.53        4.82     11.56 o 
  -3   3   6        1.19        0.00     10.05 o 
  -2   3   6      489.75      470.18     14.44 o 
  -1   3   6      869.17      835.96     15.85 o 
   0   3   6       54.76       58.25      7.18 o 
   1   3   6        0.11        0.00      6.18 o 
   2   3   6      240.56      246.26     16.88 o 
   3   3   6       51.10       87.24     19.70 o 
   4   3   6        0.57        0.00     20.13 o 
  -5   4   6        3.53       33.16     17.80 o 
  -4   4   6      308.70      283.14     17.94 o 
  -3   4   6       10.02        8.31     11.06 o 
  -2   4   6        1.76        0.00      7.99 o 
  -1   4   6      806.38      742.80     14.78 o 
   0   4   6       68.22       75.69      7.71 o 
   1   4   6       34.44       31.97      8.11 o 
   2   4   6       49.52       32.65     14.53 o 
   3   4   6        0.23       11.43     18.17 o 
   4   4   6        2.31        0.00     20.01 o 
  -5   5   6        0.01        0.00     21.25 o 
  -4   5   6        0.06        0.00     13.50 o 
  -3   5   6        0.16        4.44     11.55 o 
  -2   5   6       15.31       26.13      9.99 o 
  -1   5   6       11.24       13.83      6.58 o 
   1   5   6      186.39      184.48     10.32 o 
   2   5   6        9.43        4.43     14.95 o 
   3   5   6      316.26      275.04     21.91 o 
   4   5   6        0.15        0.00     23.53 o 
  -4   6   6        1.89        0.70     14.17 o 
  -3   6   6       75.89       77.98     12.59 o 
  -2   6   6      202.19      218.04     18.01 o 
  -1   6   6       29.05       32.05      8.82 o 
   0   6   6      335.64      376.37     11.30 o 
   1   6   6       22.00       21.46     12.48 o 
   2   6   6       13.87       11.67     15.87 o 
   3   6   6       30.40       17.42     17.17 o 
   4   6   6       32.21        7.36     21.96 o 
  -4   7   6        0.73        0.00     16.87 o 
  -3   7   6       68.11      101.16     15.50 o 
  -2   7   6       15.57        0.00     11.67 o 
  -1   7   6        0.52        0.00     10.31 o 
   0   7   6      354.84      386.10     14.08 o 
   1   7   6        1.68        8.38     13.10 o 
   2   7   6        8.88        2.92     15.50 o 
   3   7   6        8.60       13.10     17.42 o 
   4   7   6       52.27        0.79     22.08 o 
  -4   8   6        0.57       19.71     16.07 o 
  -3   8   6        2.34       16.79     14.64 o 
  -2   8   6       55.68       46.89     12.31 o 
  -1   8   6      153.30      146.61     14.17 o 
   0   8   6      282.33      313.34     16.28 o 
   1   8   6        4.88        0.00     13.06 o 
   2   8   6        0.56        0.00     14.27 o 
   3   8   6        8.44        0.00     17.20 o 
  -4   9   6       33.63       25.89     19.56 o 
  -3   9   6        2.03       12.46     15.00 o 
  -2   9   6       40.77       36.19     14.89 o 
  -1   9   6      155.66      182.93     27.32 o 
   0   9   6        0.67        0.00     12.50 o 
   1   9   6       12.73       13.45     12.79 o 
   2   9   6        0.01       20.49     15.35 o 
   3   9   6        0.01        0.00     19.99 o 
  -2  10   6        2.82        5.94     15.02 o 
  -1  10   6      114.04       92.92     18.35 o 
   0  10   6        0.61        1.97     14.73 o 
   1  10   6        0.67        0.00     13.66 o 
   2  10   6        0.57        0.00     15.14 o 
   3  10   6        0.86        1.61     22.28 o 
  -3  11   6        5.11        0.00     17.30 o 
  -2  11   6        5.82       23.24     16.84 o 
  -1  11   6       25.76        0.00     25.59 o 
   0  11   6       88.71       66.49     25.40 o 
   1  11   6        0.35        0.81     14.39 o 
   2  11   6        2.71        8.79     16.35 o 
  -2  12   6       10.38        0.00     26.36 o 
  -1  12   6        6.23       22.74     18.55 o 
   0  12   6        0.07        0.00     22.56 o 
   1  12   6        1.10        0.00     17.95 o 
  -5   0   7       96.94       98.82     21.42 o 
  -3   0   7        0.76       10.95     16.98 o 
  -1   0   7      440.23      420.51     12.73 o 
   1   0   7      145.17      146.24     12.05 o 
   3   0   7       43.49       45.04     25.57 o 
  -4   1   7       32.53       21.77     13.15 o 
  -3   1   7      139.13      163.96     13.94 o 
  -2   1   7      139.99      142.27     10.98 o 
  -1   1   7       20.92       17.45      6.65 o 
   0   1   7      549.58      591.28     12.36 o 
   1   1   7       91.34      108.09     11.96 o 
   2   1   7        1.53        0.00     10.80 o 
   3   1   7        0.44        0.00     21.07 o 
   4   1   7       39.25       34.01     31.55 o 
  -5   2   7        4.59       10.62     14.07 o 
  -4   2   7       87.61       63.19     13.73 o 
  -3   2   7        6.82       15.25     12.22 o 
  -1   2   7      264.35      269.29     11.22 o 
   0   2   7      437.45      525.13     10.76 o 
   1   2   7      145.24      146.16      8.45 o 
   2   2   7       54.43       56.27     11.78 o 
   4   2   7        2.98        0.00     19.55 o 
  -5   3   7       10.04        0.00     16.31 o 
  -4   3   7      118.60      140.24     15.50 o 
  -3   3   7        2.33        0.00      9.31 o 
  -2   3   7        3.13        4.84      6.29 o 
  -1   3   7      236.95      275.90     14.09 o 
   0   3   7       66.50       61.52      6.71 o 
   1   3   7        5.76        0.00      6.94 o 
   2   3   7        2.25        0.00     13.64 o 
   3   3   7       21.10       61.31     20.12 o 
   4   3   7        3.60        0.00     20.00 o 
  -5   4   7       11.63       20.30     17.11 o 
  -4   4   7      107.02      108.31     13.35 o 
  -2   4   7       22.65        6.34      9.63 o 
  -1   4   7      614.15      567.60     14.12 o 
   0   4   7      120.31      139.40      9.15 o 
   1   4   7       66.09       69.65      9.91 o 
   2   4   7      116.90       89.23     16.01 o 
   3   4   7       35.80        2.77     16.92 o 
   4   4   7        9.25        0.00     26.32 o 
  -5   5   7        2.40       13.50     19.56 o 
  -4   5   7        0.20        0.00     13.59 o 
  -2   5   7        0.02        1.85      9.99 o 
  -1   5   7       25.22        4.26      8.58 o 
   0   5   7       20.53       24.29      7.82 o 
   1   5   7       60.85       45.86     15.85 o 
   2   5   7        0.15        0.00     15.31 o 
   3   5   7        9.69        7.39     16.81 o 
   4   5   7        0.22        0.00     21.66 o 
  -4   6   7        5.49       12.68     15.45 o 
  -3   6   7       18.50        0.46     10.90 o 
  -2   6   7        0.10        0.00     10.64 o 
  -1   6   7      112.37      109.94     11.94 o 
   0   6   7      130.69      152.83     10.79 o 
   1   6   7       83.71       90.27     14.49 o 
   2   6   7        5.06        5.40     15.44 o 
   3   6   7        3.47        0.00     20.78 o 
   4   6   7       21.00        0.00     21.06 o 
  -4   7   7        0.02        0.00     15.27 o 
  -3   7   7        0.97        0.00     12.77 o 
  -2   7   7      143.59      124.76     14.12 o 
  -1   7   7       24.44       20.40     18.15 o 
   0   7   7        0.25        0.00      9.80 o 
   1   7   7       57.83       24.43     14.12 o 
   2   7   7        1.62        0.00     14.29 o 
   3   7   7        0.01        0.00     16.79 o 
   4   7   7        1.46        0.00     21.79 o 
  -4   8   7        3.74        9.36     15.72 o 
  -2   8   7        7.13        0.00     10.99 o 
  -1   8   7       55.02       46.86     12.85 o 
   0   8   7        1.02        0.00     15.21 o 
   1   8   7       52.52       73.03     14.44 o 
   2   8   7        8.34        0.00     14.59 o 
   3   8   7        6.69        0.00     18.66 o 
  -3   9   7        1.09        0.00     22.71 o 
  -1   9   7      134.39      187.23     22.92 o 
   0   9   7      320.42      352.93     25.39 o 
   1   9   7        0.00        1.97     12.69 o 
   2   9   7        4.94        9.19     15.51 o 
   3   9   7        4.69        6.04     17.67 o 
  -3  10   7        0.49        9.06     16.30 o 
  -2  10   7       31.94       57.57     16.63 o 
  -1  10   7       10.68        0.00     14.58 o 
   0  10   7        6.00        0.00     14.02 o 
   1  10   7        8.92        2.63     15.81 o 
   2  10   7        0.00       31.65     16.53 o 
  -2  11   7       34.41       31.84     16.62 o 
  -1  11   7       39.83       18.62     23.03 o 
   0  11   7      108.52       99.71     18.53 o 
   1  11   7        5.28       23.75     17.59 o 
   2  11   7        8.07        0.00     16.62 o 
  -1  12   7       97.27       83.41     31.09 o 
   0  12   7      133.71      194.57     27.26 o 
   1  12   7        2.02        2.94     17.98 o 
  -4   0   8        0.51        0.00     35.58 o 
  -2   0   8      135.84      122.64     14.99 o 
   0   0   8       59.63       45.66     13.25 o 
   2   0   8        4.23        4.54     14.24 o 
   4   0   8        3.84       55.82     50.03 o 
  -5   1   8        2.23       19.52     16.74 o 
  -4   1   8       10.65       14.23     12.19 o 
  -3   1   8      514.04      506.38     29.48 o 
  -2   1   8       88.35       98.27     10.80 o 
  -1   1   8        3.27        6.51      6.43 o 
   1   1   8      141.25      162.86     10.66 o 
   2   1   8       33.92       11.88     12.20 o 
   3   1   8       10.35       26.35     21.44 o 
   4   1   8       21.49       46.45     27.83 o 
  -5   2   8        4.54       34.12     18.64 o 
  -4   2   8       49.18       24.49     12.20 o 
  -2   2   8       20.68       17.48     10.36 o 
  -1   2   8      294.16      308.95     12.59 o 
   1   2   8       25.12       19.14      7.91 o 
   2   2   8        8.74       19.90     12.05 o 
   3   2   8       22.54       50.61     20.69 o 
   4   2   8        2.82        3.26     20.18 o 
  -5   3   8        2.03        7.37     26.52 o 
  -4   3   8      163.20      156.33     18.60 o 
  -3   3   8      142.30      143.28     14.92 o 
  -2   3   8       11.55       15.88     10.48 o 
  -1   3   8       14.16        8.69      9.74 o 
   0   3   8      389.59      458.59     13.48 o 
   1   3   8       13.03        4.06      9.46 o 
   2   3   8       18.51       24.70     15.14 o 
   3   3   8       16.96        0.00     16.88 o 
   4   3   8        5.89        0.00     20.24 o 
  -5   4   8        0.76       26.60     25.80 o 
  -4   4   8        5.23       13.57     14.39 o 
  -3   4   8       43.53       33.83     11.87 o 
  -2   4   8        0.41        0.00     11.00 o 
  -1   4   8        1.27        0.00     10.61 o 
   0   4   8      302.75      325.85     11.94 o 
   1   4   8        5.65        0.00     11.39 o 
   2   4   8      129.22      115.99     17.17 o 
   3   4   8       47.94       37.48     19.29 o 
   4   4   8        7.10        0.00     21.14 o 
  -4   5   8      118.43      129.60     15.19 o 
  -2   5   8      143.91      156.49     13.43 o 
  -1   5   8       43.20       58.53     11.24 o 
   0   5   8       46.26       77.73     10.62 o 
   1   5   8        8.58        0.00     13.18 o 
   2   5   8        3.51       12.97     15.79 o 
   3   5   8        2.74        0.00     19.43 o 
   4   5   8        5.12        0.00     21.87 o 
  -4   6   8       13.12       19.30     14.91 o 
  -3   6   8        1.14       18.86     11.09 o 
  -2   6   8       13.60        4.98     11.27 o 
  -1   6   8       11.82        0.00     10.46 o 
   0   6   8       92.70      105.94     12.37 o 
   1   6   8       57.65       57.44     14.44 o 
   2   6   8        0.27        2.08     14.52 o 
   3   6   8        0.70        3.78     18.01 o 
   4   6   8       61.41        6.98     28.48 o 
  -3   7   8        0.48        9.33     11.58 o 
  -2   7   8       36.88       33.14     11.70 o 
  -1   7   8        0.00        0.00     11.14 o 
   0   7   8       20.96       20.31     15.77 o 
   1   7   8      598.14      466.23     20.52 o 
   2   7   8       15.84        0.31     14.48 o 
   3   7   8       21.20       11.11     18.19 o 
  -4   8   8        0.02        0.00     15.07 o 
  -3   8   8       12.45       30.22     15.38 o 
  -2   8   8        0.50        5.28     11.45 o 
  -1   8   8      121.82      112.21     13.79 o 
   0   8   8       49.10       64.92     17.46 o 
   1   8   8       12.06        6.93     12.42 o 
   2   8   8        7.29        0.00     15.14 o 
   3   8   8        0.33        0.00     17.34 o 
  -3   9   8       12.92       23.11     15.49 o 
  -2   9   8        0.69        0.00     12.07 o 
  -1   9   8      192.79      204.30     18.91 o 
   0   9   8      326.80      351.75     23.47 o 
   1   9   8        1.49        0.00     14.88 o 
   2   9   8       18.81       21.33     15.95 o 
   3   9   8        1.33        0.00     20.88 o 
  -3  10   8        1.89       13.80     16.57 o 
  -2  10   8        1.59       10.63     14.72 o 
  -1  10   8       18.07        2.62     15.49 o 
   0  10   8        0.13        0.00     16.16 o 
   1  10   8        0.06        0.96     18.46 o 
   2  10   8        0.34        0.00     15.09 o 
  -2  11   8       13.19       27.62     21.26 o 
  -1  11   8       23.65        0.00     16.69 o 
   0  11   8       36.60       51.67     17.03 o 
   1  11   8        4.52        0.00     17.04 o 
  -1  12   8        0.04       30.02     19.12 o 
   0  12   8       51.08       57.15     18.88 o 
  -5   0   9        3.38       14.99     23.21 o 
  -3   0   9       63.00       62.50     25.43 o 
  -1   0   9       21.78       20.54     10.84 o 
   1   0   9      615.41      605.52     19.52 o 
   3   0   9        9.87        0.00     57.74 o 
  -5   1   9        0.75       30.53     15.93 o 
  -4   1   9        9.23        2.54     11.46 o 
  -3   1   9        0.13        0.00     14.37 o 
  -2   1   9        5.61        0.00     11.66 o 
  -1   1   9       29.91       34.89      8.60 o 
   0   1   9       41.84       52.74      7.95 o 
   2   1   9       10.90        8.57     15.87 o 
   3   1   9        2.95        6.33     17.88 o 
   4   1   9        5.47        0.00     30.52 o 
  -4   2   9       35.72       40.16     13.63 o 
  -3   2   9      440.76      458.59     23.07 o 
  -2   2   9        1.97        0.00     10.52 o 
  -1   2   9        0.14        8.54      9.25 o 
   0   2   9       10.13       17.15      8.87 o 
   1   2   9       12.02        4.50     10.73 o 
   2   2   9       52.62       43.71     17.18 o 
   3   2   9        0.21        8.78     21.99 o 
   4   2   9        0.12       23.56     28.67 o 
  -5   3   9        0.01       40.32     24.33 o 
  -4   3   9       42.05       61.98     16.26 o 
  -3   3   9      285.83      275.61     21.86 o 
  -2   3   9        0.25        0.00     11.84 o 
  -1   3   9       50.21       38.67     13.78 o 
   1   3   9        4.67        0.00      8.38 o 
   2   3   9       31.86       30.37     15.87 o 
   3   3   9       21.48        7.79     18.63 o 
   4   3   9        0.26        0.61     21.15 o 
  -4   4   9        2.67       13.07     13.41 o 
  -3   4   9        0.07        0.00      9.86 o 
  -2   4   9        2.05        0.00     10.60 o 
  -1   4   9        0.09        2.88     10.98 o 
   0   4   9       40.09       47.68     10.13 o 
   1   4   9        8.21        5.18     13.67 o 
   2   4   9       95.38       61.29     16.56 o 
   3   4   9        5.90       25.49     19.56 o 
   4   4   9        3.00       17.19     21.99 o 
  -4   5   9      134.12      129.13     17.41 o 
  -3   5   9      110.65       82.48     12.83 o 
  -2   5   9        4.26        1.22     11.57 o 
   0   5   9       92.78      117.34     13.24 o 
   1   5   9        8.11       17.28     15.10 o 
   2   5   9        6.45        2.55     14.72 o 
   3   5   9        4.31        0.00     21.87 o 
   4   5   9        0.02        0.00     31.01 o 
  -4   6   9        0.50        7.89     15.79 o 
  -3   6   9       20.20       21.67     11.66 o 
  -2   6   9       12.89        0.00     11.02 o 
  -1   6   9       13.92        8.82     11.53 o 
   0   6   9      146.78      156.00     15.23 o 
   1   6   9      318.82      336.04     22.05 o 
   2   6   9        9.42        8.31     14.47 o 
   3   6   9        0.20        0.00     19.06 o 
  -4   7   9        2.00        5.45     17.47 o 
  -3   7   9        0.08        0.00     11.56 o 
  -2   7   9       62.76       64.31     12.12 o 
  -1   7   9       26.79       24.29     11.94 o 
   0   7   9       30.38       26.38     22.71 o 
   1   7   9       13.92        2.53     12.71 o 
   2   7   9        2.52        0.00     14.30 o 
   3   7   9        0.03        0.00     24.64 o 
  -2   8   9        0.01        3.59     11.58 o 
  -1   8   9        2.15        0.00     10.85 o 
   0   8   9        6.33        1.46     15.73 o 
   1   8   9       35.94       34.11     16.48 o 
   2   8   9        1.53        0.00     15.04 o 
   3   8   9        2.68        0.00     17.70 o 
  -3   9   9        6.87       17.69     15.61 o 
  -2   9   9        2.72        8.65     12.48 o 
  -1   9   9        0.26        6.68     15.32 o 
   0   9   9        7.25        0.00     16.54 o 
   1   9   9        4.19        0.00     16.14 o 
   2   9   9       21.21        0.00     16.68 o 
  -2  10   9        7.55       22.96     15.59 o 
  -1  10   9        7.28        8.52     16.59 o 
   0  10   9       16.57        8.06     29.71 o 
   1  10   9        2.79       20.03     16.97 o 
   2  10   9        2.84       11.24     19.40 o 
  -2  11   9        2.41        0.00     19.66 o 
  -1  11   9       47.07       46.64     20.27 o 
   0  11   9       39.40       43.62     21.57 o 
   1  11   9       30.66       13.16     17.68 o 
  -4   0  10        5.02        8.87     20.47 o 
  -2   0  10     3029.84     2476.75     51.81 o 
   0   0  10       89.23      101.00     14.69 o 
   2   0  10        4.44        0.00     21.15 o 
   4   0  10       21.94       39.47     76.96 o 
  -5   1  10        4.74       36.27     18.82 o 
  -4   1  10       33.26       10.34     15.05 o 
  -3   1  10       36.45       32.81     17.80 o 
  -2   1  10       91.44      117.86     17.05 o 
  -1   1  10        2.05        0.22     10.28 o 
   0   1  10       27.06       26.42      9.42 o 
   1   1  10      103.60      115.61     12.81 o 
   2   1  10        3.38        0.00     20.09 o 
   3   1  10        8.52       21.50     19.68 o 
   4   1  10        6.67        2.14     33.95 o 
  -4   2  10       31.21       33.30     15.16 o 
  -3   2  10      266.81      225.51     19.10 o 
  -2   2  10        2.38        0.00     14.62 o 
  -1   2  10      171.72      186.83     13.34 o 
   0   2  10        0.19        0.00      9.73 o 
   1   2  10       15.56       19.01     11.55 o 
   2   2  10       94.69      132.46     21.26 o 
   3   2  10        5.52        0.00     20.01 o 
   4   2  10        0.53        2.96     28.52 o 
  -4   3  10        4.44        4.95     14.02 o 
  -3   3  10       13.35       26.10     14.21 o 
  -2   3  10        8.09       25.52     13.40 o 
  -1   3  10       55.56       35.10      8.88 o 
   0   3  10        0.01        0.00     10.29 o 
   1   3  10        3.25        0.00      6.93 o 
   2   3  10       41.43       15.69     18.53 o 
   3   3  10       22.26       38.88     20.12 o 
   4   3  10        0.07        5.64     26.35 o 
  -4   4  10        0.82        0.00     13.34 o 
  -3   4  10        0.05        9.72     12.77 o 
  -2   4  10        2.62       11.07      8.31 o 
  -1   4  10       32.09       22.67     12.23 o 
   0   4  10       15.41       22.84     10.59 o 
   1   4  10       24.13       48.29     15.74 o 
   2   4  10        3.69        4.61     14.51 o 
   3   4  10        3.33       23.11     20.03 o 
  -4   5  10       79.61      119.51     17.75 o 
  -3   5  10        0.77        7.02     10.92 o 
  -2   5  10        1.85        0.00     11.91 o 
  -1   5  10       23.83        8.17     12.29 o 
   0   5  10       17.95       11.61     14.10 o 
   1   5  10      170.47      129.31     17.70 o 
   2   5  10       84.86       73.96     15.65 o 
   3   5  10        3.44        0.00     24.96 o 
  -4   6  10        7.73       12.49     22.02 o 
  -3   6  10        3.45        3.53     12.51 o 
  -2   6  10       52.68       44.44     11.87 o 
  -1   6  10       23.58       12.66     13.06 o 
   0   6  10        5.57       16.97     13.40 o 
   1   6  10       43.34       58.27     24.66 o 
   2   6  10       81.26       79.44     16.28 o 
   3   6  10        1.24       15.68     20.52 o 
  -4   7  10        0.10       31.59     20.00 o 
  -3   7  10       22.26       23.92     12.61 o 
  -2   7  10       10.06       18.72     11.55 o 
  -1   7  10       11.97       11.29     10.81 o 
   0   7  10       98.17       96.13     18.62 o 
   1   7  10        9.33        0.00     20.78 o 
   2   7  10        1.09        4.37     15.19 o 
   3   7  10        1.10        8.40     20.47 o 
  -3   8  10        0.01        0.16     14.74 o 
  -2   8  10       76.07       72.96     13.64 o 
  -1   8  10       19.73       18.08     13.62 o 
   0   8  10        9.70        5.37     23.26 o 
   1   8  10       69.00       33.28     16.60 o 
   2   8  10        5.90        0.00     16.45 o 
  -3   9  10        0.73        4.84     18.84 o 
  -2   9  10       11.87       44.13     17.61 o 
  -1   9  10        0.43        0.00     15.78 o 
   0   9  10        0.75        0.00     34.01 o 
   1   9  10       10.95        0.00     15.05 o 
   2   9  10        3.23       19.70     18.52 o 
  -2  10  10        1.25       19.66     17.76 o 
  -1  10  10       12.11        0.00     16.24 o 
   0  10  10       71.10       52.28     24.25 o 
   1  10  10        0.05       14.10     17.22 o 
  -1  11  10        5.77        0.00     16.75 o 
   0  11  10       20.10       15.93     16.50 o 
  -3   0  11        1.63       39.59     23.03 o 
  -1   0  11        7.67       12.38     19.38 o 
   1   0  11       19.75       23.37     20.42 o 
   3   0  11        2.55       36.05     64.43 o 
  -4   1  11        5.39        7.57     14.61 o 
  -3   1  11      108.56      102.54     17.96 o 
  -2   1  11       84.89       68.61     17.10 o 
  -1   1  11      209.28      213.01     15.97 o 
   0   1  11       17.42       15.28     10.68 o 
   1   1  11        1.05       15.42     14.41 o 
   2   1  11       10.75       10.89     15.34 o 
   3   1  11        0.01        9.84     22.64 o 
  -4   2  11        8.85        8.31     16.49 o 
  -3   2  11       62.46       71.77     15.97 o 
  -2   2  11      112.12      123.00     17.90 o 
  -1   2  11       26.43       17.49     11.85 o 
   0   2  11        0.01        0.00     10.40 o 
   1   2  11       11.73        2.21     11.08 o 
   2   2  11        0.02        0.00     17.35 o 
   3   2  11       22.19       52.72     21.53 o 
  -4   3  11       45.99       47.48     15.78 o 
  -3   3  11        1.85        1.54     13.78 o 
  -2   3  11        5.22        0.00     14.82 o 
  -1   3  11      195.35      215.08     15.32 o 
   0   3  11        5.08       12.66     12.07 o 
   1   3  11        3.43        0.00     11.86 o 
   2   3  11       50.25       38.16     19.14 o 
   3   3  11       92.59      112.71     23.20 o 
  -4   4  11        1.35       35.71     18.15 o 
  -2   4  11       44.06       21.34     12.02 o 
  -1   4  11       32.04       35.29     13.30 o 
   0   4  11        1.11        0.00     12.07 o 
   1   4  11       27.14       34.02     15.04 o 
   2   4  11        3.40       31.73     18.72 o 
   3   4  11       13.86        0.00     29.97 o 
  -4   5  11        1.74        9.46     14.60 o 
  -3   5  11        0.98        0.00     13.48 o 
  -2   5  11        0.83        0.00     11.20 o 
  -1   5  11       25.57       26.60     13.60 o 
   0   5  11       16.57       31.00     13.87 o 
   1   5  11       42.98       30.69     18.04 o 
   2   5  11      171.31      165.51     18.42 o 
   3   5  11        3.24        0.00     20.52 o 
  -4   6  11       11.21       30.01     18.25 o 
  -3   6  11        7.12        0.00     12.35 o 
  -2   6  11       77.73       62.64     12.95 o 
   0   6  11       25.21       29.49     16.10 o 
   1   6  11       64.84       62.76     24.73 o 
   2   6  11       13.31        0.00     15.06 o 
   3   6  11        4.19        0.00     19.92 o 
  -3   7  11       54.07       73.65     14.60 o 
  -2   7  11        2.24       20.71     12.17 o 
  -1   7  11       12.03        2.22     13.92 o 
   0   7  11       19.96       25.36     16.66 o 
   1   7  11       43.99       53.47     22.05 o 
   2   7  11        9.56        0.00     15.91 o 
  -3   8  11       12.96       38.86     14.87 o 
  -2   8  11       23.43       20.14     15.43 o 
  -1   8  11        1.10        0.00     15.46 o 
   0   8  11        0.28        0.00     15.80 o 
   1   8  11       46.54       36.33     16.71 o 
   2   8  11       40.66       52.81     19.33 o 
  -2   9  11        1.67        0.00     12.53 o 
  -1   9  11       40.13       25.12     20.07 o 
   0   9  11        0.20        0.00     16.57 o 
  -1  10  11        0.94       17.86     17.75 o 
   0  10  11        5.08       11.42     25.28 o 
   1  10  11        6.45       11.01     17.28 o 
  -4   0  12       14.99        0.00     20.63 o 
  -2   0  12       34.93       14.94     21.76 o 
   0   0  12       18.57        6.88     17.10 o 
   2   0  12       23.69        0.00     20.30 o 
  -4   1  12        4.87       21.08     14.39 o 
  -3   1  12       91.44       94.74     18.43 o 
  -2   1  12      252.56      209.52     19.34 o 
  -1   1  12      442.84      405.93     24.70 o 
   0   1  12       10.84        9.07     10.63 o 
   1   1  12       19.56       10.04     13.32 o 
   2   1  12       25.83       39.00     21.79 o 
   3   1  12        0.03       55.13     29.28 o 
  -4   2  12       23.31       37.15     19.11 o 
  -3   2  12       12.50       32.90     15.30 o 
  -2   2  12      278.48      290.99     20.47 o 
  -1   2  12      132.10      144.72     17.32 o 
   0   2  12       31.99       19.76     10.06 o 
   1   2  12        2.90        0.00      9.14 o 
   2   2  12        7.89        3.83     21.39 o 
   3   2  12       32.30       45.08     21.89 o 
  -4   3  12       11.37       10.87     14.47 o 
  -3   3  12       29.38       32.15     15.37 o 
  -2   3  12        3.23        0.00     13.60 o 
  -1   3  12        0.68        9.03     12.28 o 
   0   3  12       34.93       42.43     14.09 o 
   1   3  12        4.89        0.00     14.00 o 
   2   3  12       12.75       20.11     19.14 o 
   3   3  12        0.06        0.00     21.10 o 
  -4   4  12       13.85       30.32     15.83 o 
  -3   4  12        9.03        0.00     16.65 o 
  -2   4  12       37.03       32.44     14.66 o 
  -1   4  12       26.67       20.87     12.13 o 
   0   4  12      181.78      173.05     19.64 o 
   1   4  12        8.83        0.00     15.61 o 
   2   4  12        1.11        0.00     18.54 o 
   3   4  12        0.10        0.00     20.55 o 
  -4   5  12        5.97       17.42     16.37 o 
  -3   5  12        0.03       17.72     14.55 o 
  -2   5  12        8.09        0.00     14.35 o 
  -1   5  12       26.10       20.84     12.97 o 
   0   5  12       10.39        9.74     16.17 o 
   1   5  12        4.02        0.00     16.30 o 
   2   5  12       39.53       18.49     20.08 o 
   3   5  12        3.29        0.00     20.90 o 
  -3   6  12        1.34        3.47     14.55 o 
  -2   6  12       58.33       74.09     13.86 o 
  -1   6  12        0.75        0.10     10.49 o 
   0   6  12       23.33       20.93     16.64 o 
   1   6  12       59.27       35.84     18.65 o 
   2   6  12        8.65        8.80     22.59 o 
  -3   7  12        7.20       14.98     29.72 o 
  -2   7  12       66.67       73.35     14.06 o 
  -1   7  12       11.85       14.64     15.51 o 
   0   7  12        4.07        0.00     16.32 o 
   1   7  12        1.12        0.00     20.76 o 
   2   7  12        2.91        2.10     17.08 o 
  -2   8  12        2.42       11.55     15.90 o 
  -1   8  12       26.53       52.90     18.14 o 
   0   8  12        0.34        0.00     16.96 o 
   1   8  12        0.09        0.00     19.48 o 
   2   8  12        2.34        0.00     28.71 o 
  -2   9  12       15.82       21.24     14.97 o 
  -1   9  12       20.23       24.25     17.55 o 
   0   9  12        2.59        0.00     20.82 o 
   1   9  12        0.24       35.45     16.84 o 
  -3   0  13        7.37       18.56     40.71 o 
  -1   0  13       58.12       49.94     20.98 o 
   1   0  13        0.62        0.00     20.66 o 
   3   0  13        4.96        0.00     37.15 o 
  -4   1  13        2.70        0.00     17.10 o 
  -3   1  13       23.04       39.02     17.72 o 
  -2   1  13      152.91      132.04     17.68 o 
  -1   1  13      326.21      319.67     20.01 o 
   0   1  13       12.17       12.09      8.67 o 
   1   1  13       14.20        0.00     12.66 o 
   2   1  13        4.57        0.00     21.48 o 
   3   1  13        5.64       19.77     28.52 o 
  -4   2  13        0.01        0.00     17.36 o 
  -3   2  13       21.19       36.56     19.02 o 
  -2   2  13       95.27       79.70     16.61 o 
  -1   2  13      171.69      189.69     17.65 o 
   0   2  13        0.01       15.72      9.79 o 
   1   2  13        2.09        0.00     16.28 o 
   2   2  13        3.59        0.00     19.06 o 
   3   2  13        0.02        0.41     23.14 o 
  -4   3  13        0.93        0.00     14.27 o 
  -3   3  13       16.51       38.11     16.00 o 
  -2   3  13        3.81        6.56     18.38 o 
  -1   3  13       27.46       28.62     14.34 o 
   0   3  13       74.47       95.06     14.44 o 
   1   3  13       20.12       17.55     30.20 o 
   2   3  13       17.49        0.00     18.71 o 
   3   3  13        0.15        0.00     22.90 o 
  -3   4  13        0.02       12.11     15.79 o 
  -2   4  13        7.79        0.00     16.19 o 
  -1   4  13       40.67       35.86      9.18 o 
   0   4  13       62.58       96.40     17.91 o 
   1   4  13        1.99        9.11     21.08 o 
   2   4  13        4.86        0.00     19.11 o 
  -3   5  13        5.43       23.81     15.43 o 
  -2   5  13        0.05        0.00     14.53 o 
  -1   5  13        1.63        0.00     14.33 o 
   0   5  13        5.69        0.00     15.47 o 
   1   5  13        7.94        0.00     16.94 o 
   2   5  13        5.90        0.00     23.00 o 
  -3   6  13        2.24        9.90     15.27 o 
  -2   6  13       32.28        6.84     16.47 o 
  -1   6  13       40.09       26.07     14.17 o 
   0   6  13       12.04       34.15     17.74 o 
   1   6  13        7.18        0.00     17.63 o 
   2   6  13        7.05        2.94     22.90 o 
  -2   7  13        0.71       24.38     14.48 o 
  -1   7  13       83.38      100.88     19.51 o 
   0   7  13        4.92        1.46     17.46 o 
   1   7  13        0.02        0.00     20.75 o 
  -2   8  13       10.69       16.85     13.53 o 
  -1   8  13        8.10       11.29     17.55 o 
   0   8  13        6.35        5.83     19.66 o 
   1   8  13        3.60        4.26     15.72 o 
  -1   9  13        0.67       10.47     18.54 o 
   0   9  13        3.97       26.35     19.63 o 
  -2   0  14       64.27      131.17     28.22 o 
   0   0  14       13.83       32.05     26.42 o 
   2   0  14        0.15       21.80     77.11 o 
  -3   1  14        6.15        4.67     16.65 o 
  -2   1  14       74.63       73.89     17.18 o 
  -1   1  14       44.37       41.33     14.58 o 
   0   1  14       19.69       11.76     10.22 o 
   1   1  14        7.62        0.00     15.62 o 
   2   1  14        3.88        0.00     20.75 o 
  -3   2  14        7.21        0.00     17.87 o 
  -2   2  14        1.97        0.00     14.98 o 
  -1   2  14        7.74        0.64     13.69 o 
   0   2  14      119.98       82.52     16.85 o 
   1   2  14        0.02        0.00     20.34 o 
   2   2  14        5.26        0.00     21.40 o 
  -3   3  14       57.45       53.92     17.71 o 
  -2   3  14        0.51        0.00     15.28 o 
  -1   3  14        3.30        0.00     14.22 o 
   0   3  14       80.76       82.93     19.09 o 
   1   3  14        3.63        0.00     20.14 o 
   2   3  14        5.15        0.00     25.63 o 
  -3   4  14        3.15        0.00     15.53 o 
  -2   4  14        6.89        4.02     17.35 o 
  -1   4  14        1.65        0.00     15.54 o 
   0   4  14      154.95      202.65     18.76 o 
   1   4  14        4.29       43.18     21.62 o 
   2   4  14        2.98        0.00     21.77 o 
  -3   5  14        0.11        0.41     19.65 o 
  -2   5  14       26.94       14.64     15.67 o 
  -1   5  14        3.84        0.00     16.86 o 
   0   5  14        2.54        0.00     16.79 o 
   1   5  14        4.13       36.24     22.00 o 
   2   5  14        0.52        2.50     23.25 o 
  -2   6  14        2.36       11.34     17.04 o 
  -1   6  14       24.59        3.68     15.04 o 
   0   6  14        1.88       13.05     17.56 o 
   1   6  14       11.34        0.00     18.07 o 
  -2   7  14        0.00       12.43     16.28 o 
  -1   7  14        4.32        0.00     16.70 o 
   0   7  14        3.51        0.00     17.74 o 
   1   7  14       13.27       15.83     22.04 o 
  -1   8  14        5.02        1.61     17.89 o 
   0   8  14        0.62        4.34     18.66 o 
  -3   0  15        6.68       13.06     24.03 o 
  -1   0  15      222.36      235.05     39.61 o 
   1   0  15        0.12        0.00     39.21 o 
  -3   1  15       41.24       22.44     17.54 o 
  -2   1  15        0.37       10.60     15.66 o 
  -1   1  15        8.03       11.43     14.44 o 
   0   1  15        0.58        0.00     20.33 o 
   1   1  15       20.17        0.00     18.57 o 
   2   1  15        0.19        0.00     29.44 o 
  -3   2  15        8.35       29.36     19.34 o 
  -2   2  15       20.58       11.73     15.58 o 
  -1   2  15        0.01        0.00     16.83 o 
   0   2  15       37.70       32.01     22.54 o 
   1   2  15        1.16        0.00     21.04 o 
   2   2  15        0.02        0.00     24.76 o 
  -3   3  15        3.54       22.24     17.14 o 
  -2   3  15        3.56        0.00     15.39 o 
  -1   3  15      146.02      135.24     19.73 o 
   0   3  15       87.53      152.02     22.83 o 
   1   3  15        6.84        0.00     21.20 o 
   2   3  15        0.34        0.00     22.88 o 
  -2   4  15        1.40        5.60     17.47 o 
  -1   4  15       18.21       10.89     16.78 o 
   0   4  15        2.69        0.00     17.86 o 
   1   4  15       14.22        0.00     26.92 o 
  -2   5  15        7.96        9.93     16.51 o 
  -1   5  15        1.18        0.00     17.12 o 
   0   5  15       47.34       37.65     17.97 o 
   1   5  15       91.32       70.78     24.10 o 
  -2   6  15        1.04       11.62     18.35 o 
  -1   6  15        1.34       11.05     22.93 o 
   0   6  15        0.28        0.92     17.79 o 
   1   6  15        6.61        0.00     21.91 o 
  -1   7  15        2.00       16.78     25.23 o 
  -2   0  16        2.72        7.98     22.60 o 
   0   0  16       38.76        0.00     34.65 o 
  -2   1  16        1.54        1.39     15.45 o 
  -1   1  16        1.33       11.21     16.36 o 
   0   1  16       10.07       34.63     20.59 o 
   1   1  16        2.90        0.00     22.42 o 
  -2   2  16        0.41        3.93     15.49 o 
  -1   2  16        8.32        0.00     16.14 o 
   0   2  16       32.84       38.04     20.22 o 
   1   2  16       21.16        0.00     28.09 o 
  -2   3  16        0.57       12.85     16.57 o 
  -1   3  16        2.56       21.03     16.10 o 
   0   3  16       29.91       23.34     23.29 o 
   1   3  16        3.12        0.00     23.35 o 
  -2   4  16       23.37       26.05     18.63 o 
  -1   4  16        8.59       33.51     22.84 o 
   0   4  16        7.73       45.17     30.85 o 
   1   4  16        0.37        0.00     22.79 o 
  -1   5  16        0.02        7.53     20.01 o 
   0   5  16        2.11       12.19     22.78 o 
  -1   0  17        2.18        3.17     27.23 o 
  -1   1  17        4.38        0.05     19.15 o 
   0   1  17        1.84        0.00     19.15 o 
  -1   2  17        0.49        0.00     18.84 o 
   0   2  17       33.69       35.88     26.61 o 
  -1   3  17        3.25       26.38     17.53 o 
                                                 
