# Supplementary material for: Exploration and exploitation of homologous series of bis(acrylamido)alkanes containing pyridyl and phenyl groups: β-sheet versus two-dimensional layers in solid-state photochemical [2 + 2] reactions
Source: IUCrJ. 2015 Jul 31;2(Pt 5):523–33. doi: 10.1107/S2052252515009987 (PMC4547820; doi:10.1107/S2052252515009987)
Supplement: Supplementary file 11 [file m-02-00523-4csup11.hkl]

# 
# h,k,l, Fc-squared, Fo-squared, sigma(Fo-squared) and status flag 
# 
data_kbmg176 
_shelx_title ' kb in P2(1)/c' 
_shelx_refln_list_code          4 
_shelx_F_calc_maximum      171.34 
_exptl_crystal_F_000       412.00 
_reflns_d_resolution_high  0.8418 
 
loop_ 
 _symmetry_equiv_pos_as_xyz 
 'x, y, z' 
 '-x, y+1/2, -z+1/2' 
 '-x, -y, -z' 
 'x, -y-1/2, z-1/2' 
 
_cell_length_a    12.7800 
_cell_length_b     4.6810 
_cell_length_c    16.2100 
_cell_angle_alpha  90.000 
_cell_angle_beta   93.420 
_cell_angle_gamma  90.000 
 
_shelx_F_squared_multiplier     1.000 
 
loop_ 
 _refln_index_h 
 _refln_index_k 
 _refln_index_l 
 _refln_F_squared_calc 
 _refln_F_squared_meas 
 _refln_F_squared_sigma 
 _refln_observed_status 
   1   0   0      303.85      220.98      6.81 o 
   2   0   0     1769.18     1397.37     23.83 o 
   3   0   0     3876.71     2810.91     40.28 o 
   4   0   0     2210.83     1596.23     34.61 o 
   5   0   0      172.10      155.74     14.18 o 
   6   0   0      522.10      500.97     24.11 o 
   7   0   0        4.41       16.17      8.51 o 
   8   0   0      124.92      134.18     18.72 o 
   9   0   0        1.49        0.00      7.66 o 
  10   0   0     1398.46     1242.77     49.64 o 
   1   1   0     3946.52     3322.82    423.81 o 
   2   1   0     1199.48     1220.59    227.65 o 
   3   1   0      892.76     1276.37    418.56 o 
   4   1   0       60.04       42.72     10.64 o 
   5   1   0       58.92       58.18      8.65 o 
   6   1   0      369.58      448.72     15.46 o 
   7   1   0       24.60       30.78      7.42 o 
   8   1   0      107.06      100.20     11.33 o 
   9   1   0       22.45       28.37     15.03 o 
  10   1   0       89.73       84.25     21.28 o 
  11   1   0      174.93      226.94     32.06 o 
  12   1   0        0.98        5.67     14.75 o 
   0   2   0     3202.26     2392.49     56.73 o 
   1   2   0      315.15      159.74    124.39 o 
   2   2   0     1072.91     1070.55     52.90 o 
   3   2   0      323.15      336.69     80.14 o 
   4   2   0       54.68       66.26      8.80 o 
   5   2   0       88.50       98.58     15.18 o 
   6   2   0      101.57      107.97      9.84 o 
   7   2   0       56.28       57.59     18.72 o 
   8   2   0       16.09       32.05     17.02 o 
   9   2   0       64.52       67.51     22.13 o 
  10   2   0       39.96       20.42     17.59 o 
  11   2   0       25.79       14.18     18.44 o 
  12   2   0      153.65      151.76     32.62 o 
  13   2   0       65.74       56.17     28.08 o 
   1   3   0        0.33        0.87      5.81 o 
   2   3   0       85.20       83.73     12.61 o 
   3   3   0      191.82      200.77     16.21 o 
   4   3   0       19.07       25.15      8.99 o 
   5   3   0       21.23       17.59     14.18 o 
   6   3   0      610.37      573.02     44.25 o 
   7   3   0        8.25        7.66     14.75 o 
   8   3   0       39.83       55.03     22.98 o 
   9   3   0        9.44        0.00     13.90 o 
  10   3   0       11.26       17.30     20.71 o 
  11   3   0       14.02        0.00     16.45 o 
  12   3   0        2.35       14.75     22.13 o 
   0   4   0        0.48        0.00     12.77 o 
   1   4   0       56.22      102.31     16.75 o 
   2   4   0      473.94      594.01     45.67 o 
   3   4   0       78.36       88.06     22.69 o 
   4   4   0       84.08      102.97     27.80 o 
   5   4   0       26.38       38.86     22.13 o 
   6   4   0      185.00      217.01     39.43 o 
   7   4   0        0.29        0.00     16.45 o 
   8   4   0       33.29       26.95     22.69 o 
   9   4   0        9.85       19.01     21.56 o 
  10   4   0        0.69        3.69     19.01 o 
   1   5   0       10.11       33.19     22.13 o 
   2   5   0       33.90       77.16     28.37 o 
   3   5   0        1.84        1.13     19.29 o 
   4   5   0       14.56       14.75     20.42 o 
   5   5   0       11.03        5.39     20.42 o 
   6   5   0       23.43       40.57     30.64 o 
 -12   1   1        5.39       10.78     15.89 o 
 -11   1   1       37.25       53.05     20.71 o 
 -10   1   1        5.21        6.52     13.33 o 
  -9   1   1        3.29        0.00     10.21 o 
  -8   1   1        0.01        0.00      5.61 o 
  -7   1   1      316.00      331.40     25.53 o 
  -6   1   1      251.42      290.03     45.81 o 
  -5   1   1      146.94      164.07     22.69 o 
  -4   1   1      490.65      594.32    112.90 o 
  -3   1   1      112.19      124.70     25.25 o 
  -2   1   1     2813.31     2781.86    811.73 o 
  -1   1   1       56.54       42.94     10.64 o 
   0   1   1     4726.83     2349.79   1873.23 o 
   1   1   1      108.19       93.81      6.27 o 
   2   1   1        6.10        6.52      4.68 o 
   3   1   1      566.93      463.52     23.83 o 
   4   1   1      369.42      296.44     20.71 o 
   5   1   1      462.21      430.90     26.38 o 
   6   1   1      253.75      222.97     20.71 o 
   7   1   1      514.42      472.03     30.92 o 
   8   1   1       37.41       24.11     13.05 o 
   9   1   1        1.52        8.51     11.63 o 
  10   1   1       51.66       56.17     18.44 o 
  11   1   1     1673.16     1380.63     62.41 o 
 -14   2   1       14.98        5.11     22.69 o 
 -13   2   1      192.66      277.43     44.25 o 
 -12   2   1       91.89      134.74     33.47 o 
 -11   2   1      209.09      190.34     35.18 o 
 -10   2   1        8.50       20.42     16.17 o 
  -9   2   1      100.01      152.33     28.93 o 
  -8   2   1        5.23        0.85     11.63 o 
  -7   2   1      146.74      160.52     12.99 o 
  -6   2   1      744.31     1033.92    273.03 o 
  -5   2   1       35.41       43.80      8.55 o 
  -4   2   1        0.01        6.30      5.61 o 
  -3   2   1      262.01      336.84     81.13 o 
  -2   2   1        2.73       13.27      5.89 o 
  -1   2   1      930.20      892.63     41.56 o 
   0   2   1      292.61      278.54     17.59 o 
   1   2   1     1736.95     1331.46     29.72 o 
   2   2   1        3.16        3.42      4.97 o 
   3   2   1       11.81       25.26      6.24 o 
   4   2   1       34.12       35.37      6.82 o 
   5   2   1      580.63      518.27     34.61 o 
   6   2   1       11.48        3.12      9.64 o 
   7   2   1       25.59       15.03     12.48 o 
   8   2   1       24.93       34.04     16.45 o 
   9   2   1       10.35        4.54     13.33 o 
  10   2   1        3.92        5.96     14.18 o 
  11   2   1       10.87       14.18     16.45 o 
  12   2   1       20.48       57.59     25.25 o 
  13   2   1       97.90       99.85     30.92 o 
 -12   3   1       37.20       49.93     27.23 o 
 -11   3   1       24.52       37.73     24.96 o 
 -10   3   1       16.19       13.90     19.29 o 
  -9   3   1       14.70       20.71     19.86 o 
  -8   3   1       77.66       66.10     24.68 o 
  -7   3   1        0.04        0.00     12.20 o 
  -6   3   1      302.37      283.11     32.34 o 
  -5   3   1       26.46       38.81     10.90 o 
  -4   3   1       34.83       30.89     16.31 o 
  -3   3   1       59.09       67.32     16.03 o 
  -2   3   1        6.96       23.23      8.92 o 
  -1   3   1       78.41       83.71     12.83 o 
   0   3   1      889.98      805.77     84.96 o 
   1   3   1       19.69       28.92      9.06 o 
   2   3   1       96.03      127.03     30.07 o 
   3   3   1       25.38       37.16     15.60 o 
   4   3   1      220.09      249.59     37.02 o 
   5   3   1      571.68      572.73     42.83 o 
   6   3   1      122.93       89.36     24.40 o 
   7   3   1        3.20       11.91     14.75 o 
   8   3   1      171.77      257.86     38.30 o 
   9   3   1      117.80      177.01     34.89 o 
  10   3   1       71.73      112.05     32.06 o 
  11   3   1       35.08       22.41     21.84 o 
  12   3   1       88.89      117.16     35.46 o 
 -10   4   1        0.57        3.97     19.86 o 
  -9   4   1       19.58       14.18     19.29 o 
  -8   4   1       46.29       51.06     25.25 o 
  -7   4   1        1.20        3.69     17.87 o 
  -6   4   1      203.13      314.03     44.25 o 
  -5   4   1      390.46      403.10     41.70 o 
  -4   4   1       41.79       64.39     23.83 o 
  -3   4   1       78.48       97.77     17.40 o 
  -2   4   1       45.34       73.58     15.81 o 
  -1   4   1      122.25      154.03     28.08 o 
   0   4   1       45.16       55.79     14.13 o 
   1   4   1        9.13        7.28      8.29 o 
   2   4   1      205.24      264.30     21.39 o 
   3   4   1       24.50       15.60     15.03 o 
   4   4   1       54.22       96.73     26.67 o 
   5   4   1      547.92      694.15     54.47 o 
   6   4   1        2.05        1.13     16.45 o 
   7   4   1       36.79       45.67     25.81 o 
   8   4   1        4.16        0.00     17.59 o 
   9   4   1       55.72      117.72     36.31 o 
  10   4   1       18.38       38.58     26.38 o 
  -6   5   1       35.01       59.57     31.20 o 
  -5   5   1       64.24      162.83     38.86 o 
  -4   5   1       40.97       70.92     29.50 o 
  -3   5   1        4.99       11.91     21.28 o 
  -2   5   1       62.64       96.45     30.35 o 
  -1   5   1        6.90        5.31     14.78 o 
   0   5   1      101.59      148.64     32.62 o 
   1   5   1       52.88       87.94     28.65 o 
   2   5   1        0.23        0.00     17.30 o 
   3   5   1       44.65       72.34     28.93 o 
   4   5   1        9.43       18.44     20.71 o 
   5   5   1      162.81      252.18     46.24 o 
   6   5   1        0.13        0.00     22.98 o 
 -11   0   2      191.78      189.49     27.52 o 
 -10   0   2        0.14        0.00     10.78 o 
  -9   0   2     1465.74     1357.66     51.91 o 
  -8   0   2      529.58      506.92     30.92 o 
  -7   0   2       23.21       28.93     10.78 o 
  -6   0   2     5743.83     5746.92     87.94 o 
  -5   0   2      890.18      881.65     32.62 o 
  -4   0   2      205.69      177.58     14.75 o 
  -3   0   2      126.65      126.80     11.35 o 
  -2   0   2      438.43      406.79     16.74 o 
  -1   0   2       87.47      112.05      8.23 o 
   0   0   2       10.68       21.56      4.54 o 
   1   0   2      136.80      129.64      7.66 o 
   3   0   2       61.05       44.25      6.81 o 
   4   0   2     2185.20     1558.50     32.62 o 
   5   0   2     1357.55     1112.85     30.64 o 
   6   0   2       65.58       53.61     10.50 o 
   7   0   2       32.74       51.91     11.91 o 
   8   0   2      161.88      139.57     16.17 o 
   9   0   2      189.49      150.06     17.59 o 
 -13   1   2        3.56       16.74     20.14 o 
 -12   1   2        6.46       10.50     17.59 o 
 -11   1   2        5.53        0.00     12.48 o 
 -10   1   2       25.99       37.16     17.30 o 
  -9   1   2       35.33       37.62      9.97 o 
  -8   1   2      376.90      406.24     19.76 o 
  -7   1   2      417.43      394.49     52.20 o 
  -6   1   2     1972.20     2322.64    284.81 o 
  -5   1   2     1452.13     1812.49    133.18 o 
  -4   1   2        2.49        0.70      5.96 o 
  -3   1   2       35.13       30.61      6.67 o 
  -2   1   2     1779.00     1730.05    331.76 o 
  -1   1   2      430.66      383.88     66.24 o 
   0   1   2     2129.73     1088.64   1002.22 o 
   1   1   2       24.78       18.38      4.29 o 
   2   1   2       32.43       36.84      4.29 o 
   3   1   2      596.17      503.52     25.25 o 
   4   1   2      882.01      816.41     33.47 o 
   5   1   2     5296.19     4087.72     78.29 o 
   6   1   2      101.15      134.46     19.01 o 
   7   1   2      633.70      611.03     34.61 o 
   8   1   2        1.83        0.00      9.64 o 
   9   1   2       55.83       59.00     17.87 o 
  10   1   2      109.50      114.04     23.26 o 
  11   1   2      131.48      166.23     27.80 o 
 -14   2   2        0.00       15.03     24.40 o 
 -13   2   2       11.51        3.69     19.29 o 
 -12   2   2      240.08      299.84     43.69 o 
 -11   2   2       45.86       38.01     22.41 o 
 -10   2   2       32.78       22.41     17.02 o 
  -9   2   2       34.52       41.13     19.01 o 
  -8   2   2      478.00      383.24     34.89 o 
  -7   2   2      319.97      439.44    114.04 o 
  -6   2   2      136.24      164.12     40.28 o 
  -5   2   2      331.29      408.46    139.85 o 
  -4   2   2      393.33      416.88    112.48 o 
  -3   2   2      113.96      143.86     42.55 o 
  -2   2   2        1.08        0.00      4.60 o 
  -1   2   2      173.78      142.77     39.00 o 
   0   2   2      145.87       93.35     40.71 o 
   1   2   2        0.00        4.69      5.04 o 
   2   2   2      262.17      252.74     15.46 o 
   3   2   2     1028.01      979.48     28.08 o 
   4   2   2      101.61      113.75     19.57 o 
   5   2   2       69.90       68.37     17.59 o 
   6   2   2      566.41      553.45     37.73 o 
   7   2   2        8.27        2.55     10.50 o 
   8   2   2        7.68       12.20     12.48 o 
   9   2   2       59.29       61.84     20.99 o 
  10   2   2        2.85       10.50     14.75 o 
  11   2   2      333.88      298.42     35.74 o 
  12   2   2        4.20        8.79     17.02 o 
  13   2   2        2.24        5.96     20.14 o 
 -12   3   2       71.18       76.02     32.34 o 
 -11   3   2        6.34        4.26     18.44 o 
 -10   3   2       11.72       17.87     19.01 o 
  -9   3   2        1.36        0.00     16.17 o 
  -8   3   2        0.03        3.40     14.47 o 
  -7   3   2      143.07      153.75     30.07 o 
  -6   3   2      915.41      924.49     55.60 o 
  -5   3   2       29.84       38.67     11.03 o 
  -4   3   2        1.23        4.66      7.59 o 
  -3   3   2       40.81       57.67     11.63 o 
  -2   3   2      148.38      126.34     21.13 o 
  -1   3   2       72.89       89.97     23.83 o 
   0   3   2      183.43      192.25     15.64 o 
   1   3   2       75.15       86.05     13.08 o 
   2   3   2       50.88       81.33     12.40 o 
   3   3   2        0.03        1.23      6.20 o 
   4   3   2       80.80       87.09     22.13 o 
   5   3   2      327.88      352.32     34.61 o 
   6   3   2      123.31      139.85     28.08 o 
   7   3   2        3.50       11.35     13.62 o 
   8   3   2       24.18       21.84     19.29 o 
   9   3   2        9.56        7.94     16.45 o 
  10   3   2        9.15       25.53     20.14 o 
  11   3   2       64.40       47.94     25.25 o 
  12   3   2       14.18       10.78     22.13 o 
 -10   4   2       24.17       34.61     26.67 o 
  -9   4   2       15.09        8.79     19.86 o 
  -8   4   2        2.72       19.29     20.42 o 
  -7   4   2       52.03      113.19     32.34 o 
  -6   4   2      416.04      453.59     45.39 o 
  -5   4   2        0.02        0.00     13.05 o 
  -4   4   2       15.68       26.38     19.01 o 
  -3   4   2       34.36       49.86     15.74 o 
  -2   4   2       10.27        9.85     10.86 o 
  -1   4   2        5.12        5.46     10.02 o 
   0   4   2       14.86       25.53     15.32 o 
   1   4   2        4.16        4.27      8.70 o 
   2   4   2       58.09       70.35     22.13 o 
   3   4   2       74.03      121.41     28.08 o 
   4   4   2       12.27       15.03     17.59 o 
   5   4   2       46.06       88.79     28.37 o 
   6   4   2        0.06        0.00     15.03 o 
   7   4   2        0.74        8.79     17.59 o 
   8   4   2        0.23        0.00     16.74 o 
   9   4   2       23.12       24.40     23.26 o 
  10   4   2        3.35        7.94     22.13 o 
  -6   5   2       44.20       62.69     32.34 o 
  -5   5   2        0.95        2.55     20.14 o 
  -4   5   2      175.98      273.46     44.82 o 
  -3   5   2        3.22        7.94     17.59 o 
  -2   5   2        0.12       11.06     19.86 o 
  -1   5   2        0.05        7.97     16.59 o 
   0   5   2        6.15        2.55     20.99 o 
   2   5   2        4.86       12.48     18.72 o 
   3   5   2       96.29      203.39     40.85 o 
   4   5   2       73.74       68.65     30.64 o 
   5   5   2       12.17       11.06     23.54 o 
   6   5   2       55.00       88.22     34.04 o 
 -13   1   3       26.53       18.16     20.99 o 
 -12   1   3      271.21      245.66     36.31 o 
 -11   1   3      361.68      311.76     34.32 o 
 -10   1   3        0.39        8.51     13.33 o 
  -9   1   3        3.16        0.00      7.32 o 
  -8   1   3      432.45      378.31     20.22 o 
  -7   1   3       78.83       92.76     12.20 o 
  -6   1   3        0.55        0.39      4.91 o 
  -5   1   3      129.70      155.92     15.03 o 
  -4   1   3      507.14      500.46    112.76 o 
  -3   1   3       92.01      106.83     12.48 o 
  -2   1   3       20.57       27.15      6.18 o 
  -1   1   3    21772.34    21070.16   2829.07 o 
   0   1   3       49.34       10.07     13.90 o 
   1   1   3        5.98        1.65      3.46 o 
   2   1   3      534.60      463.32     22.84 o 
   3   1   3      815.43      581.25     27.80 o 
   4   1   3      427.57      362.82     23.26 o 
   5   1   3       90.27       71.77     14.47 o 
   6   1   3       72.41       74.04     15.32 o 
   7   1   3      334.43      289.35     24.96 o 
   8   1   3       82.04      121.41     20.99 o 
   9   1   3        8.05       24.68     13.90 o 
  10   1   3        4.83        0.00     11.91 o 
  11   1   3        0.00        0.00     13.62 o 
 -14   2   3       18.94        9.93     24.11 o 
 -13   2   3       75.23      102.69     32.34 o 
 -12   2   3        4.44       12.77     17.87 o 
 -11   2   3        0.07        1.99     15.32 o 
 -10   2   3       40.92       32.91     20.42 o 
  -9   2   3        1.65        6.81     13.33 o 
  -8   2   3      183.28      199.39     58.72 o 
  -7   2   3       11.64       19.56      8.13 o 
  -6   2   3       51.88       81.41     12.62 o 
  -5   2   3        5.76       12.18      6.74 o 
  -4   2   3      190.27      195.71     64.96 o 
  -3   2   3      473.90      498.77    123.11 o 
  -2   2   3        0.58        0.00      4.71 o 
  -1   2   3       37.39       51.51     11.21 o 
   0   2   3       22.94       18.12     26.38 o 
   1   2   3       74.65       74.79      9.65 o 
   2   2   3       53.92       55.87      8.54 o 
   3   2   3      128.52      142.55     15.18 o 
   4   2   3       99.75       83.68     18.16 o 
   5   2   3      356.53      362.53     30.07 o 
   6   2   3       97.75       85.95     19.86 o 
   7   2   3       11.87       17.30     13.62 o 
   8   2   3        3.60        9.08     12.77 o 
   9   2   3       99.33      102.69     24.68 o 
  10   2   3       58.22       69.50     23.83 o 
  11   2   3      194.38      260.70     38.58 o 
  12   2   3       21.69       36.59     22.98 o 
 -12   3   3       29.99       61.56     30.07 o 
 -11   3   3       31.19       28.65     22.13 o 
 -10   3   3       33.07       28.65     21.84 o 
  -9   3   3       71.98       90.21     27.23 o 
  -8   3   3       21.92       23.26     18.16 o 
  -7   3   3      132.25      148.93     30.07 o 
  -6   3   3      673.30      880.30    166.66 o 
  -5   3   3        1.09        5.84      7.99 o 
  -4   3   3      362.13      447.22    161.98 o 
  -3   3   3       43.79       55.58     12.03 o 
  -2   3   3      208.60      215.02     17.13 o 
  -1   3   3      665.89      653.11     27.65 o 
   0   3   3       35.73       34.77     18.72 o 
   1   3   3      110.01      109.14     16.59 o 
   2   3   3      413.62      461.99     34.47 o 
   3   3   3       79.46       73.27     11.92 o 
   4   3   3      123.30      170.20     28.08 o 
   5   3   3      125.63      123.96     26.10 o 
   6   3   3      357.37      329.63     34.89 o 
   7   3   3        8.90       17.59     16.45 o 
   8   3   3        5.27        0.00     13.05 o 
   9   3   3       30.03       33.76     20.99 o 
  10   3   3       10.81        0.00     17.30 o 
  11   3   3        0.05       11.06     20.71 o 
  12   3   3        0.07        0.00     19.86 o 
 -10   4   3        8.21       11.35     22.69 o 
  -9   4   3       31.40       81.13     31.49 o 
  -8   4   3       28.31        9.36     21.28 o 
  -7   4   3      209.16      272.89     44.25 o 
  -6   4   3      209.88      252.75     40.28 o 
  -5   4   3      115.09      208.78     36.31 o 
  -4   4   3      305.36      408.00     37.02 o 
  -3   4   3       78.80       82.23     16.94 o 
  -2   4   3       50.72       50.14     14.29 o 
  -1   4   3      104.01       73.21     18.72 o 
   0   4   3        7.11       27.13     11.90 o 
   1   4   3       64.03       97.58     21.84 o 
   2   4   3       71.57       84.25     24.40 o 
   3   4   3       25.46       30.64     19.86 o 
   4   4   3      304.15      317.43     38.58 o 
   5   4   3      738.23      928.74     63.26 o 
   6   4   3       30.05       67.51     27.23 o 
   7   4   3       36.46       74.89     27.80 o 
   8   4   3       49.79       85.10     31.49 o 
   9   4   3        5.73        2.55     19.01 o 
  10   4   3        0.66        8.51     22.13 o 
  -6   5   3        7.12        0.00     19.57 o 
  -5   5   3        1.25       18.72     22.13 o 
  -4   5   3       14.61        5.67     19.57 o 
  -3   5   3      153.53      170.49     37.73 o 
  -2   5   3        2.50        0.22     14.89 o 
  -1   5   3       31.39       35.14     22.55 o 
   0   5   3       59.94        9.08     19.57 o 
   1   5   3       72.06       48.22     24.40 o 
   3   5   3      141.53      242.82     43.97 o 
   4   5   3       14.18        0.00     22.69 o 
   5   5   3      244.72      386.36     55.88 o 
   6   5   3       17.03       13.05     25.53 o 
 -12   0   4      195.04      192.61     31.20 o 
 -11   0   4      258.62      265.23     29.79 o 
 -10   0   4      131.71      130.77     24.40 o 
  -9   0   4       23.94       45.67     16.45 o 
  -8   0   4      224.93      253.32     24.68 o 
  -7   0   4      199.05      193.46     20.71 o 
  -6   0   4      942.84      955.13     40.28 o 
  -5   0   4      926.52      849.60     36.03 o 
  -4   0   4       17.96       24.40      9.36 o 
  -3   0   4       17.73       38.86      9.64 o 
  -2   0   4     3022.73     3084.37     56.73 o 
  -1   0   4    29357.08    28951.90    173.61 o 
   0   0   4    10028.35    10903.52     97.30 o 
   1   0   4      102.27       72.05      8.79 o 
   2   0   4     1403.46     1564.17     34.61 o 
   3   0   4     1759.43     1825.43     38.01 o 
   4   0   4        3.78        6.52      5.96 o 
   6   0   4       44.15       31.20      9.36 o 
   7   0   4      132.00      114.89     15.03 o 
   8   0   4       54.32       37.16     11.63 o 
 -13   1   4       83.23       64.11     26.67 o 
 -12   1   4        0.12        7.38     16.45 o 
 -11   1   4       62.66       45.39     20.71 o 
 -10   1   4      112.21      113.11     16.69 o 
  -9   1   4        8.74        5.72      7.66 o 
  -8   1   4        1.37       10.16      7.79 o 
  -7   1   4      148.43      169.24     14.24 o 
  -6   1   4      193.31      178.56     13.69 o 
  -5   1   4      148.03      157.18     31.06 o 
  -4   1   4     1496.12     1764.01    433.03 o 
  -3   1   4       28.71       34.94     11.35 o 
  -2   1   4     2136.57     2232.97    255.02 o 
  -1   1   4     1747.86     1787.46    123.82 o 
   0   1   4        1.80        3.03      3.04 o 
   1   1   4      430.82      460.07     15.20 o 
   2   1   4       36.87       38.43      9.79 o 
   4   1   4        2.82        0.85      7.09 o 
   5   1   4      271.35      250.48     21.56 o 
   6   1   4       67.21       36.03     12.48 o 
   7   1   4        3.46        6.24      9.64 o 
   8   1   4      378.91      336.44     28.65 o 
   9   1   4       84.20       78.01     19.29 o 
  10   1   4       67.18       66.38     20.14 o 
 -13   2   4      146.27      210.77     41.70 o 
 -12   2   4        0.29       10.50     20.14 o 
 -11   2   4       64.22       60.71     25.25 o 
 -10   2   4        7.99        3.97     15.03 o 
  -9   2   4       39.68       28.93     17.30 o 
  -8   2   4       15.96        7.74      8.71 o 
  -7   2   4       76.39       70.45     17.16 o 
  -6   2   4      128.20      139.85     22.13 o 
  -5   2   4        1.08        0.00      7.23 o 
  -4   2   4      243.15      279.67     85.81 o 
  -3   2   4     1931.93     2104.21    586.21 o 
  -2   2   4      222.69      247.44     49.78 o 
  -1   2   4     1107.52     1135.54     44.54 o 
   0   2   4       39.46       15.29     21.70 o 
   1   2   4       47.81       77.53     18.01 o 
   2   2   4       23.65       25.16      8.51 o 
   3   2   4       53.26       69.80      8.50 o 
   4   2   4       25.62       14.18     11.06 o 
   5   2   4      375.45      359.98     30.64 o 
   6   2   4        1.97        0.00      8.51 o 
   7   2   4       12.06       17.87     12.77 o 
   8   2   4       17.19        9.08     13.05 o 
   9   2   4        9.82       12.77     14.75 o 
  10   2   4      235.74      234.03     36.31 o 
  11   2   4        1.58       14.18     18.44 o 
  12   2   4       55.26       67.80     27.52 o 
 -12   3   4        2.36        0.00     20.14 o 
 -11   3   4        1.21        4.54     19.01 o 
 -10   3   4       68.39       72.34     27.80 o 
  -9   3   4       63.79       54.47     24.96 o 
  -8   3   4       74.08       43.40     22.41 o 
  -7   3   4      188.57      116.31     27.52 o 
  -6   3   4      222.14      318.25    105.10 o 
  -5   3   4       15.88       18.74     10.09 o 
  -4   3   4       49.55       64.01     13.49 o 
  -3   3   4       38.16       33.23     11.27 o 
  -2   3   4       37.83       38.07     11.77 o 
  -1   3   4       86.82       85.34     13.84 o 
   0   3   4       36.26       15.04     29.22 o 
   1   3   4       53.93       77.55     24.40 o 
   2   3   4        3.17        4.32      6.95 o 
   3   3   4        1.67        1.13      9.36 o 
   4   3   4      273.27      285.09     31.20 o 
   5   3   4       72.32      108.36     25.25 o 
   6   3   4       68.95      112.33     26.95 o 
   7   3   4       86.27       92.19     26.67 o 
   8   3   4       64.74       61.84     24.96 o 
   9   3   4        3.63        7.09     17.02 o 
  10   3   4        1.37        7.09     18.16 o 
  11   3   4        0.19        0.00     17.87 o 
  12   3   4        4.53        0.00     19.29 o 
 -10   4   4       14.64       21.28     23.54 o 
  -9   4   4        2.71        5.11     19.29 o 
  -8   4   4       26.99       31.49     22.13 o 
  -7   4   4       47.57       37.73     24.40 o 
  -6   4   4       56.60       47.66     22.98 o 
  -5   4   4        0.67        6.81     16.17 o 
  -4   4   4      226.37      243.82     26.95 o 
  -3   4   4      226.82      235.65     52.90 o 
  -2   4   4        5.19        0.10     10.54 o 
  -1   4   4        2.43        2.38     10.15 o 
   0   4   4       93.95       16.64     23.26 o 
   1   4   4       48.15       39.67     13.42 o 
   3   4   4        1.51        0.00     14.18 o 
   4   4   4       28.69       84.53     27.80 o 
   5   4   4      128.98      189.21     37.16 o 
   6   4   4       57.27       60.71     26.38 o 
   7   4   4        6.37       10.78     19.86 o 
   8   4   4       48.08       43.12     25.53 o 
   9   4   4        1.21        0.00     18.72 o 
  -6   5   4        0.74        0.00     19.86 o 
  -5   5   4        9.68       19.57     24.68 o 
  -4   5   4        0.99       11.06     21.84 o 
  -3   5   4        5.78        0.00     18.16 o 
  -2   5   4        4.83        6.77     15.64 o 
  -1   5   4        0.07       15.03     23.54 o 
   0   5   4       45.85       29.22     23.54 o 
   1   5   4       12.84        0.85     20.42 o 
   2   5   4        0.81        0.00     20.71 o 
   3   5   4       11.54       13.62     23.26 o 
   5   5   4       38.39       68.93     32.91 o 
 -14   1   5        0.65        5.67     21.56 o 
 -13   1   5       23.33       25.25     21.84 o 
 -12   1   5        8.74       12.20     17.02 o 
 -11   1   5        3.12        0.00     15.03 o 
 -10   1   5      546.38      508.83     27.54 o 
  -9   1   5      596.95      573.92     70.92 o 
  -8   1   5       12.84       12.44      7.96 o 
  -7   1   5      433.92      440.15     52.76 o 
  -6   1   5       60.80       76.66     18.44 o 
  -5   1   5      883.63      958.17    232.75 o 
  -4   1   5       14.55       17.96      7.19 o 
  -3   1   5     1100.91     1258.11    264.38 o 
  -2   1   5     1833.65     2035.91    263.82 o 
  -1   1   5      242.51      268.53     34.47 o 
   0   1   5      586.39      321.94    280.69 o 
   1   1   5      263.61      279.97     13.29 o 
   2   1   5      756.18      695.36    111.63 o 
   3   1   5        5.67       13.14      4.81 o 
   4   1   5       13.12       20.42     11.91 o 
   5   1   5      583.82      484.80     29.79 o 
   6   1   5       14.96       14.18     10.78 o 
   7   1   5        0.00        0.57      8.79 o 
   8   1   5      636.88      554.58     36.03 o 
   9   1   5       69.88       88.51     20.42 o 
  10   1   5     1158.66     1259.51     57.59 o 
 -13   2   5        0.00        5.96     21.56 o 
 -12   2   5       14.23        2.55     18.72 o 
 -11   2   5       75.37       64.68     26.95 o 
 -10   2   5        2.16        0.00     13.33 o 
  -9   2   5       54.30       62.12     22.69 o 
  -8   2   5       94.43       93.57     15.18 o 
  -7   2   5      878.06     1012.41    281.26 o 
  -6   2   5       49.76       79.06     13.80 o 
  -5   2   5       63.58       70.26     12.80 o 
  -4   2   5      315.84      396.99     84.96 o 
  -3   2   5     1202.58     1297.92    232.33 o 
  -2   2   5      589.30      621.31    107.80 o 
  -1   2   5     2006.44     2075.55     98.43 o 
   0   2   5      143.11      124.64     19.15 o 
   1   2   5      589.70      522.80     78.58 o 
   2   2   5        5.61        7.43      5.45 o 
   3   2   5       14.81       14.47      7.09 o 
   4   2   5      505.34      487.63     34.89 o 
   5   2   5      113.72       97.02     20.42 o 
   6   2   5       12.28       11.35     13.33 o 
   7   2   5        3.42        4.54     10.78 o 
   8   2   5        4.84        0.00     12.77 o 
   9   2   5       37.41       59.00     22.41 o 
  10   2   5        0.88        0.00     14.18 o 
  11   2   5       89.48       96.17     28.65 o 
  12   2   5       19.12       20.99     20.99 o 
 -12   3   5       28.86       18.72     24.96 o 
 -11   3   5       47.63       43.12     25.53 o 
 -10   3   5       82.35       76.59     28.37 o 
  -9   3   5        2.64        5.67     16.17 o 
  -8   3   5      242.58      196.87     35.18 o 
  -7   3   5      544.55      861.74    261.12 o 
  -6   3   5       12.61       14.90     11.33 o 
  -5   3   5      101.31       91.09     28.37 o 
  -4   3   5      102.61      101.02     15.54 o 
  -3   3   5      246.32      327.65     35.03 o 
  -2   3   5       30.85       40.80     11.71 o 
  -1   3   5       36.90       47.80     11.72 o 
   0   3   5      471.14      386.39     88.36 o 
   1   3   5       94.75      101.34     17.59 o 
   2   3   5       72.64       76.18     17.73 o 
   4   3   5       57.84       87.37     23.83 o 
   5   3   5       20.59       40.00     19.57 o 
   6   3   5        9.92        5.67     13.05 o 
   7   3   5      256.59      302.11     36.59 o 
   8   3   5      108.26      139.28     32.34 o 
   9   3   5       48.89       44.25     23.83 o 
  10   3   5      338.18      377.00     45.10 o 
  11   3   5       91.35      131.62     35.46 o 
 -10   4   5       40.23       40.85     28.08 o 
  -9   4   5        0.21        0.00     20.42 o 
  -8   4   5        2.65        4.26     21.84 o 
  -7   4   5      112.58      106.94     32.34 o 
  -6   4   5      125.95      115.17     31.77 o 
  -5   4   5       68.48       76.74     17.76 o 
  -4   4   5      103.27      114.51     19.32 o 
  -3   4   5        0.50        0.00     10.90 o 
  -2   4   5      131.99      124.14     35.03 o 
  -1   4   5       27.51       37.51     21.42 o 
   0   4   5        0.30        0.00     10.64 o 
   1   4   5       15.53       17.02     19.01 o 
   2   4   5        3.69       13.62     17.87 o 
   3   4   5        5.24        4.82     18.44 o 
   5   4   5       63.28      134.18     32.91 o 
   6   4   5        0.03        0.00     14.47 o 
   7   4   5       17.29       24.40     21.28 o 
   8   4   5       74.13      107.23     33.76 o 
   9   4   5       16.88       13.90     23.26 o 
  -5   5   5        5.77        4.82     21.56 o 
  -4   5   5        4.81        3.69     19.57 o 
  -3   5   5       25.74       13.62     21.84 o 
  -2   5   5       16.30       21.08     16.54 o 
   0   5   5       32.86        8.51     22.41 o 
   1   5   5       67.75       26.67     24.40 o 
   2   5   5       40.78        8.79     21.56 o 
   3   5   5        4.55        0.00     21.56 o 
   4   5   5      100.36       76.88     32.62 o 
 -12   0   6      392.23      379.84     38.86 o 
 -11   0   6      185.37      212.19     32.62 o 
 -10   0   6      749.52      747.19     47.66 o 
  -8   0   6       16.24        9.08     11.35 o 
  -7   0   6     1230.29     1447.86     57.02 o 
  -6   0   6      238.91      252.75     24.11 o 
  -5   0   6       68.13       62.69     14.75 o 
  -4   0   6      116.84      106.09     17.02 o 
  -3   0   6      374.03      457.28     27.52 o 
  -2   0   6     3996.22     4110.13     77.16 o 
  -1   0   6      497.63      572.73     28.37 o 
   0   0   6     3288.60     3103.66     62.12 o 
   1   0   6     4045.96     5020.15     76.88 o 
   2   0   6     2052.70      977.82     33.47 o 
   3   0   6      820.78      963.92     33.47 o 
   4   0   6     1100.05     1436.80     40.85 o 
   5   0   6      844.24     1062.64     36.31 o 
   6   0   6       49.10       70.92     13.62 o 
   7   0   6      166.58      185.52     18.16 o 
 -14   1   6       41.84       20.42     23.54 o 
 -13   1   6       34.36       29.79     23.54 o 
 -12   1   6        6.86       11.35     17.87 o 
 -11   1   6        4.95       10.82     10.90 o 
 -10   1   6      209.02      225.00     21.69 o 
  -9   1   6        7.44        6.52      8.22 o 
  -8   1   6      438.39      387.25     23.17 o 
  -7   1   6        1.55        6.38      6.66 o 
  -6   1   6      556.45      567.03     49.36 o 
  -5   1   6      236.62      228.91     57.73 o 
  -4   1   6      755.36      921.58    257.86 o 
  -3   1   6       81.01       72.07     10.93 o 
  -2   1   6       54.42       72.05     10.53 o 
  -1   1   6       31.91       50.50      9.02 o 
   0   1   6        0.00        1.07      4.16 o 
   1   1   6        0.92        2.55      4.48 o 
   2   1   6      788.51      807.97     89.64 o 
   3   1   6        1.56        4.74      8.65 o 
   4   1   6     2437.73     3147.45    307.78 o 
   5   1   6      603.24      631.46     35.18 o 
   6   1   6      294.87      245.38     23.54 o 
  10   1   6      355.62      344.09     32.62 o 
 -13   2   6       21.11       20.14     22.98 o 
 -12   2   6        4.40        8.51     20.14 o 
 -11   2   6       12.93        7.38     17.59 o 
 -10   2   6      140.25      148.93     32.06 o 
  -9   2   6      525.24      527.05     89.92 o 
  -8   2   6       55.46       50.83     13.55 o 
  -7   2   6      103.55      125.78     17.20 o 
  -6   2   6       16.96       32.49     11.23 o 
  -5   2   6       84.93       89.61     14.32 o 
  -4   2   6       40.27       42.67     11.21 o 
  -3   2   6      103.58      110.95     14.17 o 
  -2   2   6      454.67      440.90     22.16 o 
  -1   2   6      283.19      278.34     40.28 o 
   0   2   6        4.38        2.93      5.86 o 
   1   2   6        2.26        9.81      6.66 o 
   2   2   6      121.29      110.65     23.54 o 
   3   2   6      484.74      535.68     46.81 o 
   4   2   6       11.11        0.00      8.51 o 
   6   2   6       88.12       85.39     21.84 o 
   7   2   6       22.29       25.53     16.17 o 
   8   2   6       47.66       47.09     19.57 o 
   9   2   6       22.71       24.68     17.87 o 
  10   2   6       21.73       45.39     22.41 o 
  11   2   6        4.96       13.90     18.72 o 
 -12   3   6       12.46       16.74     24.40 o 
 -11   3   6       26.87        0.00     20.42 o 
 -10   3   6        1.41        1.70     18.72 o 
  -9   3   6        0.29        0.00     16.17 o 
  -8   3   6        2.03        7.94     16.74 o 
  -7   3   6      524.99      623.28    148.79 o 
  -6   3   6      276.96      347.27    130.49 o 
  -5   3   6      260.62      262.89     62.83 o 
  -4   3   6      132.80      110.43     16.36 o 
  -3   3   6        5.94        3.66      8.38 o 
  -2   3   6       69.83       80.90     14.74 o 
  -1   3   6        9.79       11.41      8.93 o 
   0   3   6       28.63       28.95     10.82 o 
   1   3   6       15.22        9.01      8.58 o 
   2   3   6       10.64       20.78      9.55 o 
   3   3   6      317.75      414.73     38.30 o 
   4   3   6      598.84      685.35     49.08 o 
   6   3   6       34.08       40.00     20.14 o 
   7   3   6       13.59        3.40     15.60 o 
   8   3   6       47.02       23.83     20.99 o 
   9   3   6        0.00        3.40     17.59 o 
  10   3   6       90.34      127.94     34.04 o 
  11   3   6       18.59       17.87     23.26 o 
  -9   4   6        6.57       23.83     25.25 o 
  -8   4   6       21.87       13.33     22.69 o 
  -7   4   6       62.02       58.72     27.52 o 
  -6   4   6       11.67       13.33     18.72 o 
  -5   4   6       20.42       32.69     14.38 o 
  -4   4   6       35.60       48.86     15.34 o 
  -3   4   6        2.21        7.66     11.83 o 
  -2   4   6        5.70       14.86     12.51 o 
  -1   4   6        0.12        4.58     11.10 o 
   0   4   6       28.91       41.96     14.33 o 
   1   4   6        0.91        9.36     19.29 o 
   2   4   6       61.33       42.55     20.71 o 
   3   4   6       48.61       36.59     21.84 o 
   4   4   6      186.32      150.63     32.91 o 
   8   4   6       18.71       24.96     24.40 o 
   9   4   6        1.85        7.38     23.83 o 
  -4   5   6        0.39       18.44     21.84 o 
  -3   5   6        4.95        8.53     16.50 o 
  -2   5   6        4.43        4.37     15.41 o 
  -1   5   6       24.08        6.52     22.98 o 
   0   5   6        9.05        3.97     21.84 o 
   1   5   6        1.02       16.74     24.68 o 
   2   5   6       10.58       11.91     23.54 o 
   3   5   6       86.58       25.81     26.10 o 
   4   5   6       26.80       11.63     27.52 o 
 -14   1   7       88.13      108.93     34.89 o 
 -13   1   7        0.13       12.48     17.59 o 
 -12   1   7       78.75       88.51     28.08 o 
 -11   1   7       38.54       50.87     15.34 o 
 -10   1   7       37.32       39.10     13.93 o 
  -9   1   7      287.57      313.73     22.86 o 
  -8   1   7        6.73        7.72      8.02 o 
  -7   1   7      580.89      509.02     29.64 o 
  -6   1   7      208.35      265.40     48.51 o 
  -5   1   7      114.48      137.68     28.93 o 
  -4   1   7      175.59      175.94     14.74 o 
  -3   1   7       82.28       79.99     23.40 o 
  -2   1   7     4463.35     5135.65     69.93 o 
  -1   1   7      512.72      665.53     24.25 o 
   0   1   7      137.97      139.64     17.02 o 
   1   1   7      953.96     1091.50     28.91 o 
   2   1   7     1777.93     1907.24     37.59 o 
   3   1   7      371.23      404.63     31.77 o 
   4   1   7      411.87      544.29     56.45 o 
   5   1   7       42.34       68.00     28.79 o 
   6   1   7        0.08        0.00      7.66 o 
   7   1   7       12.43       14.18     11.35 o 
   8   1   7        1.09        0.00     11.35 o 
   9   1   7      587.73      616.99     41.13 o 
 -13   2   7        0.66        5.67     21.56 o 
 -12   2   7        2.66        0.00     17.87 o 
 -11   2   7      228.63      226.37     40.00 o 
 -10   2   7       66.14       94.46     29.79 o 
  -9   2   7      146.96      100.41     17.72 o 
  -8   2   7       65.44       68.81     15.46 o 
  -7   2   7        6.54        6.47      9.09 o 
  -6   2   7        3.30        0.95      8.02 o 
  -5   2   7      508.78      567.18    168.36 o 
  -4   2   7       82.13      101.23     15.23 o 
  -3   2   7      376.60      450.79     55.17 o 
  -2   2   7       58.45       65.09     15.32 o 
  -1   2   7        2.75        1.55      9.64 o 
   0   2   7      139.74      114.80     54.89 o 
   1   2   7        3.27        3.63      6.24 o 
   2   2   7      507.59      501.47     47.52 o 
   3   2   7        8.25       15.17      7.22 o 
   4   2   7       74.42      101.27     22.41 o 
   5   2   7       53.70       77.44     20.71 o 
   6   2   7      128.08      143.54     26.67 o 
   7   2   7       87.93       84.25     22.98 o 
 -11   3   7       81.60       60.14     27.80 o 
 -10   3   7        0.46        3.69     18.44 o 
  -9   3   7       62.81       62.98     25.81 o 
  -8   3   7        8.84        0.00     17.02 o 
  -7   3   7       62.32       67.79     17.59 o 
  -6   3   7      136.37      142.34     20.36 o 
  -5   3   7      253.52      297.79     23.46 o 
  -4   3   7      256.28      272.17     52.20 o 
  -3   3   7        1.37        0.88      8.80 o 
  -2   3   7      128.18      139.85     17.71 o 
  -1   3   7        3.46        4.84      8.58 o 
   0   3   7       65.78       67.83     13.47 o 
   1   3   7      522.15      551.59     63.54 o 
   2   3   7       16.53       11.91     16.17 o 
   3   3   7      110.38      122.26     28.37 o 
   4   3   7      758.83      942.93     58.44 o 
   5   3   7      195.77      256.72     39.15 o 
   6   3   7       94.21      207.93     36.88 o 
  -9   4   7       23.20        6.81     24.11 o 
  -8   4   7      163.78      145.24     38.01 o 
  -7   4   7       11.65       21.28     23.26 o 
  -6   4   7       16.47        6.24     19.01 o 
  -5   4   7      173.37       94.23     19.43 o 
  -4   4   7        1.22        0.00     12.03 o 
  -3   4   7       22.90       12.44     12.83 o 
  -2   4   7       87.43       79.09     24.96 o 
  -1   4   7        6.12       13.38     11.71 o 
   0   4   7       63.35       43.97     21.84 o 
   1   4   7        0.00       14.47     20.99 o 
   2   4   7       73.83       47.94     23.54 o 
   3   4   7       15.23       36.59     22.13 o 
   5   4   7      143.73      137.86     33.76 o 
   6   4   7       33.12       42.27     28.65 o 
   7   4   7      106.46      184.39     42.27 o 
   8   4   7        0.10        3.12     25.25 o 
  -4   5   7       50.24       61.84     30.35 o 
  -3   5   7       31.70       30.70     19.04 o 
  -2   5   7        5.08        0.00     20.42 o 
  -1   5   7       96.39       36.03     24.40 o 
   0   5   7        7.64        4.82     22.98 o 
   1   5   7       30.10       10.78     22.98 o 
   2   5   7        0.30        6.24     24.96 o 
   3   5   7       91.50       27.23     26.67 o 
 -13   0   8       35.76       51.91     25.53 o 
 -12   0   8       17.07       17.87     19.29 o 
 -11   0   8      720.70      756.55     53.05 o 
 -10   0   8      135.02      153.47     29.79 o 
  -9   0   8       48.24       65.53     21.56 o 
  -8   0   8      189.63      225.52     27.52 o 
  -7   0   8       76.17      142.97     25.53 o 
  -6   0   8       10.84       13.62     11.06 o 
  -5   0   8      627.33      563.09     36.88 o 
  -4   0   8      222.00      222.68     22.98 o 
  -3   0   8        3.79        0.57      7.09 o 
  -2   0   8       18.80       17.02     10.78 o 
  -1   0   8     3109.64     3536.83     79.43 o 
   0   0   8       93.48      138.72     19.57 o 
   1   0   8      362.31      420.97     27.23 o 
   2   0   8      600.70      658.40     32.91 o 
   3   0   8      115.38       98.72     16.17 o 
   4   0   8      200.16      374.16     25.25 o 
   5   0   8       41.08       60.42     14.18 o 
   6   0   8      196.26      252.18     21.84 o 
 -13   1   8        5.77        0.00     20.99 o 
 -12   1   8        0.41        0.28     17.59 o 
 -11   1   8       18.09       21.88     13.42 o 
 -10   1   8       41.82       40.65     14.02 o 
  -9   1   8        2.86        3.31      9.42 o 
  -8   1   8      155.34      159.55     26.24 o 
  -7   1   8      240.49      230.46     20.50 o 
  -6   1   8        3.80        7.95      8.03 o 
  -5   1   8      169.13      201.05     18.16 o 
  -4   1   8       63.99       86.83     13.71 o 
  -3   1   8        0.07        0.00      5.65 o 
  -2   1   8      119.86      175.07     46.81 o 
  -1   1   8      106.78      126.32     40.85 o 
   0   1   8        5.99        5.02      5.83 o 
   1   1   8       38.79       48.77      9.75 o 
   2   1   8        3.43        9.44      7.09 o 
   3   1   8       98.03       96.79     11.69 o 
   4   1   8       39.40       57.16      9.95 o 
   5   1   8      122.93      160.84     24.11 o 
   6   1   8      285.34      240.84     25.53 o 
   7   1   8       79.81       90.21     20.14 o 
   8   1   8      306.54      400.26     33.76 o 
 -13   2   8        1.49        7.09     21.84 o 
 -12   2   8        0.15        0.85     20.42 o 
 -11   2   8      190.28      169.35     37.44 o 
 -10   2   8        4.20        9.46     12.28 o 
  -9   2   8      102.16       79.91     17.31 o 
  -8   2   8       64.94       71.32     24.25 o 
  -7   2   8       90.78       88.60     16.70 o 
  -6   2   8       69.40      108.23     33.62 o 
  -5   2   8       57.41       60.14     15.03 o 
  -4   2   8       67.94       88.51     15.04 o 
  -3   2   8      973.24     1071.45    220.41 o 
  -2   2   8       71.10       71.83     21.42 o 
  -1   2   8      118.63      119.95     15.21 o 
   0   2   8        1.29        5.55      6.39 o 
   1   2   8      176.61      182.64     16.01 o 
   2   2   8        1.55        3.83      6.74 o 
   3   2   8       35.03       34.72     13.19 o 
   4   2   8       45.33       44.82     19.01 o 
   5   2   8       44.78       51.06     19.57 o 
   6   2   8       75.39      107.80     24.96 o 
   7   2   8      538.73      630.04     46.52 o 
   8   2   8        1.24        0.28     13.90 o 
   9   2   8      325.44      344.66     38.01 o 
  10   2   8        3.51        8.51     16.74 o 
 -11   3   8       67.00       51.63     28.08 o 
 -10   3   8        1.21        8.79     19.57 o 
  -9   3   8        7.29        1.42     17.30 o 
  -8   3   8       23.11       30.01     15.46 o 
  -7   3   8       49.66       58.01     16.85 o 
  -6   3   8        2.84        0.00     13.76 o 
  -5   3   8        0.90        3.36     10.21 o 
  -4   3   8      205.08      146.22     19.55 o 
  -3   3   8       70.64       71.41     15.50 o 
  -2   3   8       38.81       66.53     15.03 o 
  -1   3   8        1.41        1.40      9.26 o 
   0   3   8       40.34       40.96     12.90 o 
   1   3   8       24.07       23.28     11.50 o 
   2   3   8      211.05      189.78     31.77 o 
   3   3   8      152.54      159.71     31.49 o 
   4   3   8       22.44       35.74     21.56 o 
   5   3   8        2.29        0.00     15.89 o 
   6   3   8      101.71      121.70     30.64 o 
   7   3   8       24.58       11.91     19.01 o 
   8   3   8        9.55        0.00     19.86 o 
   9   3   8        5.20        6.52     20.42 o 
  10   3   8        0.64        0.00     18.72 o 
  -8   4   8        9.56        0.00     22.13 o 
  -7   4   8        0.00        6.24     20.71 o 
  -6   4   8       64.07       52.91     18.58 o 
  -5   4   8        6.77        7.02     13.71 o 
  -4   4   8        0.01        6.69     13.33 o 
  -3   4   8       32.86       17.18     13.68 o 
  -2   4   8       65.79       48.23     16.24 o 
  -1   4   8       21.10       19.01     13.04 o 
   0   4   8       28.05       25.81     20.71 o 
   1   4   8       28.02       19.86     19.86 o 
   2   4   8       31.63        9.93     21.84 o 
   3   4   8       60.87       43.97     24.11 o 
   4   4   8       65.64       37.44     25.25 o 
   5   4   8        0.27        0.00     19.57 o 
   6   4   8      147.15      108.65     33.47 o 
   7   4   8       88.87       76.02     33.47 o 
   8   4   8        0.02       12.77     27.52 o 
  -2   5   8        6.88        2.27     21.28 o 
  -1   5   8        9.78        0.00     21.56 o 
   0   5   8        2.00        0.00     23.26 o 
   1   5   8        1.96        2.55     24.96 o 
 -13   1   9        2.66       11.35     20.99 o 
 -12   1   9       17.83       27.20     15.12 o 
 -11   1   9      762.77      794.62    162.83 o 
 -10   1   9      172.91      219.66     25.16 o 
  -9   1   9      127.04      139.70     20.46 o 
  -8   1   9      355.10      343.66     38.30 o 
  -7   1   9       34.09       36.11     12.13 o 
  -6   1   9      163.31      145.77     18.40 o 
  -5   1   9        4.04        3.50      7.47 o 
  -4   1   9        4.33        0.28      6.26 o 
  -3   1   9      374.89      457.08     24.25 o 
  -2   1   9      131.63      145.48     16.35 o 
  -1   1   9      444.65      447.54     22.75 o 
   0   1   9      441.31      498.04     32.91 o 
   1   1   9      112.17       83.56     25.67 o 
   2   1   9        1.46        0.69      6.06 o 
   3   1   9       27.47       33.60      9.34 o 
   4   1   9       52.41       73.17     11.50 o 
   5   1   9       43.28       56.17     17.59 o 
   6   1   9       42.94       52.20     17.59 o 
   7   1   9      890.63      619.26     40.85 o 
   8   1   9       50.16       70.35     20.99 o 
 -12   2   9        4.77        1.42     20.14 o 
 -11   2   9        1.67        5.67     17.87 o 
 -10   2   9       35.14       30.61     15.54 o 
  -9   2   9        6.68       10.12     14.33 o 
  -8   2   9      334.34      388.72     90.92 o 
  -7   2   9      147.98      124.37     19.38 o 
  -6   2   9        3.03        0.00      9.71 o 
  -5   2   9       19.82       24.92     11.41 o 
  -4   2   9      707.75      755.63     97.16 o 
  -3   2   9        3.91        3.10      8.28 o 
  -2   2   9      259.70      316.48     38.58 o 
  -1   2   9      113.53      101.76     14.44 o 
   0   2   9      149.73       45.15     56.17 o 
   1   2   9        0.62        1.09      7.50 o 
   2   2   9        1.68        3.21      7.59 o 
   3   2   9      375.28      484.51     39.15 o 
   4   2   9       41.86       87.37     22.69 o 
   5   2   9        5.70       17.02     15.32 o 
   6   2   9       21.05       45.39     20.42 o 
   7   2   9       74.34      146.66     30.64 o 
   8   2   9       40.30       49.64     22.13 o 
   9   2   9      172.00      212.19     36.88 o 
  10   2   9       61.05       81.98     28.37 o 
 -11   3   9       20.92       30.64     26.38 o 
 -10   3   9       33.98       26.10     23.54 o 
  -9   3   9       40.93       63.54     28.37 o 
  -8   3   9      145.54      157.02     23.78 o 
  -7   3   9       73.17       57.48     17.54 o 
  -6   3   9       94.16       91.07     19.23 o 
  -5   3   9      522.36      508.34     47.66 o 
  -4   3   9       97.84       74.20     17.11 o 
  -3   3   9      146.47       99.90     19.01 o 
  -2   3   9       99.28       68.00     17.59 o 
  -1   3   9      122.29      124.54     18.53 o 
   0   3   9        9.21       37.13     12.96 o 
   1   3   9        5.43        7.94     15.60 o 
   2   3   9       65.67       86.80     26.10 o 
   3   3   9       41.78       58.72     24.96 o 
   4   3   9        0.46        6.24     18.44 o 
   5   3   9       87.40       86.80     28.65 o 
   6   3   9       41.02       35.74     25.81 o 
   7   3   9        0.35        0.00     17.87 o 
   8   3   9        0.46       16.74     21.84 o 
   9   3   9      189.46      227.79     41.98 o 
  10   3   9        7.00       10.21     23.83 o 
  -8   4   9       84.78       53.05     30.92 o 
  -7   4   9      150.89       81.70     32.34 o 
  -6   4   9      177.42      136.33     26.52 o 
  -5   4   9       71.41       68.48     19.78 o 
  -4   4   9       43.46       21.56     15.04 o 
  -3   4   9        0.19        2.46     12.36 o 
  -2   4   9      193.52      149.37     24.96 o 
  -1   4   9        7.47       24.40     21.84 o 
   0   4   9        0.91        3.69     19.01 o 
   1   4   9        0.42        0.00     18.72 o 
   2   4   9       32.15       27.23     21.84 o 
   3   4   9      128.88       82.55     28.37 o 
   4   4   9       29.76       24.11     26.10 o 
   5   4   9        0.52        7.09     23.26 o 
   6   4   9       39.65       59.85     31.20 o 
   7   4   9       23.89       33.19     30.64 o 
 -13   0  10       30.98       24.96     24.68 o 
 -12   0  10      255.61      216.16     39.71 o 
 -11   0  10       60.18       53.05     25.53 o 
 -10   0  10       19.41       15.32     18.72 o 
  -9   0  10        3.58        0.57     13.90 o 
  -8   0  10        7.48        6.81     15.32 o 
  -7   0  10      464.34      446.22     39.15 o 
  -6   0  10        6.81       15.32     13.05 o 
  -5   0  10      224.98      232.33     26.95 o 
  -4   0  10       26.10       27.80     14.18 o 
  -3   0  10     2611.31     2697.44     81.98 o 
  -2   0  10      730.59      694.15     41.42 o 
  -1   0  10        9.82       15.03     12.20 o 
   0   0  10     4740.24     6972.39    122.55 o 
   1   0  10      595.78      770.45     41.13 o 
   2   0  10      185.59      287.08     25.81 o 
   4   0  10      190.05      224.10     22.98 o 
   5   0  10       58.61       86.80     18.16 o 
   6   0  10       41.67       34.89     13.90 o 
 -13   1  10       35.76       47.66     27.52 o 
 -12   1  10      101.88      130.88     24.07 o 
 -11   1  10       13.99       15.54     13.89 o 
 -10   1  10      283.25      282.62     62.41 o 
  -9   1  10        0.33        8.91     10.73 o 
  -8   1  10       84.24      101.06     21.84 o 
  -7   1  10       59.41       72.11     15.52 o 
  -6   1  10      519.67      457.48     27.48 o 
  -5   1  10      159.97      167.72     60.99 o 
  -4   1  10      482.71      545.50     58.15 o 
  -3   1  10       77.60       82.51     14.62 o 
  -2   1  10      129.34      155.80     19.57 o 
  -1   1  10       63.85       75.09     19.01 o 
   0   1  10      129.68      147.02     16.55 o 
   1   1  10       57.13       17.80     30.78 o 
   2   1  10      220.94      280.39     22.13 o 
   3   1  10      234.24      263.08     17.85 o 
   4   1  10      473.98      575.55     48.37 o 
   5   1  10        6.36        4.26     11.63 o 
   6   1  10      213.60      167.08     26.67 o 
   7   1  10      104.92       89.36     22.41 o 
 -12   2  10        6.38       27.23     24.96 o 
 -11   2  10       25.03       24.68     25.53 o 
 -10   2  10       23.27       23.54     15.38 o 
  -9   2  10      185.70      147.03     22.71 o 
  -8   2  10        2.52        0.00     10.81 o 
  -7   2  10       45.45       38.32     14.00 o 
  -6   2  10       10.33       17.03     11.72 o 
  -5   2  10       34.23       33.82     12.82 o 
  -4   2  10       17.63       27.38     12.51 o 
  -3   2  10      120.52      166.51     20.21 o 
  -2   2  10        1.42        3.49      8.42 o 
  -1   2  10       62.73       59.70     13.49 o 
   0   2  10      422.97      192.07    219.28 o 
   1   2  10      749.85      770.66     88.93 o 
   2   2  10       22.96       27.22     10.54 o 
   3   2  10      211.88      192.05     30.64 o 
   4   2  10       50.58       48.22     20.71 o 
   5   2  10        3.69        0.00     13.05 o 
   6   2  10       68.19       95.03     26.10 o 
   7   2  10       32.69       35.18     21.84 o 
   8   2  10       15.60       17.30     20.14 o 
   9   2  10       60.18       88.51     29.50 o 
 -10   3  10       21.71       13.05     23.26 o 
  -9   3  10        7.25        7.66     21.28 o 
  -8   3  10        1.42        0.00     12.93 o 
  -7   3  10       90.40       83.36     20.41 o 
  -6   3  10      533.62      584.09    113.75 o 
  -5   3  10        9.49       34.28     15.54 o 
  -4   3  10       30.13       32.40     14.73 o 
  -3   3  10      175.02      138.16     20.35 o 
  -2   3  10        0.47        0.00      9.71 o 
  -1   3  10       22.94       21.31     12.12 o 
   0   3  10        6.99        2.84     11.10 o 
   1   3  10        0.07        9.36     17.30 o 
   2   3  10       29.25       47.37     22.41 o 
   4   3  10      221.74      172.76     34.61 o 
   5   3  10       29.00       11.63     21.84 o 
   6   3  10       78.49       81.98     28.37 o 
   7   3  10        0.28        3.12     18.16 o 
   8   3  10        0.04        8.79     22.69 o 
   9   3  10       19.52       42.55     26.67 o 
  -7   4  10        0.50       22.98     24.96 o 
  -6   4  10       95.16       94.49     22.36 o 
  -5   4  10       39.79       39.00     17.84 o 
  -4   4  10      130.21       90.38     30.92 o 
  -3   4  10        7.08       13.95     14.09 o 
  -2   4  10       54.81       38.53     29.79 o 
  -1   4  10       53.26       50.78     25.53 o 
   0   4  10        5.76       23.54     22.41 o 
   1   4  10        3.55        3.97     19.86 o 
   2   4  10      172.37       99.57     31.20 o 
   3   4  10       96.87       51.63     26.95 o 
   4   4  10        8.26        0.00     22.69 o 
   5   4  10        1.78       23.54     28.37 o 
   6   4  10        3.91        0.00     24.40 o 
 -12   1  11       75.01       55.09     26.81 o 
 -11   1  11       17.37       18.34     14.98 o 
 -10   1  11       21.12       25.95     14.92 o 
  -9   1  11       27.68       24.27     14.02 o 
  -8   1  11      122.48      111.03     19.55 o 
  -7   1  11       19.34       21.44     11.61 o 
  -6   1  11       32.87       44.02     13.80 o 
  -5   1  11       81.59       77.30     16.01 o 
  -4   1  11       84.35       86.55     16.12 o 
  -3   1  11      218.25      233.75     22.62 o 
  -2   1  11       56.15       68.32     19.72 o 
  -1   1  11      166.98      168.38     21.28 o 
   0   1  11       30.56       27.75     10.29 o 
   1   1  11      690.17      533.11    321.83 o 
   2   1  11        1.82        1.22      7.61 o 
   3   1  11       75.92       75.43     13.40 o 
   4   1  11       44.97       51.63     18.72 o 
   5   1  11        7.27       12.20     13.62 o 
   6   1  11       16.89       31.49     16.45 o 
   7   1  11       36.97       24.11     17.87 o 
 -11   2  11       90.90       82.55     34.32 o 
 -10   2  11        4.26        0.00     13.29 o 
  -9   2  11       36.97       39.36     16.12 o 
  -8   2  11        0.59        0.19     11.47 o 
  -7   2  11        6.79       13.64     12.06 o 
  -6   2  11       98.28      134.59     46.10 o 
  -5   2  11        1.22       10.25     10.70 o 
  -4   2  11       94.72       93.31     17.42 o 
  -3   2  11        1.96        3.51      9.73 o 
  -2   2  11        0.35        4.88      9.13 o 
  -1   2  11      385.35      378.19     25.81 o 
   0   2  11      131.36       39.16     38.72 o 
   1   2  11      531.24      524.79     36.31 o 
   2   2  11      116.81       71.48     17.02 o 
   3   2  11        0.08        0.85     14.47 o 
   4   2  11        1.38        0.00     14.18 o 
   5   2  11      353.43      453.88     42.55 o 
   6   2  11        3.86        5.39     16.45 o 
   7   2  11      129.01      114.04     30.07 o 
   8   2  11       41.31       54.75     25.81 o 
   9   2  11        0.44        1.99     20.99 o 
  -9   3  11       30.83       37.99     19.22 o 
  -8   3  11       10.59       16.09     16.69 o 
  -7   3  11       30.61       35.76     17.53 o 
  -6   3  11        0.36       10.46     13.84 o 
  -5   3  11        7.46        4.67     12.33 o 
  -4   3  11       89.61       91.67     21.56 o 
  -3   3  11       12.50        5.74     11.71 o 
  -2   3  11       11.07       10.44     12.23 o 
  -1   3  11      106.37       88.40     23.40 o 
   0   3  11      163.65      110.69     22.98 o 
   1   3  11       10.74       27.23     20.71 o 
   2   3  11       53.03       61.27     27.52 o 
   3   3  11      271.78      158.01     33.19 o 
   4   3  11        0.33        0.00     16.74 o 
   5   3  11      242.19      119.71     29.22 o 
   6   3  11       76.14       63.83     27.52 o 
   7   3  11       27.32       29.79     23.83 o 
   8   3  11       15.94       22.98     26.95 o 
  -6   4  11       15.67       14.62     17.33 o 
  -5   4  11        3.42        0.00     15.23 o 
  -4   4  11       12.04       17.32     15.54 o 
  -3   4  11       68.82       49.30     18.63 o 
  -2   4  11       21.54       16.48     14.84 o 
  -1   4  11        8.90        0.00     20.42 o 
   0   4  11       46.20       48.22     26.10 o 
   1   4  11        5.66       10.78     21.84 o 
   2   4  11      150.98       94.18     32.62 o 
   3   4  11       97.49       80.00     32.06 o 
   4   4  11       65.49       55.60     30.92 o 
   5   4  11       99.66       78.86     34.04 o 
 -12   0  12     1023.99     1013.85     72.05 o 
 -11   0  12        6.22        0.85     19.86 o 
 -10   0  12      318.47      361.97     48.51 o 
  -9   0  12      588.96      556.28     49.93 o 
  -8   0  12        4.28       12.77     16.17 o 
  -7   0  12      285.03      302.96     36.03 o 
  -6   0  12      291.35      272.89     33.76 o 
  -5   0  12       29.39       37.44     18.72 o 
  -4   0  12      268.13      290.48     32.34 o 
  -3   0  12       89.95      106.09     23.83 o 
  -2   0  12      811.86      765.63     48.22 o 
  -1   0  12      704.69      921.08     51.34 o 
   0   0  12      202.15      232.33     27.52 o 
   1   0  12      224.18      276.01     28.37 o 
   2   0  12      126.72      158.01     25.25 o 
   3   0  12       20.03       22.41     14.18 o 
   4   0  12       28.42       49.64     17.30 o 
   5   0  12       29.10       37.73     16.17 o 
 -12   1  12        8.43        6.78     15.75 o 
 -11   1  12       82.68       87.30     22.42 o 
 -10   1  12       50.43       45.69     17.75 o 
  -9   1  12       21.55       15.97     13.80 o 
  -8   1  12      130.93      107.46     21.05 o 
  -7   1  12       24.68       35.02     14.49 o 
  -6   1  12        0.14        3.20      9.81 o 
  -5   1  12        0.67        2.15      9.82 o 
  -4   1  12        1.01        0.07      8.11 o 
  -3   1  12       16.55       13.14      9.82 o 
  -2   1  12        1.10        9.38      9.36 o 
  -1   1  12        0.32        2.05      8.03 o 
   0   1  12       13.03        5.06      8.31 o 
   1   1  12       27.00       33.56     11.23 o 
   2   1  12      158.59      174.05     41.27 o 
   3   1  12        9.30       17.15      9.95 o 
   4   1  12       37.75       32.34     17.30 o 
   5   1  12      138.85      115.45     24.68 o 
   6   1  12        0.03        0.00     14.47 o 
   7   1  12       51.77       28.08     18.44 o 
 -11   2  12        6.17       10.59     16.94 o 
 -10   2  12        1.93       10.11     14.77 o 
  -9   2  12       49.57       44.34     17.60 o 
  -8   2  12       13.94       12.74     14.43 o 
  -7   2  12       27.31       32.22     18.30 o 
  -6   2  12       64.39       85.29     18.50 o 
  -5   2  12      156.48      146.32     21.76 o 
  -4   2  12      134.86      163.00     22.44 o 
  -3   2  12        2.68        2.52      9.73 o 
  -2   2  12       60.96       74.61     17.59 o 
  -1   2  12       86.81      106.90     17.89 o 
   0   2  12      138.07      103.71     47.94 o 
   1   2  12       62.76       78.87     15.80 o 
   2   2  12        0.87        0.00     14.18 o 
   3   2  12      248.47      126.52     27.80 o 
   4   2  12        3.82       14.18     17.02 o 
   5   2  12       94.71       97.30     26.10 o 
   6   2  12      246.36      324.52     38.86 o 
   7   2  12       86.18       75.17     25.81 o 
   8   2  12      147.52       96.17     26.95 o 
  -9   3  12       30.69       55.85     21.64 o 
  -8   3  12       72.98       85.92     22.91 o 
  -7   3  12        6.40       12.56     15.86 o 
  -6   3  12       87.07       82.66     21.42 o 
  -5   3  12       61.54       63.58     18.94 o 
  -4   3  12       89.99       88.60     20.30 o 
  -3   3  12       55.88       46.13     17.59 o 
  -2   3  12       10.63       13.09     12.33 o 
  -1   3  12       71.28       73.76     20.28 o 
   0   3  12        6.47        6.24     17.87 o 
   1   3  12       60.26       27.52     21.84 o 
   2   3  12        2.17        6.52     19.86 o 
   3   3  12        0.89        0.00     18.44 o 
   4   3  12        2.46        5.39     20.71 o 
   5   3  12       13.81       27.52     24.11 o 
   6   3  12       53.86       52.20     26.38 o 
   7   3  12       61.33       59.29     30.35 o 
   8   3  12        7.31        3.12     23.83 o 
  -5   4  12       12.97       14.61     17.25 o 
  -4   4  12       10.09       19.27     16.82 o 
  -3   4  12       21.30        2.89     15.46 o 
  -2   4  12       19.20       11.35     22.13 o 
  -1   4  12       15.63        4.54     21.28 o 
   0   4  12        6.80        0.00     19.01 o 
   1   4  12       22.17        4.26     22.69 o 
   2   4  12        5.70        3.69     20.99 o 
   3   4  12        2.11        9.36     24.11 o 
   4   4  12       83.92       55.03     31.49 o 
 -11   1  13        0.08        0.00     15.14 o 
 -10   1  13       92.32       78.55     21.76 o 
  -9   1  13      122.32      116.93     23.45 o 
  -8   1  13        0.01        5.23     12.51 o 
  -7   1  13       54.39       59.48     17.61 o 
  -6   1  13        6.34        6.72     11.99 o 
  -5   1  13        5.38        2.68     10.63 o 
  -4   1  13       21.50       12.73     11.83 o 
  -3   1  13        0.06        2.63     10.09 o 
  -2   1  13        0.23        0.00      9.29 o 
  -1   1  13     1327.94     1387.67     47.22 o 
   0   1  13      112.73      172.35     24.54 o 
   1   1  13      145.70      166.44     20.14 o 
   2   1  13      268.35      280.55     32.62 o 
   3   1  13       19.88       17.86     10.70 o 
   4   1  13       14.78       17.59     15.60 o 
   5   1  13        2.86       12.48     14.75 o 
   6   1  13       46.20       42.55     20.71 o 
 -10   2  13        0.53       10.20     16.23 o 
  -9   2  13        4.77       14.35     15.34 o 
  -8   2  13       63.26       70.40     20.14 o 
  -7   2  13       69.10       70.14     19.75 o 
  -6   2  13       21.46       39.43     16.30 o 
  -5   2  13       15.33       12.04     12.84 o 
  -4   2  13        0.21        0.00     10.90 o 
  -3   2  13       15.09        3.72     11.10 o 
  -2   2  13       17.44        2.40     10.91 o 
  -1   2  13       29.61       27.90     13.43 o 
   0   2  13       15.30       23.06     13.76 o 
   1   2  13        4.02        0.00     10.08 o 
   2   2  13      210.00       93.61     25.53 o 
   3   2  13       94.35       46.24     22.13 o 
   4   2  13        6.84        0.00     15.32 o 
   5   2  13        1.70        0.00     16.17 o 
   6   2  13      153.34      142.12     32.06 o 
   7   2  13        7.58       14.47     21.84 o 
   8   2  13       81.49      112.90     32.62 o 
  -8   3  13       40.22       38.25     21.06 o 
  -7   3  13        0.07        0.00     14.24 o 
  -6   3  13      210.67      149.66     25.47 o 
  -5   3  13        0.85        5.42     14.14 o 
  -4   3  13      133.31      136.07     23.45 o 
  -3   3  13        0.01        0.00     12.31 o 
  -2   3  13        1.11        5.17     12.80 o 
  -1   3  13       92.57       77.47     19.29 o 
   0   3  13       57.80       46.24     24.40 o 
   1   3  13       34.22       15.03     20.42 o 
   2   3  13       55.58        8.23     20.71 o 
   3   3  13        8.36       17.02     22.98 o 
   4   3  13      101.98       84.25     31.49 o 
   5   3  13       94.30       84.25     31.77 o 
   6   3  13       45.85       43.97     28.37 o 
   7   3  13       14.89        0.00     25.25 o 
  -3   4  13       97.33       63.26     29.79 o 
  -2   4  13        0.55       18.16     24.40 o 
  -1   4  13        0.06        0.00     21.84 o 
   0   4  13        1.18       11.06     25.25 o 
   1   4  13       21.17       31.49     27.80 o 
 -11   0  14       42.79       56.45     30.64 o 
 -10   0  14        7.55        0.00     19.86 o 
  -9   0  14       12.02        0.00     19.29 o 
  -8   0  14       63.67       62.98     26.95 o 
  -7   0  14      151.62      130.21     32.62 o 
  -6   0  14       36.46       62.69     24.96 o 
  -5   0  14      122.18      140.42     32.34 o 
  -4   0  14      267.56      239.99     38.01 o 
  -3   0  14       63.74       89.92     26.38 o 
  -2   0  14      419.24      503.52     43.40 o 
  -1   0  14      432.76      519.97     43.69 o 
   0   0  14       76.83       86.52     24.11 o 
   1   0  14       24.51       47.66     20.42 o 
   2   0  14      279.16      386.65     36.59 o 
   3   0  14        6.62        1.13     12.77 o 
   4   0  14       34.52       17.87     15.03 o 
 -10   1  14       67.23       68.37     22.06 o 
  -9   1  14       34.15       35.07     17.44 o 
  -8   1  14        2.12        0.50     11.99 o 
  -7   1  14      308.52      287.40     30.79 o 
  -6   1  14       33.89       35.57     15.34 o 
  -5   1  14      194.00      210.89     26.44 o 
  -4   1  14      182.36      168.68     33.47 o 
  -3   1  14        0.00        2.06     10.09 o 
  -2   1  14       14.26       13.63     11.91 o 
  -1   1  14       27.10       31.46     17.73 o 
   0   1  14      102.24      138.25     20.16 o 
   1   1  14        3.54        0.00      9.43 o 
   2   1  14        1.02        3.49      9.37 o 
   3   1  14      102.74      110.35     26.67 o 
   4   1  14       99.58       78.29     24.96 o 
   5   1  14      148.15      119.43     28.65 o 
   6   1  14       69.10       74.04     25.25 o 
  -9   2  14        1.17        4.26     16.05 o 
  -8   2  14        3.53        4.38     15.58 o 
  -7   2  14       34.23       50.22     19.15 o 
  -6   2  14      110.63       89.55     21.73 o 
  -5   2  14       33.45       32.58     16.39 o 
  -4   2  14       57.79       50.98     21.42 o 
  -3   2  14       71.99       81.12     19.01 o 
  -2   2  14       54.35       37.43     15.90 o 
  -1   2  14      242.41      240.79     27.04 o 
   0   2  14      167.62      156.01     21.75 o 
   1   2  14       57.59       37.44     22.69 o 
   2   2  14       67.09       56.17     23.83 o 
   3   2  14        1.81        3.12     16.74 o 
   4   2  14        0.08        2.55     16.74 o 
   5   2  14       11.89        5.67     19.86 o 
   6   2  14       10.22        7.94     19.86 o 
   7   2  14        0.54        4.26     20.14 o 
  -7   3  14      111.29      115.32     30.21 o 
  -6   3  14       21.56       28.67     18.72 o 
  -5   3  14        0.84        0.00     13.93 o 
  -4   3  14       55.84       53.87     27.94 o 
  -3   3  14        0.09        0.00     13.73 o 
  -2   3  14       18.89       15.33     14.54 o 
  -1   3  14        8.88        0.00     19.01 o 
   0   3  14       19.13       24.96     23.54 o 
   1   3  14        0.56        0.00     19.57 o 
   2   3  14       75.85       39.43     25.81 o 
   3   3  14       87.58       42.55     26.67 o 
   4   3  14      259.34       74.61     30.07 o 
   5   3  14        0.24       24.40     26.67 o 
  -9   1  15       53.32       50.17     20.85 o 
  -8   1  15       96.14      101.85     48.79 o 
  -7   1  15       72.98       67.52     20.32 o 
  -6   1  15        0.27        3.03     13.05 o 
  -5   1  15      140.34      158.81     24.77 o 
  -4   1  15       30.37       26.50     15.24 o 
  -3   1  15       13.88        4.42     11.90 o 
  -2   1  15       55.14       56.86     16.92 o 
  -1   1  15       21.85       21.42     13.08 o 
   0   1  15       71.61      117.03     20.36 o 
   1   1  15      107.50      147.32     29.22 o 
   2   1  15      134.21       67.04     53.47 o 
   3   1  15        4.47        3.12     15.60 o 
   4   1  15        1.02        6.24     17.87 o 
   5   1  15       63.27       71.49     25.81 o 
  -8   2  15       17.96       30.46     18.73 o 
  -7   2  15       42.10       42.89     18.09 o 
  -6   2  15       10.65       14.92     16.03 o 
  -5   2  15       72.71       63.82     20.76 o 
  -4   2  15       14.76       23.09     15.75 o 
  -3   2  15       49.07       52.47     18.04 o 
  -2   2  15      100.87       98.77     21.26 o 
  -1   2  15      255.32      220.12     25.87 o 
   0   2  15       25.99       52.74     17.11 o 
   1   2  15      170.90      131.62     32.62 o 
   2   2  15       14.80       32.06     23.26 o 
   3   2  15        7.42        0.00     18.72 o 
   4   2  15      124.20      109.50     30.35 o 
   5   2  15       11.02        5.11     20.14 o 
   6   2  15       42.44       31.20     23.26 o 
   7   2  15       45.43       20.99     25.25 o 
  -5   3  15        0.57        4.79     15.90 o 
  -4   3  15        0.76        0.34     15.61 o 
  -3   3  15        8.88       15.64     16.53 o 
  -2   3  15      136.03      118.69     25.11 o 
  -1   3  15       19.86       14.47     21.56 o 
   0   3  15       50.06       46.81     29.79 o 
   1   3  15        3.26       28.08     25.53 o 
   2   3  15        2.48        0.00     23.83 o 
   3   3  15       32.61        4.82     23.26 o 
   4   3  15       76.57       42.83     28.37 o 
  -9   0  16        2.99        2.27     22.69 o 
  -8   0  16      204.87      179.00     40.57 o 
  -7   0  16       24.19       22.13     22.41 o 
  -6   0  16        5.13        5.11     18.16 o 
  -5   0  16        3.66       26.10     22.13 o 
  -4   0  16       30.98       30.35     24.11 o 
  -3   0  16      136.09      141.84     34.04 o 
  -2   0  16     1577.68     1431.13     77.44 o 
  -1   0  16        4.76       15.03     19.86 o 
   0   0  16      774.01     1109.73     66.95 o 
   1   0  16      163.83      201.69     36.31 o 
   2   0  16       56.45       85.95     26.67 o 
   3   0  16        0.42        0.00     16.45 o 
  -8   1  16       15.45       27.45     18.34 o 
  -7   1  16        4.54       22.13     24.96 o 
  -6   1  16        4.83        3.72     14.63 o 
  -5   1  16        3.97        0.00     13.34 o 
  -4   1  16       61.64       40.68     16.97 o 
  -3   1  16       51.31       59.62     19.45 o 
  -2   1  16        0.14        3.28     12.71 o 
  -1   1  16      166.95      163.72     24.38 o 
   0   1  16       15.30        3.91     12.23 o 
   1   1  16      101.45      108.18     20.56 o 
   2   1  16       67.60      110.92     30.92 o 
   3   1  16        3.83        6.81     17.59 o 
   4   1  16       23.07       27.23     21.84 o 
   5   1  16        6.30        0.00     17.87 o 
  -7   2  16      121.74      110.02     48.22 o 
  -6   2  16       25.91       37.68     20.03 o 
  -5   2  16       17.51       15.15     16.32 o 
  -4   2  16       14.18        4.47     14.20 o 
  -3   2  16        5.20        0.29     18.44 o 
  -2   2  16       89.78       91.40     21.16 o 
  -1   2  16        9.99        7.38     14.32 o 
   0   2  16        5.49        0.00     20.71 o 
   1   2  16        0.34        0.00     19.01 o 
   2   2  16        8.74       11.63     20.99 o 
   3   2  16        0.08        1.99     19.57 o 
   4   2  16        1.15        5.67     22.13 o 
   5   2  16        1.55        4.54     20.99 o 
  -2   3  16       24.95        4.26     22.69 o 
  -1   3  16        0.25        2.55     23.83 o 
   0   3  16        0.96       11.91     24.40 o 
   1   3  16       15.00        9.93     27.23 o 
  -7   1  17       26.86       30.91     19.21 o 
  -6   1  17        4.84       14.44     16.95 o 
  -5   1  17       30.97       32.70     18.31 o 
  -4   1  17       36.23       58.51     20.87 o 
  -3   1  17       43.17       29.63     17.44 o 
  -2   1  17      345.58      322.00     55.88 o 
  -1   1  17        2.53        0.00     12.72 o 
   0   1  17       64.95       77.70     20.61 o 
   1   1  17      261.66      265.65     29.80 o 
   2   1  17       12.94       14.18     21.56 o 
   3   1  17       20.58       61.84     27.23 o 
   4   1  17       18.59       33.76     24.40 o 
  -5   2  17       16.89       19.82     17.75 o 
  -4   2  17        3.51        9.73     16.15 o 
  -3   2  17        5.52        6.50     15.66 o 
  -2   2  17        9.79       13.62     16.35 o 
  -1   2  17       17.44       16.74     16.43 o 
   0   2  17        0.02        4.26     22.13 o 
   1   2  17        7.33        0.00     21.28 o 
   2   2  17       27.77       49.93     27.52 o 
   3   2  17       18.44       17.87     26.10 o 
  -6   0  18       12.47       27.23     28.93 o 
  -5   0  18        2.59        1.13     24.11 o 
  -4   0  18        3.69       25.25     26.38 o 
  -3   0  18       20.56       28.37     25.53 o 
  -2   0  18       27.23       13.62     22.41 o 
  -1   0  18       50.55       93.04     32.62 o 
   0   0  18       47.87       74.61     30.92 o 
   1   0  18       24.61        2.84     19.01 o 
   2   0  18       30.29       49.36     27.52 o 
  -5   1  18       50.79       28.24     19.76 o 
  -4   1  18        0.00        3.57     16.75 o 
  -3   1  18       32.46       55.58     21.49 o 
  -2   1  18       49.71       51.98     19.97 o 
  -1   1  18       26.89       35.10     18.33 o 
   0   1  18       42.44       68.32     21.16 o 
   1   1  18        1.75        0.00     21.56 o 
   2   1  18       11.02       24.96     23.83 o 
   3   1  18      166.45      153.47     37.16 o 
                                                 
