# Supplementary material for: Exploration and exploitation of homologous series of bis(acrylamido)alkanes containing pyridyl and phenyl groups: β-sheet versus two-dimensional layers in solid-state photochemical [2 + 2] reactions
Source: IUCrJ. 2015 Jul 31;2(Pt 5):523–33. doi: 10.1107/S2052252515009987 (PMC4547820; doi:10.1107/S2052252515009987)
Supplement: Supplementary file 12 [file m-02-00523-4dsup12.hkl]

# 
# h,k,l, Fc-squared, Fo-squared, sigma(Fo-squared) and status flag 
# 
data_kbmg112 
_shelx_title ' kb in P2(1)/n' 
_shelx_refln_list_code          4 
_shelx_F_calc_maximum      223.33 
_exptl_crystal_F_000       444.00 
_reflns_d_resolution_high  0.8260 
 
loop_ 
 _symmetry_equiv_pos_as_xyz 
 'x, y, z' 
 '-x+1/2, y+1/2, -z+1/2' 
 '-x, -y, -z' 
 'x-1/2, -y-1/2, z-1/2' 
 
_cell_length_a     7.3720 
_cell_length_b     4.9035 
_cell_length_c    31.5860 
_cell_angle_alpha  90.000 
_cell_angle_beta   90.197 
_cell_angle_gamma  90.000 
 
_shelx_F_squared_multiplier     1.000 
 
loop_ 
 _refln_index_h 
 _refln_index_k 
 _refln_index_l 
 _refln_F_squared_calc 
 _refln_F_squared_meas 
 _refln_F_squared_sigma 
 _refln_observed_status 
   2   0   0      228.36      286.77      3.08 o 
   4   0   0      294.44      261.49      3.33 o 
   6   0   0        4.77        4.48      0.92 o 
   8   0   0       18.53       19.62      1.45 o 
   1   1   0      333.68      374.82      2.94 o 
   2   1   0      454.63      520.95      3.89 o 
   3   1   0       15.49       22.05      0.88 o 
   4   1   0      335.89      369.07      3.06 o 
   5   1   0       65.71       71.27      1.21 o 
   6   1   0      138.16      126.53      1.77 o 
   7   1   0       12.55       11.72      0.84 o 
   8   1   0        1.56        2.33      0.88 o 
   0   2   0      263.15      185.25      2.87 o 
   1   2   0       92.76       76.13      0.91 o 
   2   2   0      370.58      371.59      3.00 o 
   3   2   0      209.87      219.26      1.99 o 
   4   2   0       27.69       26.72      0.97 o 
   5   2   0        1.29        2.93      0.62 o 
   6   2   0        0.11        0.92      0.66 o 
   7   2   0        0.51        0.00      0.76 o 
   8   2   0       11.49       10.76      1.14 o 
   1   3   0       66.66       86.05      1.14 o 
   2   3   0        2.21        5.08      0.49 o 
   3   3   0       97.89       91.15      1.61 o 
   4   3   0       31.59       33.61      1.13 o 
   5   3   0       58.09       55.44      1.48 o 
   6   3   0       24.34       20.70      1.20 o 
   7   3   0        5.33        5.25      1.04 o 
   0   4   0       20.41       26.08      3.15 o 
   1   4   0        9.67       12.66      0.75 o 
   2   4   0      193.61      157.35      2.25 o 
   3   4   0        8.42       12.28      0.86 o 
   4   4   0       30.39       33.36      1.25 o 
   5   4   0       75.76       71.34      1.99 o 
   6   4   0        1.70        2.25      0.86 o 
   1   5   0       33.57       33.31      1.38 o 
   2   5   0       15.81       13.55      1.06 o 
   3   5   0       24.19       32.41      1.44 o 
   4   5   0        2.57        2.70      0.85 o 
  -7   0   1      693.70      653.74      7.70 o 
  -5   0   1       24.97       27.79      1.22 o 
  -3   0   1      410.71      392.96      4.28 o 
  -1   0   1     1613.28     1683.35     20.99 o 
   1   0   1      124.29       93.49      1.47 o 
   3   0   1       74.26      116.61      1.89 o 
   5   0   1      113.99      109.36      2.09 o 
   7   0   1      269.25      253.12      5.55 o 
  -8   1   1       22.32       24.70      1.36 o 
  -7   1   1      110.81       99.97      1.69 o 
  -6   1   1        2.56        3.47      0.62 o 
  -5   1   1       18.31       20.20      0.77 o 
  -4   1   1      643.88      652.89      4.86 o 
  -3   1   1     1740.68     1728.93     11.37 o 
  -2   1   1      425.74      411.50      2.99 o 
  -1   1   1      172.25      208.99      1.60 o 
   0   1   1      282.82      272.65      6.11 o 
   1   1   1      595.75      528.48      4.01 o 
   2   1   1      502.97      457.74      3.27 o 
   3   1   1       12.62       19.09      0.75 o 
   4   1   1      419.65      417.14      3.36 o 
   5   1   1       11.50       14.00      0.68 o 
   6   1   1       47.06       55.82      1.21 o 
   7   1   1      143.26      131.64      2.21 o 
   8   1   1        0.09        0.26      0.82 o 
  -8   2   1        1.57        0.57      0.87 o 
  -7   2   1       11.60       13.80      1.11 o 
  -6   2   1       66.73       60.14      1.58 o 
  -5   2   1       10.07       12.21      0.84 o 
  -4   2   1      280.53      262.80      2.61 o 
  -3   2   1       63.89       63.69      0.94 o 
  -2   2   1      561.84      608.03      4.56 o 
  -1   2   1      118.01       91.04      1.03 o 
   0   2   1      103.55       83.01      2.18 o 
   1   2   1      167.56      195.48      1.81 o 
   2   2   1      200.43      181.60      2.01 o 
   3   2   1      665.25      681.01      5.53 o 
   4   2   1      186.15      169.34      1.89 o 
   5   2   1       92.74       87.91      2.08 o 
   6   2   1       14.98       15.14      1.04 o 
   7   2   1        7.13        6.73      0.96 o 
   8   2   1        0.62        0.00      0.90 o 
  -7   3   1        4.31        7.63      1.04 o 
  -6   3   1       31.55       25.01      1.25 o 
  -5   3   1        9.51        8.02      0.87 o 
  -4   3   1        1.30        4.72      0.72 o 
  -3   3   1        3.55        5.52      0.55 o 
  -2   3   1      413.02      378.87      3.38 o 
  -1   3   1      153.78      177.49      1.89 o 
   0   3   1       71.07       66.13      2.31 o 
   1   3   1       99.55      103.41      1.26 o 
   2   3   1        0.30        0.85      0.32 o 
   3   3   1       31.72       33.97      1.11 o 
   4   3   1      148.35      139.07      2.33 o 
   5   3   1       96.79       92.81      1.88 o 
   6   3   1        4.89        4.15      0.94 o 
   7   3   1        1.68        0.87      0.90 o 
  -6   4   1        1.32        0.67      0.83 o 
  -5   4   1       32.03       30.82      1.54 o 
  -4   4   1       18.62       20.49      1.18 o 
  -3   4   1       65.22       55.65      1.39 o 
  -2   4   1      148.78      146.25      2.43 o 
  -1   4   1        1.36        0.43      0.45 o 
   0   4   1       95.39       92.37      1.68 o 
   1   4   1       11.10       11.37      0.79 o 
   2   4   1       44.88       51.07      1.28 o 
   3   4   1       39.63       41.80      1.23 o 
   4   4   1       58.88       57.51      1.51 o 
   5   4   1       32.50       35.06      1.80 o 
   6   4   1        1.78        4.48      0.89 o 
  -4   5   1       21.10       17.95      1.26 o 
  -3   5   1       44.00       44.37      1.54 o 
  -2   5   1       43.14       38.61      1.40 o 
  -1   5   1       90.19       80.17      2.23 o 
   0   5   1       38.83       38.01      1.93 o 
   1   5   1        5.96        9.43      0.89 o 
   2   5   1       20.79       22.77      1.20 o 
   3   5   1       15.81       15.30      1.31 o 
   4   5   1        1.72        1.83      0.83 o 
  -8   0   2       14.34       17.49      1.43 o 
  -6   0   2      356.20      359.88      4.76 o 
  -4   0   2       13.63       17.50      0.89 o 
  -2   0   2      200.35      239.64      2.70 o 
   2   0   2     1294.73     1546.18     14.15 o 
   4   0   2      336.09      327.29      3.90 o 
   6   0   2        5.51        5.75      0.89 o 
   8   0   2       19.01       20.76      1.63 o 
  -8   1   2       11.02       11.35      1.11 o 
  -7   1   2        6.71       13.00      0.86 o 
  -6   1   2        2.22        3.08      0.63 o 
  -5   1   2        9.42       13.15      0.68 o 
  -4   1   2       23.74       21.09      0.90 o 
  -3   1   2     3709.88     4116.05     27.74 o 
  -2   1   2       34.77       65.69      0.92 o 
  -1   1   2        1.46        1.86      0.26 o 
   0   1   2    13071.50    12055.74     91.93 o 
   1   1   2     1990.02     2121.58     15.12 o 
   2   1   2        2.16        0.98      0.27 o 
   3   1   2       43.74       40.24      0.82 o 
   4   1   2        0.81        1.89      0.53 o 
   5   1   2       91.21       85.49      1.30 o 
   6   1   2        5.27        4.47      0.62 o 
   7   1   2       18.64       25.14      1.46 o 
   8   1   2        4.86        5.35      1.06 o 
  -8   2   2        3.32        3.25      0.92 o 
  -7   2   2        0.70        2.00      0.85 o 
  -6   2   2       83.33       78.78      1.79 o 
  -5   2   2        3.27        1.56      0.52 o 
  -4   2   2      282.20      286.09      2.59 o 
  -3   2   2        3.34        3.29      0.38 o 
  -2   2   2      177.32      206.53      1.81 o 
  -1   2   2      198.40      264.53      2.08 o 
   0   2   2      854.98      783.78      5.29 o 
   1   2   2      663.08      605.28      4.41 o 
   2   2   2      214.84      206.89      2.28 o 
   3   2   2       22.45       25.83      0.99 o 
   4   2   2       40.53       42.14      0.87 o 
   5   2   2        0.31        2.16      0.65 o 
   6   2   2       52.84       50.18      1.46 o 
   7   2   2       13.26       12.81      1.17 o 
   8   2   2        6.48        3.38      0.96 o 
  -7   3   2        2.04        2.79      0.92 o 
  -6   3   2        5.79        5.60      0.88 o 
  -5   3   2        2.64        1.94      0.73 o 
  -4   3   2       43.25       39.06      1.20 o 
  -3   3   2       79.73       78.65      1.23 o 
  -2   3   2       16.45       17.40      0.66 o 
  -1   3   2       11.41       11.03      0.49 o 
   0   3   2       54.48       60.34      0.94 o 
   1   3   2       15.19       20.54      0.90 o 
   2   3   2        2.63        4.66      0.45 o 
   3   3   2       37.78       40.89      1.13 o 
   4   3   2       27.71       28.26      1.16 o 
   5   3   2      144.43      134.66      2.40 o 
   6   3   2        0.03        0.00      0.71 o 
   7   3   2       11.14       11.06      1.09 o 
  -6   4   2        1.30        2.28      0.96 o 
  -5   4   2       34.75       23.34      1.33 o 
  -4   4   2        3.23        8.04      0.92 o 
  -3   4   2       31.62       32.73      1.22 o 
  -2   4   2       56.88       55.89      1.40 o 
  -1   4   2        0.89        6.24      0.56 o 
   0   4   2       18.68       14.18      0.68 o 
   1   4   2        4.84        3.19      0.60 o 
   2   4   2      105.08       88.44      1.64 o 
   3   4   2      221.06      208.19      2.79 o 
   4   4   2       13.00       17.05      1.14 o 
   5   4   2        0.01        2.97      0.77 o 
   6   4   2        6.11        6.17      0.98 o 
  -4   5   2        5.49        7.26      1.00 o 
  -3   5   2       33.56       33.64      1.48 o 
  -2   5   2      149.52      140.28      2.49 o 
  -1   5   2        4.47        7.36      1.08 o 
   0   5   2        8.98        8.30      1.20 o 
   1   5   2       55.55       49.69      1.44 o 
   2   5   2        8.48        9.36      0.94 o 
   3   5   2       21.68       22.26      1.27 o 
   4   5   2       22.27       22.80      1.35 o 
  -7   0   3        3.64        4.73      1.32 o 
  -5   0   3       15.62       13.73      0.97 o 
  -3   0   3      363.42      497.07      5.24 o 
  -1   0   3      111.45      109.03      2.65 o 
   1   0   3     3765.40     3786.25     52.26 o 
   3   0   3     1586.04     1860.85     17.15 o 
   5   0   3       13.84       13.05      0.92 o 
   7   0   3       69.19       65.56      2.14 o 
  -8   1   3        3.99        2.52      0.83 o 
  -7   1   3      138.25      121.09      1.87 o 
  -6   1   3      237.74      229.50      2.53 o 
  -5   1   3       12.50       15.70      0.72 o 
  -4   1   3        6.52        3.68      0.57 o 
  -3   1   3      264.17      251.38      2.32 o 
  -2   1   3      792.59      733.74      5.68 o 
  -1   1   3        9.52       12.74      0.34 o 
   0   1   3      457.20      430.18      3.86 o 
   1   1   3       24.40       22.30      1.16 o 
   2   1   3     1422.26     1442.99     11.19 o 
   3   1   3      158.49      123.01      1.34 o 
   4   1   3      226.31      263.23      2.36 o 
   5   1   3        6.47        8.18      0.63 o 
   6   1   3       10.90       15.89      0.87 o 
   7   1   3       24.36       33.24      1.65 o 
   8   1   3        0.03        0.00      0.77 o 
  -8   2   3        0.06        0.11      0.85 o 
  -7   2   3        6.34        6.28      0.95 o 
  -6   2   3       27.79       26.52      1.24 o 
  -5   2   3       10.83        8.04      0.67 o 
  -4   2   3       59.70       61.08      1.05 o 
  -3   2   3      222.57      229.40      2.09 o 
  -2   2   3      490.42      480.76      3.56 o 
  -1   2   3      140.62      126.37      1.37 o 
   0   2   3       14.82        7.71      0.42 o 
   1   2   3      366.81      349.53      2.73 o 
   2   2   3        1.05        1.48      0.32 o 
   3   2   3      253.53      234.12      2.30 o 
   4   2   3      184.88      200.06      2.46 o 
   5   2   3       15.55       14.56      1.00 o 
   6   2   3       14.75       13.68      1.04 o 
   7   2   3       17.73       18.44      1.20 o 
   8   2   3        8.56        6.96      1.02 o 
  -7   3   3        4.50        4.78      1.16 o 
  -6   3   3        4.91        2.55      0.82 o 
  -5   3   3        5.10        7.13      0.84 o 
  -4   3   3       24.31       28.91      1.11 o 
  -3   3   3       14.67       19.57      0.74 o 
  -2   3   3      124.50      121.25      1.55 o 
  -1   3   3       61.65       56.59      0.94 o 
   0   3   3      247.12      248.22      2.68 o 
   1   3   3      408.77      388.68      3.20 o 
   2   3   3      128.63      112.37      1.49 o 
   3   3   3      482.28      429.94      4.32 o 
   4   3   3        5.90        6.06      0.74 o 
   5   3   3       94.84       82.00      1.74 o 
   6   3   3        3.49        2.85      0.82 o 
   7   3   3        5.60        5.47      0.98 o 
  -6   4   3       26.14       22.80      1.45 o 
  -5   4   3       36.27       36.29      1.35 o 
  -4   4   3      159.96      149.46      2.41 o 
  -3   4   3       54.55       58.61      1.52 o 
  -2   4   3        6.15        9.69      0.82 o 
  -1   4   3      201.43      149.37      2.33 o 
   0   4   3        0.63        0.46      0.42 o 
   1   4   3        6.31        4.28      0.64 o 
   2   4   3        6.54       11.43      0.78 o 
   3   4   3      160.08      155.77      2.36 o 
   4   4   3       15.53       12.27      0.95 o 
   5   4   3        0.33        2.05      0.79 o 
   6   4   3        1.33        2.66      0.84 o 
  -4   5   3        0.73        2.28      0.93 o 
  -3   5   3       11.13       12.49      1.08 o 
  -2   5   3        0.12        8.37      0.92 o 
  -1   5   3       65.36       58.24      1.93 o 
   0   5   3        0.00        0.43      0.93 o 
   1   5   3        5.10        7.66      0.93 o 
   2   5   3        0.45        1.45      0.71 o 
   3   5   3       10.14        7.78      1.01 o 
   4   5   3        0.47        1.73      1.20 o 
  -8   0   4       13.55       17.42      1.46 o 
  -6   0   4      733.73      698.80      7.87 o 
  -4   0   4       89.72      105.64      1.91 o 
  -2   0   4     1988.82     2223.38     20.15 o 
   0   0   4       86.36      106.77      1.29 o 
   2   0   4      420.54      404.24      4.10 o 
   4   0   4      120.98      119.88      1.95 o 
   6   0   4        0.97        1.80      0.86 o 
   8   0   4        3.43        6.31      1.45 o 
  -8   1   4        0.18        0.55      0.71 o 
  -7   1   4        0.01        0.28      0.60 o 
  -6   1   4       34.83       42.57      1.16 o 
  -5   1   4        1.33        2.05      0.50 o 
  -4   1   4      115.16      114.77      1.42 o 
  -3   1   4      115.27      127.17      1.38 o 
  -2   1   4       53.67       33.87      0.64 o 
  -1   1   4      190.22      172.72      1.57 o 
   0   1   4        1.34        5.45      0.27 o 
   1   1   4      359.67      366.63      3.70 o 
   2   1   4        1.13        0.58      0.32 o 
   3   1   4      263.17      240.47      2.12 o 
   4   1   4       71.77       64.20      1.02 o 
   5   1   4        2.55        3.61      0.43 o 
   6   1   4        3.72        3.89      0.60 o 
   7   1   4      278.71      259.77      3.22 o 
   8   1   4       38.71       35.61      1.53 o 
  -8   2   4        0.32        0.00      0.79 o 
  -7   2   4       13.97       13.12      1.11 o 
  -6   2   4        1.69        0.98      0.61 o 
  -5   2   4       56.62       52.47      1.21 o 
  -4   2   4       24.55       17.84      0.68 o 
  -3   2   4      406.53      428.51      3.38 o 
  -2   2   4      411.73      399.38      3.47 o 
  -1   2   4      138.26      120.42      1.18 o 
   0   2   4      905.30      894.75      6.00 o 
   1   2   4      826.56      876.32      6.16 o 
   2   2   4       37.70       36.30      0.70 o 
   3   2   4      154.05      149.05      1.46 o 
   4   2   4       15.41       19.11      1.22 o 
   5   2   4       38.90       43.10      1.36 o 
   6   2   4        4.23        2.93      0.75 o 
   7   2   4        7.84        5.80      0.93 o 
   8   2   4       13.01       14.77      1.20 o 
  -7   3   4        1.14        1.39      0.85 o 
  -6   3   4        8.18        7.33      0.93 o 
  -5   3   4        2.54        2.59      0.73 o 
  -4   3   4      237.61      216.99      2.84 o 
  -3   3   4        7.61        7.66      0.56 o 
  -2   3   4      337.00      302.35      2.87 o 
  -1   3   4       13.23       11.01      0.67 o 
   0   3   4      507.26      501.76      4.32 o 
   1   3   4      137.32      137.40      1.49 o 
   2   3   4      170.38      155.89      2.04 o 
   3   3   4      178.23      174.37      2.33 o 
   4   3   4       13.09       10.75      0.86 o 
   5   3   4       74.79       71.35      1.65 o 
   6   3   4        2.05        3.35      0.85 o 
   7   3   4        7.57        4.91      0.99 o 
  -6   4   4        4.66        6.53      1.02 o 
  -5   4   4       37.87       39.06      1.39 o 
  -4   4   4       12.08       20.19      1.10 o 
  -3   4   4       11.54       10.14      0.89 o 
  -2   4   4       82.38       93.47      2.58 o 
  -1   4   4       11.97       20.41      1.49 o 
   0   4   4       31.17       24.93      0.92 o 
   1   4   4       13.36       13.33      0.85 o 
   2   4   4      257.30      200.92      2.60 o 
   3   4   4        6.17       12.61      0.88 o 
   4   4   4       17.27       25.54      1.19 o 
   5   4   4       27.26       30.76      1.35 o 
   6   4   4       19.71       19.15      1.28 o 
  -4   5   4       25.79       28.61      1.45 o 
  -3   5   4        1.36        3.55      0.86 o 
  -2   5   4       80.19       65.75      2.71 o 
  -1   5   4        1.40        2.43      0.87 o 
   0   5   4       26.95       25.45      1.49 o 
   1   5   4        5.32        4.24      0.75 o 
   2   5   4       31.02       30.67      1.34 o 
   3   5   4        0.78        5.47      0.90 o 
   4   5   4        6.67        6.57      1.04 o 
  -7   0   5        8.39       11.97      1.26 o 
  -5   0   5        0.83        0.00      0.63 o 
  -3   0   5     2184.55     2415.96     22.12 o 
  -1   0   5     5010.33     5312.20     62.20 o 
   1   0   5        1.77        0.10      0.38 o 
   3   0   5       56.38       39.56      0.96 o 
   5   0   5        0.21        1.66      0.63 o 
   7   0   5       13.78       15.08      1.18 o 
  -8   1   5        1.37        0.41      0.67 o 
  -7   1   5        2.34        1.39      0.64 o 
  -6   1   5      217.97      218.42      2.49 o 
  -5   1   5       17.79       14.94      0.73 o 
  -4   1   5       35.57       37.75      0.85 o 
  -3   1   5      154.24      158.76      1.59 o 
  -2   1   5       43.37       38.65      0.62 o 
  -1   1   5       32.54       38.25      0.52 o 
   0   1   5     8671.83     8562.03     91.27 o 
   1   1   5     9122.47     8536.83    136.79 o 
   2   1   5        6.87        8.30      0.34 o 
   3   1   5      238.80      276.05      2.26 o 
   4   1   5      826.23      884.16      6.25 o 
   5   1   5       13.59       12.46      0.70 o 
   6   1   5       25.91       28.21      1.12 o 
   7   1   5        4.67        7.93      0.81 o 
   8   1   5       10.65       11.01      1.08 o 
  -8   2   5        2.11        1.49      0.90 o 
  -7   2   5        9.62        7.03      0.97 o 
  -6   2   5        9.68       10.39      0.79 o 
  -5   2   5       48.04       41.98      1.01 o 
  -4   2   5       14.54       17.55      0.78 o 
  -3   2   5      119.67      123.67      1.97 o 
  -2   2   5        7.87       15.73      0.70 o 
  -1   2   5      695.88      651.13      5.10 o 
   0   2   5     1903.69     1756.68     11.35 o 
   1   2   5       20.81       26.75      0.83 o 
   2   2   5       71.95       86.48      1.30 o 
   3   2   5      154.10      149.64      1.59 o 
   4   2   5       21.23       21.32      0.90 o 
   5   2   5       88.00       80.70      1.67 o 
   6   2   5       19.59       14.50      1.00 o 
   7   2   5        8.39        7.71      0.97 o 
   8   2   5        1.86        1.09      0.89 o 
  -7   3   5       13.28        8.13      1.05 o 
  -6   3   5       40.63       39.54      1.45 o 
  -5   3   5        4.03        3.69      0.73 o 
  -4   3   5      387.28      352.04      3.35 o 
  -3   3   5        8.78       13.59      0.67 o 
  -2   3   5      297.44      262.80      3.07 o 
  -1   3   5        6.12        5.35      0.41 o 
   0   3   5        1.96        3.04      0.37 o 
   1   3   5       61.03       67.05      0.97 o 
   2   3   5       19.37       23.40      0.84 o 
   3   3   5       85.19       74.03      1.46 o 
   4   3   5       19.26       22.16      1.04 o 
   5   3   5       67.94       63.13      1.56 o 
   6   3   5        0.73        0.00      0.71 o 
   7   3   5        6.29        6.04      1.00 o 
  -6   4   5        4.28        3.54      0.92 o 
  -5   4   5       18.85       24.48      1.27 o 
  -4   4   5        0.49        2.65      0.73 o 
  -3   4   5        2.92        5.05      1.16 o 
  -2   4   5      226.35      234.03      2.75 o 
  -1   4   5      204.83      159.46      4.11 o 
   0   4   5        5.82        8.31      0.72 o 
   1   4   5        9.49       10.55      0.79 o 
   2   4   5       18.81       27.78      1.41 o 
   3   4   5       24.68       26.32      1.11 o 
   4   4   5       48.16       53.85      1.47 o 
   5   4   5        0.01        1.23      0.77 o 
   6   4   5       24.43       19.40      1.26 o 
  -4   5   5        0.48        2.26      0.84 o 
  -3   5   5       10.07        8.73      0.95 o 
  -2   5   5       51.50       52.42      1.95 o 
  -1   5   5        1.26        1.05      1.24 o 
   0   5   5       51.85       47.00      1.56 o 
   1   5   5        4.66        3.13      0.71 o 
   2   5   5        0.07        2.12      0.76 o 
   3   5   5       71.71       68.71      1.83 o 
   4   5   5        6.87        8.64      1.04 o 
  -8   0   6        0.01        0.00      0.91 o 
  -6   0   6      400.81      365.51      4.91 o 
  -4   0   6       60.19       56.08      1.42 o 
  -2   0   6      107.82      169.23      2.11 o 
   0   0   6       21.57       13.37      0.34 o 
   2   0   6      142.91      166.75      1.99 o 
   4   0   6      247.76      240.72      3.07 o 
   6   0   6        1.41        2.26      0.74 o 
   8   0   6      113.08      106.08      3.48 o 
  -8   1   6        2.52        1.75      0.72 o 
  -7   1   6        1.89        0.00      0.61 o 
  -6   1   6      557.52      515.98      4.45 o 
  -5   1   6      103.16       98.32      1.46 o 
  -4   1   6       18.01       19.00      0.72 o 
  -3   1   6      919.45     1087.32      7.86 o 
  -2   1   6      104.15      139.70      1.50 o 
  -1   1   6      425.10      490.66      3.40 o 
   0   1   6       14.81       12.90      0.43 o 
   1   1   6     6869.62     6776.57     58.20 o 
   2   1   6      139.56      117.12      1.31 o 
   3   1   6       44.24       46.01      0.85 o 
   4   1   6      325.21      334.47      2.79 o 
   5   1   6       52.20       60.61      1.13 o 
   6   1   6        0.49        0.71      0.57 o 
   7   1   6        0.34        1.52      0.67 o 
   8   1   6       43.31       44.38      1.55 o 
  -8   2   6        0.09        0.00      0.87 o 
  -7   2   6       11.11        8.61      1.00 o 
  -6   2   6        1.32        2.22      0.89 o 
  -5   2   6        0.00        0.00      0.51 o 
  -4   2   6      280.46      280.24      2.98 o 
  -3   2   6      281.96      269.62      2.38 o 
  -2   2   6      641.82      664.78      4.74 o 
  -1   2   6       36.58       31.21      0.67 o 
   0   2   6       37.82       30.11      0.68 o 
   1   2   6       76.15       56.98      0.75 o 
   2   2   6      322.89      285.13      2.64 o 
   3   2   6      109.90      109.50      1.47 o 
   4   2   6      159.14      151.26      2.25 o 
   5   2   6       78.05       78.32      1.64 o 
   6   2   6        7.46        8.16      0.89 o 
   7   2   6       70.79       64.37      1.73 o 
   8   2   6        3.68        6.05      1.04 o 
  -7   3   6        2.43        1.59      0.85 o 
  -6   3   6        1.47        1.92      0.92 o 
  -5   3   6        8.25        9.21      0.87 o 
  -4   3   6      285.91      268.64      3.38 o 
  -3   3   6       93.32       84.79      1.32 o 
  -2   3   6       78.92       73.23      2.62 o 
  -1   3   6       38.93       34.18      1.18 o 
   0   3   6        1.38        0.58      0.33 o 
   1   3   6       69.22       71.86      1.10 o 
   2   3   6       90.05       96.94      1.56 o 
   3   3   6      150.51      136.91      2.02 o 
   4   3   6        8.26       10.10      0.83 o 
   5   3   6        1.17        0.98      0.68 o 
   6   3   6        0.05        0.00      0.68 o 
   7   3   6        1.33        0.15      0.81 o 
  -6   4   6        5.94        5.38      0.99 o 
  -5   4   6        2.90        1.64      0.76 o 
  -4   4   6       36.88       41.63      1.34 o 
  -3   4   6      168.35      149.57      2.44 o 
  -2   4   6       69.71       62.08      2.41 o 
  -1   4   6       93.21       97.76      1.90 o 
   0   4   6       19.47       18.39      0.92 o 
   1   4   6       54.75       50.43      1.30 o 
   2   4   6        0.03        1.22      0.56 o 
   3   4   6       81.24       76.20      1.62 o 
   4   4   6      107.43       96.34      1.94 o 
   5   4   6       34.11       34.24      1.39 o 
   6   4   6       25.69       28.53      1.42 o 
  -4   5   6        6.37        6.03      0.98 o 
  -3   5   6        0.53        0.72      0.76 o 
  -2   5   6        8.96       12.56      1.27 o 
  -1   5   6       26.97       28.41      1.56 o 
   0   5   6        0.03        4.02      0.74 o 
   1   5   6        9.74       10.17      0.89 o 
   2   5   6       36.03       27.12      1.28 o 
   3   5   6       16.53       16.64      1.16 o 
   4   5   6       13.92       13.35      1.15 o 
  -7   0   7        0.47        0.00      0.85 o 
  -5   0   7       10.03       11.24      1.20 o 
  -3   0   7      140.86      123.69      1.92 o 
  -1   0   7     1014.55     1029.18     10.64 o 
   1   0   7    49877.98    45366.80    466.39 o 
   3   0   7      204.53      174.70      2.26 o 
   5   0   7       76.49       70.78      1.61 o 
   7   0   7       21.26       22.22      1.31 o 
  -8   1   7        4.22        4.22      0.93 o 
  -7   1   7        0.68        0.00      0.58 o 
  -6   1   7      154.98      155.68      2.08 o 
  -5   1   7      179.31      156.89      1.89 o 
  -4   1   7      388.92      363.60      3.28 o 
  -3   1   7      776.80      887.18      6.20 o 
  -2   1   7      314.83      329.67      2.89 o 
  -1   1   7      156.90      168.90      1.39 o 
   0   1   7      509.17      476.90      3.96 o 
   1   1   7      725.59      736.39      5.56 o 
   2   1   7       81.04      101.55      1.20 o 
   3   1   7       77.05       83.22      0.98 o 
   4   1   7      155.42      125.37      1.42 o 
   5   1   7       47.78       47.00      1.02 o 
   6   1   7        0.10        0.01      0.56 o 
   7   1   7       16.83       17.33      1.01 o 
   8   1   7        0.48        0.53      0.82 o 
  -8   2   7        0.00        0.00      0.87 o 
  -7   2   7       30.58       31.04      1.43 o 
  -6   2   7       22.19       22.66      1.00 o 
  -5   2   7       39.43       38.44      1.08 o 
  -4   2   7        0.38        1.07      0.40 o 
  -3   2   7        7.59        7.37      0.45 o 
  -2   2   7      729.27      701.41      4.99 o 
  -1   2   7      217.84      206.10      2.97 o 
   0   2   7       34.52       49.97      0.78 o 
   1   2   7       24.62       40.48      0.63 o 
   2   2   7        3.97        4.10      0.37 o 
   3   2   7       78.85       80.96      1.34 o 
   4   2   7        0.38        1.62      0.55 o 
   5   2   7        7.54        7.35      0.80 o 
   6   2   7        4.54        3.52      0.76 o 
   7   2   7        3.26        4.74      0.95 o 
   8   2   7        1.53        2.02      0.89 o 
  -7   3   7        1.36        1.21      0.90 o 
  -6   3   7        3.83        4.10      0.86 o 
  -5   3   7       57.79       47.98      1.45 o 
  -4   3   7       45.42       51.21      1.15 o 
  -3   3   7      263.42      246.35      2.92 o 
  -2   3   7      106.55      101.90      1.44 o 
  -1   3   7        3.14        4.37      0.37 o 
   0   3   7       11.89       18.39      0.57 o 
   1   3   7      128.02      124.79      1.60 o 
   2   3   7       62.57       71.73      1.35 o 
   3   3   7        3.02        5.62      0.76 o 
   4   3   7       46.09       49.46      1.34 o 
   5   3   7        0.01        1.20      0.68 o 
   6   3   7       14.26       15.57      1.13 o 
   7   3   7        0.00        0.39      0.85 o 
  -6   4   7        7.45        5.31      0.96 o 
  -5   4   7        1.21        3.13      0.79 o 
  -4   4   7       52.46       51.02      1.43 o 
  -3   4   7      115.11      111.89      2.07 o 
  -2   4   7       31.71       30.03      1.10 o 
  -1   4   7      385.35      309.17      3.77 o 
   0   4   7        1.88        0.24      0.53 o 
   1   4   7       15.49       20.30      0.96 o 
   2   4   7        7.80        6.82      0.69 o 
   3   4   7       28.30       30.42      1.15 o 
   4   4   7        2.35        6.09      0.84 o 
   5   4   7        6.66        7.85      0.96 o 
   6   4   7       30.66       31.82      1.49 o 
  -4   5   7       18.72       20.43      1.31 o 
  -3   5   7        1.79        1.76      0.79 o 
  -2   5   7       39.07       42.92      1.78 o 
  -1   5   7        0.90        2.36      0.87 o 
   0   5   7       41.59       42.95      1.39 o 
   1   5   7       19.58       19.52      1.13 o 
   2   5   7       13.51       12.13      1.00 o 
   3   5   7       27.80       24.41      1.32 o 
   4   5   7        1.52        4.36      0.95 o 
  -8   0   8       10.16       12.14      1.30 o 
  -6   0   8     1345.55     1320.12     13.48 o 
  -4   0   8       33.97       26.82      1.06 o 
  -2   0   8       13.77       25.53      1.01 o 
   0   0   8      812.05      867.61      8.99 o 
   2   0   8     1364.72     1421.10     13.03 o 
   4   0   8      157.85      191.34      2.62 o 
   6   0   8        9.17        9.87      0.94 o 
   8   0   8      113.62      108.16      3.51 o 
  -8   1   8        0.67        0.89      0.71 o 
  -7   1   8        1.96        2.72      0.68 o 
  -6   1   8       48.34       42.45      1.18 o 
  -5   1   8       62.80       63.62      1.21 o 
  -4   1   8      112.34      110.49      1.42 o 
  -3   1   8     1618.24     1700.49     11.27 o 
  -2   1   8     1150.03     1088.82      7.29 o 
  -1   1   8       42.03       38.43      0.54 o 
   0   1   8      741.43      711.74      5.25 o 
   1   1   8     2528.79     2572.83     16.43 o 
   2   1   8       66.41       55.81      0.86 o 
   3   1   8      112.07      108.74      1.16 o 
   4   1   8        1.33        1.90      0.37 o 
   5   1   8      164.64      146.35      1.94 o 
   6   1   8        9.61       11.78      0.82 o 
   7   1   8        2.27        3.62      0.71 o 
   8   1   8        8.43        6.83      0.97 o 
  -8   2   8        1.53        1.61      0.94 o 
  -7   2   8        1.79        0.18      0.82 o 
  -6   2   8       81.10       68.32      1.45 o 
  -5   2   8        9.37       12.56      0.74 o 
  -4   2   8        0.51        0.54      0.42 o 
  -3   2   8      274.23      244.48      2.24 o 
  -2   2   8       48.27       54.27      0.97 o 
  -1   2   8       94.24      107.44      1.33 o 
   0   2   8        9.52       21.64      0.49 o 
   1   2   8      149.60      120.16      1.24 o 
   2   2   8       39.68       45.78      0.85 o 
   3   2   8      256.21      221.20      2.34 o 
   4   2   8      128.24      129.16      1.95 o 
   5   2   8       24.76       28.50      1.16 o 
   6   2   8        0.30        0.63      0.74 o 
   7   2   8        5.57        6.33      0.92 o 
   8   2   8        4.32        0.10      0.94 o 
  -7   3   8        2.07        1.90      0.89 o 
  -6   3   8       19.86       19.57      1.20 o 
  -5   3   8       91.05       67.12      1.63 o 
  -4   3   8        4.86        2.93      0.51 o 
  -3   3   8       57.50       62.40      1.17 o 
  -2   3   8       13.93       15.16      0.83 o 
  -1   3   8      351.47      310.02      2.60 o 
   0   3   8       34.75       44.97      0.80 o 
   1   3   8        4.44        8.73      0.61 o 
   2   3   8      242.53      236.43      2.72 o 
   3   3   8        0.24        1.47      0.56 o 
   4   3   8      113.16      101.05      1.85 o 
   5   3   8       52.80       50.15      1.64 o 
   6   3   8       13.75       13.06      1.06 o 
   7   3   8        5.29        5.45      0.99 o 
  -6   4   8        1.91        1.92      0.87 o 
  -5   4   8        6.61        4.82      0.98 o 
  -4   4   8        3.86        5.50      0.80 o 
  -3   4   8        0.03        4.04      0.73 o 
  -2   4   8        1.90        2.37      0.51 o 
  -1   4   8       81.63       81.32      1.89 o 
   0   4   8        5.45        3.24      0.70 o 
   1   4   8       22.76       26.80      1.05 o 
   2   4   8        0.00        0.68      0.54 o 
   3   4   8       24.42       27.43      1.12 o 
   4   4   8       10.92       13.60      0.98 o 
   5   4   8        0.64        1.90      0.80 o 
   6   4   8       25.83       27.94      1.50 o 
  -4   5   8        8.08       12.85      1.12 o 
  -3   5   8       17.06       14.24      1.19 o 
  -2   5   8       35.59       32.64      1.68 o 
  -1   5   8       20.38       21.49      1.26 o 
   0   5   8       72.00       64.64      1.64 o 
   1   5   8       31.06       36.50      1.29 o 
   2   5   8       12.90       16.33      1.10 o 
   3   5   8       11.54       11.29      1.06 o 
   4   5   8       13.68        9.91      1.08 o 
  -7   0   9      180.21      171.64      3.25 o 
  -5   0   9      450.00      434.41      5.31 o 
  -3   0   9      255.37      244.47      3.08 o 
  -1   0   9      915.17      914.65      9.57 o 
   1   0   9     4213.28     4113.45     40.88 o 
   3   0   9       58.14       42.56      1.00 o 
   5   0   9       44.28       37.24      1.24 o 
   7   0   9       15.52       19.63      1.78 o 
  -8   1   9        0.49        0.00      0.66 o 
  -7   1   9        7.25        7.49      0.78 o 
  -6   1   9       29.94       42.46      1.17 o 
  -5   1   9        2.09        4.74      0.58 o 
  -4   1   9       14.97       19.64      0.70 o 
  -3   1   9       28.12       33.11      1.09 o 
  -2   1   9     2872.63     3075.63     19.63 o 
  -1   1   9      141.44      121.59      1.11 o 
   0   1   9      146.81      131.55      1.25 o 
   1   1   9     3017.31     3001.90     21.41 o 
   2   1   9       78.47       92.30      1.16 o 
   3   1   9        8.20        8.12      0.37 o 
   4   1   9      101.72      107.41      1.34 o 
   5   1   9        2.24        3.58      0.50 o 
   6   1   9       47.42       44.69      1.20 o 
   7   1   9       21.34       22.12      1.10 o 
   8   1   9        3.55        5.22      0.99 o 
  -8   2   9       13.98       16.40      1.51 o 
  -7   2   9       19.07       23.70      1.13 o 
  -6   2   9       18.24       18.63      1.15 o 
  -5   2   9      140.85      137.24      1.81 o 
  -4   2   9       11.47       10.69      0.62 o 
  -3   2   9      210.27      235.57      2.20 o 
  -2   2   9      112.88      107.64      2.33 o 
  -1   2   9       11.68       12.19      0.60 o 
   0   2   9      567.30      628.78      4.39 o 
   1   2   9      308.88      311.81      2.56 o 
   2   2   9        9.00       10.67      0.71 o 
   3   2   9       40.37       35.58      0.87 o 
   4   2   9      118.98      104.16      1.75 o 
   5   2   9        0.70        0.00      0.60 o 
   6   2   9        0.38        0.84      0.70 o 
   7   2   9       23.86       24.48      1.29 o 
   8   2   9       10.60        7.47      1.13 o 
  -7   3   9        0.59        1.36      0.85 o 
  -6   3   9        2.74        3.11      0.83 o 
  -5   3   9       14.62       14.48      1.00 o 
  -4   3   9       18.13       17.81      0.84 o 
  -3   3   9       38.05       41.54      1.00 o 
  -2   3   9      148.21      145.31      1.78 o 
  -1   3   9        0.90        4.62      0.38 o 
   0   3   9        8.91        7.13      0.46 o 
   1   3   9       82.47       78.84      1.30 o 
   2   3   9        4.37        5.26      0.58 o 
   3   3   9       20.17       19.75      0.93 o 
   4   3   9        0.66        5.50      0.76 o 
   5   3   9        6.64        7.37      0.87 o 
   6   3   9       46.22       44.70      1.49 o 
   7   3   9        0.47        0.30      0.93 o 
  -6   4   9        3.22        5.15      0.96 o 
  -5   4   9        2.37        2.64      0.79 o 
  -4   4   9       22.88       18.12      1.07 o 
  -3   4   9       28.00       25.79      1.14 o 
  -2   4   9        1.93        3.96      0.58 o 
  -1   4   9       90.39       86.70      1.77 o 
   0   4   9        6.02        6.69      0.77 o 
   1   4   9       58.04       42.76      1.22 o 
   2   4   9       11.72       10.94      0.79 o 
   3   4   9       41.50       39.21      1.22 o 
   4   4   9       42.68       39.32      1.42 o 
   5   4   9       19.11       20.23      1.21 o 
   6   4   9        0.64        1.63      0.90 o 
  -4   5   9       14.50       17.20      1.21 o 
  -3   5   9        4.59        7.38      1.17 o 
  -2   5   9        9.51       10.45      1.21 o 
  -1   5   9      131.28      121.47      2.95 o 
   0   5   9        1.83        5.25      0.77 o 
   1   5   9        6.41        8.49      0.86 o 
   2   5   9       40.88       37.16      1.40 o 
   3   5   9        7.57        8.88      1.00 o 
   4   5   9        4.95        3.87      1.07 o 
  -8   0  10        0.88        1.72      1.03 o 
  -6   0  10       94.37       87.40      2.22 o 
  -4   0  10       30.41       36.65      1.21 o 
  -2   0  10     1275.19     1442.56     15.02 o 
   0   0  10       22.96       22.35      0.54 o 
   2   0  10     1422.28     1364.93     12.56 o 
   4   0  10      412.51      465.34      8.31 o 
   6   0  10        3.14        3.44      0.76 o 
   8   0  10        4.11       10.07      1.95 o 
  -8   1  10        1.96        2.19      0.81 o 
  -7   1  10        6.03        5.53      0.73 o 
  -6   1  10      271.25      229.80      2.60 o 
  -5   1  10        5.72        2.96      0.69 o 
  -4   1  10        1.51        3.59      0.46 o 
  -3   1  10       23.45       24.95      0.76 o 
  -2   1  10      323.06      319.75      2.53 o 
  -1   1  10      474.94      444.76      3.85 o 
   0   1  10        0.53        0.37      0.20 o 
   1   1  10      518.84      514.28      3.97 o 
   2   1  10        1.95        2.04      0.28 o 
   3   1  10       73.14       88.60      1.01 o 
   4   1  10        8.53        8.06      0.50 o 
   5   1  10       25.02       28.60      1.03 o 
   6   1  10        0.18        0.57      0.56 o 
   7   1  10        3.26        4.44      0.80 o 
   8   1  10       13.59       14.66      1.16 o 
  -8   2  10        0.00        0.00      1.01 o 
  -7   2  10        2.32        2.86      0.75 o 
  -6   2  10        0.35        0.59      0.57 o 
  -5   2  10       31.17       31.08      0.98 o 
  -4   2  10        3.83        5.30      0.52 o 
  -3   2  10      286.78      286.31      2.90 o 
  -2   2  10      264.52      273.99      2.33 o 
  -1   2  10      444.16      386.95      4.65 o 
   0   2  10        2.32        6.60      0.35 o 
   1   2  10      640.13      544.60      4.13 o 
   2   2  10      281.13      263.80      2.55 o 
   3   2  10       26.66       29.99      0.90 o 
   4   2  10      127.78      117.67      1.88 o 
   5   2  10       12.53       14.50      0.95 o 
   6   2  10       15.51       17.74      1.05 o 
   7   2  10        1.62        1.23      0.79 o 
   8   2  10       14.40       15.99      1.48 o 
  -7   3  10       16.68       24.85      1.42 o 
  -6   3  10        0.30        0.13      0.74 o 
  -5   3  10        1.61        1.40      0.60 o 
  -4   3  10       15.11       16.92      0.95 o 
  -3   3  10        3.31        9.42      0.77 o 
  -2   3  10       12.45       19.06      0.88 o 
  -1   3  10      102.09       93.58      1.35 o 
   0   3  10        8.45       10.26      0.64 o 
   1   3  10        8.00       10.90      0.62 o 
   2   3  10        6.04        8.39      0.65 o 
   3   3  10      146.22      131.55      2.01 o 
   4   3  10      197.28      188.94      2.65 o 
   5   3  10        0.25        1.58      0.73 o 
   6   3  10       41.82       41.55      1.45 o 
   7   3  10        0.04        0.36      0.83 o 
  -6   4  10        2.63        3.23      1.22 o 
  -5   4  10       42.72       36.39      1.40 o 
  -4   4  10       32.97       37.88      1.33 o 
  -3   4  10      178.27      161.97      2.17 o 
  -2   4  10      103.40       95.47      1.80 o 
  -1   4  10       39.94       39.62      1.31 o 
   0   4  10       51.71       37.43      1.71 o 
   1   4  10        1.22        1.39      0.62 o 
   2   4  10        0.74        0.30      0.51 o 
   3   4  10       30.48       29.99      1.17 o 
   4   4  10       66.70       62.27      1.61 o 
   5   4  10       23.54       19.90      1.21 o 
   6   4  10        1.46        2.29      1.11 o 
  -4   5  10        0.02        1.13      1.05 o 
  -3   5  10        2.58        3.24      0.97 o 
  -2   5  10        6.53        9.53      1.27 o 
  -1   5  10        4.90        9.74      0.97 o 
   0   5  10       61.20       50.47      1.48 o 
   1   5  10       10.84        8.73      0.90 o 
   2   5  10        1.36        1.24      0.86 o 
   3   5  10        3.62        3.21      0.87 o 
   4   5  10        0.59        2.27      1.02 o 
  -7   0  11       24.40       28.05      1.61 o 
  -5   0  11      802.45      751.66      8.20 o 
  -3   0  11      156.19      168.27      3.23 o 
  -1   0  11     1495.27     1591.30     16.31 o 
   1   0  11      597.93      525.56      5.69 o 
   3   0  11      691.35      639.74      6.63 o 
   5   0  11      112.60      113.44      2.06 o 
   7   0  11        3.95        4.92      1.27 o 
  -8   1  11        8.29       12.20      0.98 o 
  -7   1  11        2.65        1.37      0.63 o 
  -6   1  11       10.86       10.76      0.77 o 
  -5   1  11       77.65       74.56      1.34 o 
  -4   1  11        0.00        0.90      0.41 o 
  -3   1  11      330.20      349.01      2.88 o 
  -2   1  11        1.54        2.56      0.46 o 
  -1   1  11        0.00        0.25      0.20 o 
   0   1  11      125.49      139.49      1.28 o 
   1   1  11      206.90      195.97      1.77 o 
   2   1  11      266.07      274.18      2.45 o 
   3   1  11       11.88        9.65      0.41 o 
   4   1  11       84.69       78.36      1.25 o 
   5   1  11       12.63        9.60      0.67 o 
   6   1  11        4.96        5.13      0.74 o 
   7   1  11        0.35        1.85      0.79 o 
   8   1  11       59.98       53.48      1.79 o 
  -8   2  11        0.25        0.00      1.00 o 
  -7   2  11        0.94        0.86      0.70 o 
  -6   2  11        3.97        3.74      0.69 o 
  -5   2  11       27.33       26.87      0.95 o 
  -4   2  11       42.87       41.53      0.95 o 
  -3   2  11      191.69      171.53      2.07 o 
  -2   2  11      107.03      119.15      1.32 o 
  -1   2  11      336.31      294.44      2.48 o 
   0   2  11       22.64       14.30      0.47 o 
   1   2  11     1030.40     1055.25      7.51 o 
   2   2  11      669.76      653.24      5.33 o 
   3   2  11        4.21        5.29      0.52 o 
   4   2  11       34.08       31.33      1.08 o 
   5   2  11        0.25        0.09      0.63 o 
   6   2  11       16.58       20.48      1.34 o 
   7   2  11        0.29        0.77      0.76 o 
  -7   3  11        0.72        1.97      0.89 o 
  -6   3  11        3.15        1.32      0.78 o 
  -5   3  11        1.50        0.34      0.59 o 
  -4   3  11        1.83        6.05      0.63 o 
  -3   3  11      373.42      341.08      3.23 o 
  -2   3  11       12.47       11.48      0.81 o 
  -1   3  11       76.51       67.62      1.02 o 
   0   3  11        0.11        0.47      0.33 o 
   1   3  11       32.41       35.38      0.92 o 
   2   3  11        1.44        0.72      0.48 o 
   3   3  11       90.05       76.80      1.52 o 
   4   3  11      126.42      124.64      2.10 o 
   5   3  11       20.01       21.04      1.12 o 
   6   3  11       37.58       36.61      1.43 o 
   7   3  11        0.85        0.00      0.86 o 
  -6   4  11        2.57        2.41      0.97 o 
  -5   4  11        1.99        1.92      0.79 o 
  -4   4  11       95.28       85.82      1.83 o 
  -3   4  11       13.27       19.87      1.00 o 
  -2   4  11       33.34       34.41      1.15 o 
  -1   4  11        0.19        3.72      0.71 o 
   0   4  11       30.06       36.77      1.19 o 
   1   4  11        6.16        4.58      0.67 o 
   2   4  11        4.15        6.88      0.71 o 
   3   4  11       88.24       77.90      1.67 o 
   4   4  11       23.09       25.52      1.19 o 
   5   4  11        6.98        7.70      1.27 o 
   6   4  11        1.46        2.50      1.12 o 
  -4   5  11        3.15        4.58      1.72 o 
  -3   5  11        3.93        4.52      1.54 o 
  -2   5  11        6.02        6.51      1.27 o 
  -1   5  11      119.12      115.46      2.20 o 
   0   5  11       16.22       17.58      1.06 o 
   1   5  11       23.62       19.11      1.10 o 
   2   5  11        3.85        4.01      0.83 o 
   3   5  11        4.14        6.09      0.98 o 
   4   5  11        2.92        3.05      1.18 o 
  -8   0  12        0.02        0.06      0.95 o 
  -6   0  12        1.28        0.00      0.80 o 
  -4   0  12       68.49       67.07      1.59 o 
  -2   0  12     5015.11     5570.53     54.38 o 
   0   0  12      265.24      303.56      4.22 o 
   2   0  12        0.01        1.02      0.34 o 
   4   0  12      101.15       84.73      1.61 o 
   6   0  12        0.13        0.27      0.62 o 
   8   0  12        1.69        2.82      1.86 o 
  -8   1  12        5.91        7.71      0.89 o 
  -7   1  12        4.19        6.20      0.76 o 
  -6   1  12        2.88        1.19      0.58 o 
  -5   1  12      779.57      727.40      5.69 o 
  -4   1  12       94.86       78.37      1.87 o 
  -3   1  12      171.32      175.04      1.77 o 
  -2   1  12      102.64       98.22      1.25 o 
  -1   1  12       55.53       75.41      0.90 o 
   0   1  12       61.39       61.85      0.76 o 
   1   1  12     2010.43     1996.57     23.31 o 
   2   1  12     1429.94     1386.76     10.15 o 
   3   1  12        2.41        1.56      0.33 o 
   4   1  12      100.13      106.65      1.66 o 
   5   1  12       17.52       18.67      0.86 o 
   6   1  12        0.78        0.95      0.58 o 
   7   1  12        5.51        5.93      0.84 o 
   8   1  12        0.97        2.57      1.70 o 
  -7   2  12        0.10        0.00      0.68 o 
  -6   2  12       21.60       17.58      0.95 o 
  -5   2  12      137.32      130.01      1.80 o 
  -4   2  12       45.00       45.68      1.12 o 
  -3   2  12       30.86       32.29      0.78 o 
  -2   2  12       14.77       15.53      0.54 o 
  -1   2  12       26.94       32.45      0.68 o 
   0   2  12       11.65       11.83      0.45 o 
   1   2  12      940.15      901.21      6.51 o 
   2   2  12      303.12      283.11      2.73 o 
   3   2  12       70.80       69.64      1.22 o 
   4   2  12       15.26        9.80      0.79 o 
   5   2  12        0.32        0.80      0.65 o 
   6   2  12       20.10       17.96      1.06 o 
   7   2  12        8.17        7.50      0.96 o 
  -7   3  12        2.42        4.19      0.98 o 
  -6   3  12        9.75        9.22      1.01 o 
  -5   3  12       18.24       20.29      0.96 o 
  -4   3  12       13.79       18.44      0.86 o 
  -3   3  12      477.54      448.59      4.57 o 
  -2   3  12      155.13      145.02      1.70 o 
  -1   3  12      304.91      276.11      2.44 o 
   0   3  12       27.63       25.84      0.79 o 
   1   3  12       82.45       78.42      1.34 o 
   2   3  12       71.82       68.58      1.34 o 
   3   3  12       21.84       22.11      0.99 o 
   4   3  12       79.19       69.46      1.58 o 
   5   3  12        6.02        7.37      0.88 o 
   6   3  12        8.57       10.62      1.03 o 
   7   3  12        1.48        1.23      0.96 o 
  -5   4  12        0.05        0.34      0.81 o 
  -4   4  12       18.42       22.46      1.16 o 
  -3   4  12        5.19        6.45      0.69 o 
  -2   4  12        5.16        6.02      0.75 o 
  -1   4  12       35.22       42.59      1.32 o 
   0   4  12      158.12      133.92      2.14 o 
   1   4  12       14.03       17.28      0.95 o 
   2   4  12       15.61       14.89      0.90 o 
   3   4  12       20.62       20.89      1.06 o 
   4   4  12        0.65        1.15      0.71 o 
   5   4  12       14.72       19.03      1.19 o 
  -3   5  12        1.36        3.96      1.46 o 
  -2   5  12        1.38        2.17      1.74 o 
  -1   5  12       37.78       42.85      1.70 o 
   0   5  12       28.94       29.68      2.00 o 
   1   5  12       30.32       29.66      1.45 o 
   2   5  12        2.36        2.46      0.91 o 
   3   5  12        3.40        5.08      1.09 o 
  -7   0  13        4.31        4.39      1.03 o 
  -5   0  13      146.55      120.34      2.42 o 
  -3   0  13      241.05      263.16      3.33 o 
  -1   0  13       48.69       70.00      1.31 o 
   1   0  13     1204.79     1156.24     10.66 o 
   3   0  13      203.36      228.12      2.91 o 
   5   0  13       19.42       21.41      1.06 o 
   7   0  13        0.00        0.50      1.01 o 
  -8   1  13       22.48       32.02      1.31 o 
  -7   1  13        7.03        6.18      0.77 o 
  -6   1  13        8.25        4.85      0.66 o 
  -5   1  13      710.79      658.99      5.59 o 
  -4   1  13       46.42       33.94      1.02 o 
  -3   1  13      150.49      137.18      1.53 o 
  -2   1  13      149.66      183.52      1.91 o 
  -1   1  13       65.37       67.22      0.90 o 
   0   1  13     1093.25     1157.39      8.59 o 
   1   1  13       34.15       39.00      0.68 o 
   2   1  13     1254.58     1257.30      9.27 o 
   3   1  13       79.19       68.32      0.93 o 
   4   1  13        1.84        1.50      0.46 o 
   5   1  13       40.30       39.83      1.09 o 
   6   1  13        1.87        1.44      0.60 o 
   7   1  13        0.55        0.44      0.69 o 
   8   1  13        5.40        8.46      1.30 o 
  -7   2  13        5.40        4.80      0.81 o 
  -6   2  13       55.18       40.33      1.29 o 
  -5   2  13       37.78       38.71      1.05 o 
  -4   2  13       21.45       23.18      0.98 o 
  -3   2  13       32.65       38.58      0.84 o 
  -2   2  13        4.50        6.05      0.42 o 
  -1   2  13       62.65       72.45      0.94 o 
   0   2  13        0.23        0.70      0.25 o 
   1   2  13      245.21      193.05      1.83 o 
   2   2  13       30.41       28.46      0.78 o 
   3   2  13       26.93       26.11      0.84 o 
   4   2  13        1.35        2.34      0.64 o 
   5   2  13       61.61       58.89      1.50 o 
   6   2  13       21.75       19.81      1.12 o 
   7   2  13        0.84        0.64      0.75 o 
  -7   3  13        9.64        8.91      2.17 o 
  -6   3  13        2.98        2.53      0.73 o 
  -5   3  13       19.03       13.88      0.86 o 
  -4   3  13       47.85       45.86      1.44 o 
  -3   3  13      240.16      237.42      2.54 o 
  -2   3  13        9.40       15.30      0.64 o 
  -1   3  13      122.19      112.97      1.37 o 
   0   3  13       11.04       12.94      0.59 o 
   1   3  13        5.78        7.10      0.58 o 
   2   3  13        0.03        1.47      0.53 o 
   3   3  13       24.50       26.53      1.06 o 
   4   3  13       35.93       37.52      1.24 o 
   5   3  13       10.95       14.17      1.33 o 
   6   3  13        3.86        4.39      0.90 o 
   7   3  13        4.21        4.89      1.34 o 
  -5   4  13       20.66       20.34      1.52 o 
  -4   4  13       25.42       18.49      1.08 o 
  -3   4  13       10.82       10.72      0.93 o 
  -2   4  13       86.61       71.04      1.99 o 
  -1   4  13       67.38       59.21      1.41 o 
   0   4  13       43.14       46.72      1.25 o 
   1   4  13       20.97       22.16      1.03 o 
   2   4  13        7.39        6.01      0.72 o 
   3   4  13        5.86        6.85      0.79 o 
   4   4  13        7.29        7.71      0.90 o 
   5   4  13       41.91       37.32      1.46 o 
  -3   5  13        5.87        5.31      1.46 o 
  -2   5  13        4.88        5.60      1.11 o 
  -1   5  13        0.11        5.21      0.99 o 
   0   5  13       23.21       24.65      1.73 o 
   1   5  13        3.00        6.56      1.06 o 
   2   5  13        0.00        0.89      1.22 o 
   3   5  13        3.90        3.45      1.13 o 
  -8   0  14        0.91        0.00      1.01 o 
  -6   0  14        1.05        0.86      0.81 o 
  -4   0  14       70.71       43.78      5.25 o 
  -2   0  14        6.63       10.47      0.64 o 
   0   0  14       24.95       24.52      0.65 o 
   2   0  14     1904.73     2027.11     18.46 o 
   4   0  14       28.43       27.23      0.98 o 
   6   0  14        4.12        6.86      1.24 o 
   8   0  14       15.65       20.22      2.43 o 
  -8   1  14        1.71        1.45      0.77 o 
  -7   1  14       13.84       16.54      0.97 o 
  -6   1  14        0.49        0.00      0.54 o 
  -5   1  14      263.38      292.36      3.10 o 
  -4   1  14       14.42       12.38      0.65 o 
  -3   1  14      252.91      243.16      2.25 o 
  -2   1  14      398.89      409.48      4.72 o 
  -1   1  14      120.47      102.91      1.20 o 
   0   1  14       41.36       44.28      0.93 o 
   1   1  14       37.40       44.44      0.69 o 
   2   1  14      264.96      305.33      2.38 o 
   3   1  14       99.97       78.58      1.44 o 
   4   1  14        4.49        5.87      0.58 o 
   5   1  14       66.88       66.28      1.35 o 
   6   1  14        5.37        5.84      0.78 o 
   7   1  14        0.74        0.98      0.71 o 
   8   1  14        0.03        0.30      0.98 o 
  -7   2  14       10.60       11.27      1.15 o 
  -6   2  14        1.74        0.15      0.65 o 
  -5   2  14       79.41       73.86      1.37 o 
  -4   2  14       96.76       86.85      1.41 o 
  -3   2  14       36.24       28.71      0.77 o 
  -2   2  14       38.20       40.44      0.84 o 
  -1   2  14      276.53      252.20      2.15 o 
   0   2  14        0.98        0.66      0.26 o 
   1   2  14      328.68      349.07      2.89 o 
   2   2  14      250.05      257.49      2.57 o 
   3   2  14        9.70       12.77      0.87 o 
   4   2  14       30.78       36.10      1.16 o 
   5   2  14        4.51        5.92      0.80 o 
   6   2  14        2.47        1.95      0.72 o 
   7   2  14        2.23        1.88      0.83 o 
  -6   3  14        3.11        6.15      0.86 o 
  -5   3  14        8.47        7.99      0.76 o 
  -4   3  14       23.56       21.57      1.10 o 
  -3   3  14        4.17        6.68      0.62 o 
  -2   3  14      336.14      295.20      3.42 o 
  -1   3  14       14.59       18.68      0.65 o 
   0   3  14       20.70       22.77      0.70 o 
   1   3  14        2.74        4.65      0.54 o 
   2   3  14       99.16       91.12      1.58 o 
   3   3  14        7.66       11.34      0.84 o 
   4   3  14        0.06        1.16      0.65 o 
   5   3  14       18.09       20.53      1.15 o 
   6   3  14        0.54        1.31      0.79 o 
  -5   4  14        1.13        0.69      1.03 o 
  -4   4  14        0.03        0.49      0.69 o 
  -3   4  14        4.25        3.17      0.73 o 
  -2   4  14      107.47       92.10      2.25 o 
  -1   4  14       64.60       60.60      1.94 o 
   0   4  14      249.04      207.74      3.60 o 
   1   4  14       10.08       10.42      0.91 o 
   2   4  14        1.69        2.38      0.63 o 
   3   4  14        2.43        4.25      0.77 o 
   4   4  14        2.86        3.24      0.85 o 
   5   4  14        0.07        0.80      0.89 o 
  -3   5  14        0.62        3.06      3.27 o 
  -2   5  14        0.14        2.48      0.88 o 
  -1   5  14       30.10       31.93      1.58 o 
   0   5  14        0.55        3.27      1.19 o 
   1   5  14       18.40       16.23      1.41 o 
   2   5  14       19.97       18.04      1.71 o 
   3   5  14        2.41        1.62      1.06 o 
  -7   0  15       19.14       21.29      1.47 o 
  -5   0  15      571.81      536.91      6.43 o 
  -3   0  15       36.60       27.04      1.25 o 
  -1   0  15      676.16      701.65      7.72 o 
   1   0  15       25.19       23.44      0.61 o 
   3   0  15      217.09      226.49      2.81 o 
   5   0  15       30.37       28.26      1.16 o 
   7   0  15        0.00        0.30      2.00 o 
  -8   1  15        2.14        3.99      0.93 o 
  -7   1  15        0.38        0.00      0.61 o 
  -6   1  15       52.72       47.24      1.21 o 
  -5   1  15       18.57       23.52      0.97 o 
  -4   1  15       11.84       11.23      0.64 o 
  -3   1  15       31.82       31.34      0.85 o 
  -2   1  15      989.01     1027.65      7.03 o 
  -1   1  15      135.39      123.32      1.30 o 
   0   1  15       17.36       19.15      0.58 o 
   1   1  15       35.39       36.15      0.67 o 
   2   1  15      240.92      232.32      1.94 o 
   3   1  15       26.24       26.36      0.88 o 
   4   1  15       17.71       20.81      0.84 o 
   5   1  15       15.74       21.35      0.93 o 
   6   1  15       35.10       32.44      1.12 o 
   7   1  15        0.16        0.00      0.90 o 
   8   1  15        0.42        0.00      1.14 o 
  -7   2  15        1.48        0.05      0.69 o 
  -6   2  15        2.87        1.69      0.71 o 
  -5   2  15      241.06      214.61      2.81 o 
  -4   2  15        1.47        2.22      0.58 o 
  -3   2  15       56.56       54.15      1.00 o 
  -2   2  15       70.83       67.04      1.00 o 
  -1   2  15       75.23       82.31      1.03 o 
   0   2  15       50.67       40.52      0.74 o 
   1   2  15        0.06        0.84      0.36 o 
   2   2  15       17.89       16.24      0.69 o 
   3   2  15        6.93        8.82      0.64 o 
   4   2  15      149.09      127.31      1.99 o 
   5   2  15       25.45       31.56      1.17 o 
   6   2  15        6.40        8.43      0.90 o 
   7   2  15        2.62        3.09      0.84 o 
  -6   3  15        2.84        5.15      0.94 o 
  -5   3  15        9.25        8.67      0.95 o 
  -4   3  15       60.03       48.04      1.40 o 
  -3   3  15        8.02        5.38      0.71 o 
  -2   3  15      166.17      152.82      2.34 o 
  -1   3  15        1.26        0.44      0.43 o 
   0   3  15       61.18       50.62      1.00 o 
   1   3  15       47.05       31.81      1.17 o 
   2   3  15       11.77       14.01      0.82 o 
   3   3  15      107.22       98.79      1.77 o 
   4   3  15        3.04        4.44      0.74 o 
   5   3  15       34.97       32.40      1.30 o 
   6   3  15        8.98       10.29      1.05 o 
  -5   4  15        0.84        0.90      1.03 o 
  -4   4  15        0.99        1.37      0.70 o 
  -3   4  15        0.94        2.35      0.73 o 
  -2   4  15        9.11       16.02      1.18 o 
  -1   4  15        0.26        1.61      0.71 o 
   0   4  15       12.77       17.82      1.67 o 
   1   4  15       17.44       14.95      1.12 o 
   2   4  15        0.65        0.72      0.71 o 
   3   4  15        4.23        2.82      0.87 o 
   4   4  15       18.36       17.51      1.33 o 
   5   4  15        0.03        2.23      0.98 o 
  -3   5  15       10.26       15.25      2.00 o 
  -2   5  15        1.28        2.86      1.00 o 
  -1   5  15        6.10        8.71      1.61 o 
   0   5  15        7.15       10.16      1.30 o 
   1   5  15       16.38       17.46      1.80 o 
   2   5  15        8.34       12.35      1.53 o 
   3   5  15        7.18        8.39      1.31 o 
  -8   0  16        4.07        3.46      1.19 o 
  -6   0  16       83.15       73.41      2.51 o 
  -4   0  16        8.12        7.89      0.84 o 
  -2   0  16      176.12      189.59      2.49 o 
   0   0  16      376.07      366.19      4.68 o 
   2   0  16     2866.12     2877.85     25.98 o 
   4   0  16        8.71       11.21      0.99 o 
   6   0  16        0.25        0.48      0.97 o 
   8   0  16       11.13       13.78      1.75 o 
  -7   1  16        0.64        0.52      0.64 o 
  -6   1  16        4.30        4.62      0.67 o 
  -5   1  16       43.40       55.88      1.41 o 
  -4   1  16        0.00        0.26      0.46 o 
  -3   1  16        0.43        0.34      0.26 o 
  -2   1  16       25.86       32.91      0.68 o 
  -1   1  16      403.34      401.72      3.50 o 
   0   1  16       19.36       15.29      0.51 o 
   1   1  16      141.32      132.52      1.33 o 
   2   1  16      149.44      151.30      1.43 o 
   3   1  16       48.67       54.35      1.13 o 
   4   1  16        4.34        4.98      0.70 o 
   5   1  16       96.04       95.99      1.65 o 
   6   1  16        0.00        0.18      0.57 o 
   7   1  16        3.17        3.86      0.90 o 
  -7   2  16        6.69        7.21      1.04 o 
  -6   2  16        6.90        8.01      1.07 o 
  -5   2  16       16.47       12.27      0.81 o 
  -4   2  16       38.50       37.91      0.98 o 
  -3   2  16      106.90       97.07      1.45 o 
  -2   2  16      104.56      115.29      1.48 o 
  -1   2  16       83.82       74.97      1.10 o 
   0   2  16       84.26       76.37      1.08 o 
   1   2  16      166.40      158.66      1.77 o 
   2   2  16        0.63        2.72      0.47 o 
   3   2  16        0.43        1.46      0.50 o 
   4   2  16       64.59       65.23      1.54 o 
   5   2  16       71.82       68.46      1.56 o 
   6   2  16        0.00        0.00      0.69 o 
   7   2  16        0.06        0.00      0.76 o 
  -6   3  16       24.50       30.12      1.47 o 
  -5   3  16       10.39        7.96      0.96 o 
  -4   3  16       46.82       40.87      1.33 o 
  -3   3  16       52.87       48.01      1.33 o 
  -2   3  16      158.89      148.58      2.34 o 
  -1   3  16       95.55      101.18      1.67 o 
   0   3  16        1.27        2.52      0.56 o 
   1   3  16        0.12        0.27      0.61 o 
   2   3  16       79.03       70.29      1.72 o 
   3   3  16        3.04        2.65      0.77 o 
   4   3  16       12.96       12.89      1.02 o 
   5   3  16        2.99        4.11      0.89 o 
   6   3  16        2.20        3.22      0.91 o 
  -5   4  16        8.26        8.64      1.27 o 
  -4   4  16       12.45       12.80      1.01 o 
  -3   4  16       28.62       26.55      1.36 o 
  -2   4  16       17.53       12.86      1.13 o 
  -1   4  16       20.09       26.01      1.39 o 
   0   4  16      139.89      126.79      2.74 o 
   1   4  16        3.38        3.90      1.05 o 
   2   4  16       18.66       17.65      1.20 o 
   3   4  16        1.40        1.88      0.87 o 
   4   4  16       13.91       17.02      1.39 o 
   5   4  16        0.91        1.19      0.94 o 
  -3   5  16       14.96       16.67      3.07 o 
  -2   5  16        5.51        8.55      1.25 o 
  -1   5  16        5.35        6.86      1.06 o 
   0   5  16       46.38       40.41      1.98 o 
   1   5  16        0.17        3.22      1.03 o 
   2   5  16        0.51        0.00      1.00 o 
   3   5  16       12.78       15.25      2.18 o 
  -7   0  17        0.31        0.74      0.95 o 
  -5   0  17      519.58      450.58     11.98 o 
  -3   0  17      129.67      148.78      2.34 o 
  -1   0  17      408.43      431.67      5.13 o 
   1   0  17        5.37        6.27      0.39 o 
   3   0  17      296.59      274.79      3.29 o 
   5   0  17        9.70       10.27      1.47 o 
   7   0  17        3.94        6.99      1.37 o 
  -7   1  17        0.05        0.96      0.72 o 
  -6   1  17       66.56       58.52      1.33 o 
  -5   1  17      182.57      145.47      1.92 o 
  -4   1  17       84.97       74.93      1.49 o 
  -3   1  17        0.06        0.07      0.37 o 
  -2   1  17      483.94      470.34      3.84 o 
  -1   1  17      104.68       98.74      1.31 o 
   0   1  17        1.24        0.52      0.27 o 
   1   1  17      103.73       91.67      1.05 o 
   2   1  17       93.62      107.98      1.16 o 
   3   1  17       14.41       16.90      0.71 o 
   4   1  17       37.69       35.76      1.00 o 
   5   1  17        1.21        1.47      0.58 o 
   6   1  17        1.91        1.38      0.64 o 
   7   1  17        0.08        0.00      0.86 o 
  -7   2  17        0.00        0.00      0.80 o 
  -6   2  17       13.43       16.79      1.26 o 
  -5   2  17        2.03        5.46      0.86 o 
  -4   2  17       18.73       18.23      0.98 o 
  -3   2  17       57.80       60.16      1.29 o 
  -2   2  17      655.94      600.54      5.20 o 
  -1   2  17      120.08      120.12      1.59 o 
   0   2  17      139.45      121.18      1.62 o 
   1   2  17       21.13       25.61      0.79 o 
   2   2  17      206.53      174.05      2.17 o 
   3   2  17      187.11      174.31      2.12 o 
   4   2  17       42.70       45.23      1.26 o 
   5   2  17       37.71       36.43      1.25 o 
   6   2  17        0.83        0.00      0.69 o 
   7   2  17        2.84        2.73      0.84 o 
  -6   3  17       12.43       18.70      1.28 o 
  -5   3  17        0.14        0.00      0.73 o 
  -4   3  17        7.62        7.90      0.87 o 
  -3   3  17       77.44       70.74      1.58 o 
  -2   3  17        5.17       10.98      0.84 o 
  -1   3  17       12.80       11.31      0.81 o 
   0   3  17      104.05       93.41      2.05 o 
   1   3  17       12.06       12.49      0.92 o 
   2   3  17       19.01       19.37      1.12 o 
   3   3  17       19.00       16.93      1.14 o 
   4   3  17       45.95       39.24      1.52 o 
   5   3  17       16.63       17.91      1.31 o 
   6   3  17        4.05        7.36      1.14 o 
  -5   4  17        6.31        7.33      1.90 o 
  -4   4  17       21.82       24.02      1.24 o 
  -3   4  17       14.33       20.53      1.39 o 
  -2   4  17       30.97       29.34      1.41 o 
  -1   4  17       54.89       54.49      1.80 o 
   0   4  17       24.06       27.58      2.43 o 
   1   4  17       22.65       19.61      1.97 o 
   2   4  17        0.53        0.00      0.73 o 
   3   4  17        1.21        1.13      0.84 o 
   4   4  17        8.27        9.55      1.13 o 
   5   4  17       10.26        9.60      1.37 o 
  -2   5  17        0.18        1.73      0.84 o 
  -1   5  17        0.24        3.29      0.95 o 
   0   5  17        8.71       12.69      2.68 o 
   1   5  17       32.93       29.89      1.76 o 
   2   5  17        7.96        6.45      1.26 o 
  -6   0  18        0.60        0.28      0.87 o 
  -4   0  18       71.42       68.09      1.92 o 
  -2   0  18      148.41      172.48      2.38 o 
   0   0  18      192.01      212.79      2.81 o 
   2   0  18      239.84      230.17      2.74 o 
   4   0  18       70.45       68.83      1.51 o 
   6   0  18       17.13       18.61      1.61 o 
  -7   1  18        9.35       14.88      1.13 o 
  -6   1  18        1.21        0.48      0.68 o 
  -5   1  18       18.66       12.96      0.91 o 
  -4   1  18       75.31       68.87      1.95 o 
  -3   1  18      129.75      120.88      1.76 o 
  -2   1  18       73.25       74.42      1.34 o 
  -1   1  18        0.28        0.41      0.33 o 
   0   1  18       14.47       17.67      0.67 o 
   1   1  18       11.67       16.75      0.57 o 
   2   1  18      297.01      272.65      2.37 o 
   3   1  18       66.09       76.82      1.27 o 
   4   1  18        1.06        0.00      0.49 o 
   5   1  18       15.87       16.27      0.87 o 
   6   1  18        1.25        1.57      0.63 o 
   7   1  18        2.39        3.23      1.01 o 
  -7   2  18        0.51        0.00      0.92 o 
  -6   2  18        0.67        0.00      0.76 o 
  -5   2  18       66.02       63.05      1.66 o 
  -4   2  18      231.59      207.01      2.67 o 
  -3   2  18        0.00        0.30      0.53 o 
  -2   2  18      196.31      193.10      2.29 o 
  -1   2  18       12.46       14.53      0.98 o 
   0   2  18       94.05       92.32      1.52 o 
   1   2  18        1.65        2.96      0.53 o 
   2   2  18      175.20      167.33      2.35 o 
   3   2  18       49.12       58.25      1.41 o 
   4   2  18        3.08        6.55      0.86 o 
   5   2  18       24.29       22.17      1.52 o 
   6   2  18        1.29        0.28      0.78 o 
   7   2  18        0.96        2.02      0.93 o 
  -6   3  18        1.06        3.83      0.97 o 
  -5   3  18        0.59        0.36      0.98 o 
  -4   3  18       25.89       25.11      1.21 o 
  -3   3  18        6.01       10.87      0.86 o 
  -2   3  18      164.19      145.94      2.35 o 
  -1   3  18       42.18       34.44      1.14 o 
   0   3  18       13.14       10.89      0.87 o 
   1   3  18       14.66       10.41      0.89 o 
   2   3  18       14.27       15.81      1.07 o 
   3   3  18        7.90        7.52      0.92 o 
   4   3  18       13.95        9.80      1.04 o 
   5   3  18       21.74       20.81      1.51 o 
   6   3  18        5.64        5.45      1.10 o 
  -5   4  18        7.87       10.60      1.20 o 
  -4   4  18        0.55        1.53      0.77 o 
  -3   4  18       52.34       41.77      1.73 o 
  -2   4  18        4.16        6.19      0.93 o 
  -1   4  18       39.19       40.12      1.59 o 
   0   4  18        9.63        9.23      1.07 o 
   1   4  18       20.06       24.50      1.51 o 
   2   4  18       11.03        7.68      0.99 o 
   3   4  18        0.94        1.28      0.83 o 
   4   4  18        6.68        7.71      1.13 o 
   5   4  18       12.88       14.06      1.50 o 
  -2   5  18        0.13        2.77      1.02 o 
  -1   5  18        9.05        9.95      1.14 o 
   0   5  18       62.62       61.44      2.09 o 
   1   5  18       10.25       12.03      1.32 o 
   2   5  18        8.33        5.58      1.26 o 
  -7   0  19       10.97       11.07      1.50 o 
  -5   0  19        5.49        6.04      0.94 o 
  -3   0  19       98.38      107.27      2.27 o 
  -1   0  19     1319.49     1284.61     13.62 o 
   1   0  19      113.79      115.21      1.82 o 
   3   0  19       15.16       17.25      0.95 o 
   5   0  19       71.53       64.58      2.26 o 
   7   0  19        0.54        0.00      1.12 o 
  -7   1  19        3.19        3.82      0.89 o 
  -6   1  19        0.06        0.00      0.64 o 
  -5   1  19       33.29       26.72      1.40 o 
  -4   1  19      491.49      451.62      5.79 o 
  -3   1  19       37.52       30.77      0.99 o 
  -2   1  19       24.25       30.99      0.97 o 
  -1   1  19        0.02        0.24      0.34 o 
   0   1  19      103.76      120.26      1.46 o 
   1   1  19        4.20        6.22      0.43 o 
   2   1  19       69.25       75.69      1.23 o 
   3   1  19      207.27      211.30      2.48 o 
   4   1  19        2.24        2.46      0.58 o 
   5   1  19       10.36       11.70      0.80 o 
   6   1  19        0.44        0.49      0.62 o 
   7   1  19        0.00        0.00      0.91 o 
  -7   2  19        0.34        0.00      0.95 o 
  -6   2  19        4.25        3.34      0.89 o 
  -5   2  19       17.76       15.82      1.10 o 
  -4   2  19      125.92      129.61      2.07 o 
  -3   2  19       38.10       35.49      1.09 o 
  -2   2  19       26.42       29.46      0.94 o 
  -1   2  19        2.78        5.20      0.63 o 
   0   2  19       19.77       22.65      1.07 o 
   1   2  19       22.90       25.82      1.00 o 
   2   2  19       57.40       52.81      1.28 o 
   3   2  19       73.82       69.83      1.55 o 
   4   2  19       35.65       33.88      1.34 o 
   5   2  19        0.60        0.00      0.74 o 
   6   2  19        0.46        0.00      0.80 o 
   7   2  19        5.69        4.23      1.13 o 
  -6   3  19        7.60        7.97      1.09 o 
  -5   3  19        6.40        5.81      0.95 o 
  -4   3  19        0.25        0.65      0.71 o 
  -3   3  19        6.45        8.64      0.84 o 
  -2   3  19      173.18      159.97      3.06 o 
  -1   3  19      105.04       91.24      1.90 o 
   0   3  19       76.84       76.39      1.75 o 
   1   3  19       15.67       19.29      1.09 o 
   2   3  19       98.33       81.64      1.93 o 
   3   3  19       25.35       24.02      1.31 o 
   4   3  19        0.06        1.49      0.81 o 
   5   3  19       17.08       19.32      1.37 o 
   6   3  19        2.08        2.39      0.99 o 
  -4   4  19       11.05       10.95      1.15 o 
  -3   4  19        0.41        1.18      0.85 o 
  -2   4  19       26.12       19.58      1.34 o 
  -1   4  19        5.08        7.46      0.97 o 
   0   4  19        0.27        1.54      1.09 o 
   1   4  19       29.69       28.75      1.61 o 
   2   4  19        4.73        2.11      0.89 o 
   3   4  19        1.27        0.98      0.83 o 
   4   4  19        6.16        6.34      1.11 o 
  -1   5  19        2.66        4.69      0.98 o 
   0   5  19       11.23       16.90      1.36 o 
   1   5  19       28.03       28.16      1.96 o 
  -6   0  20       27.85       31.57      2.67 o 
  -4   0  20        6.79        7.58      2.76 o 
  -2   0  20      153.55      175.34      3.57 o 
   0   0  20        1.59        0.00      0.57 o 
   2   0  20      221.18      196.40      2.82 o 
   4   0  20       41.47       40.05      1.44 o 
   6   0  20        6.09        4.19      1.21 o 
  -7   1  20        9.22       14.98      1.17 o 
  -6   1  20        0.64        1.93      0.79 o 
  -5   1  20        0.16        0.00      0.61 o 
  -4   1  20      314.55      287.89      3.50 o 
  -3   1  20       26.68       26.14      0.98 o 
  -2   1  20      111.76      106.52      1.66 o 
  -1   1  20       40.61       36.17      0.87 o 
   0   1  20       14.90       15.32      0.69 o 
   1   1  20      102.76      115.02      1.42 o 
   2   1  20        7.56        8.91      0.57 o 
   3   1  20       75.70       72.03      1.48 o 
   4   1  20        1.19        0.28      0.59 o 
   5   1  20        0.33        1.69      0.70 o 
   6   1  20        5.58        3.88      0.91 o 
   7   1  20        0.23        0.90      1.17 o 
  -7   2  20       10.63       10.14      1.36 o 
  -6   2  20       26.34       30.59      1.48 o 
  -5   2  20       49.84       37.13      1.44 o 
  -4   2  20       22.17       24.59      1.16 o 
  -3   2  20        4.42        4.27      0.69 o 
  -2   2  20       13.48       15.10      0.97 o 
  -1   2  20       48.76       40.81      0.99 o 
   0   2  20        6.41        8.32      0.81 o 
   1   2  20        9.69       10.87      0.82 o 
   2   2  20       24.40       21.38      0.94 o 
   3   2  20       12.84       14.17      0.88 o 
   4   2  20        5.17        5.89      1.23 o 
   5   2  20        6.10        6.56      0.95 o 
   6   2  20        9.22        8.07      1.06 o 
  -6   3  20        0.17        0.00      0.90 o 
  -5   3  20        1.27        1.20      0.81 o 
  -4   3  20       36.63       36.28      1.39 o 
  -3   3  20       44.99       39.92      1.29 o 
  -2   3  20       80.25       80.41      1.52 o 
  -1   3  20        1.47        2.88      0.79 o 
   0   3  20        4.33        7.65      1.00 o 
   1   3  20        2.17        3.76      0.75 o 
   2   3  20        0.87        1.73      0.73 o 
   3   3  20        5.43        6.29      0.94 o 
   4   3  20       17.83       19.15      1.29 o 
   5   3  20       15.85       19.30      1.36 o 
   6   3  20        2.65        2.45      1.38 o 
  -4   4  20        8.19       10.54      1.18 o 
  -3   4  20       35.59       32.09      2.23 o 
  -2   4  20        1.62        2.46      0.85 o 
  -1   4  20       10.72        9.73      1.02 o 
   0   4  20       18.14       19.67      1.81 o 
   1   4  20        0.04        3.66      0.84 o 
   2   4  20       22.36       17.80      1.30 o 
   3   4  20        1.27        0.29      0.86 o 
   4   4  20        6.10        5.86      1.32 o 
  -1   5  20        6.36        8.77      1.12 o 
   0   5  20       12.92       15.00      2.59 o 
   1   5  20       14.93       18.72      1.79 o 
  -7   0  21        2.43        2.67      1.57 o 
  -5   0  21       12.43       15.49      1.64 o 
  -3   0  21       45.90       48.30      3.07 o 
  -1   0  21       89.12      105.76      3.35 o 
   1   0  21      142.45      152.16      2.93 o 
   3   0  21       97.12       96.81      1.93 o 
   5   0  21        2.73        2.73      1.07 o 
   7   0  21        0.01        0.00      1.39 o 
  -7   1  21        0.95        1.04      0.96 o 
  -6   1  21        1.21        1.92      0.82 o 
  -5   1  21        2.86        2.09      0.82 o 
  -4   1  21      104.11      125.75      2.15 o 
  -3   1  21       10.71       12.46      0.79 o 
  -2   1  21        4.22        3.58      0.63 o 
  -1   1  21      124.70      129.51      1.82 o 
   0   1  21        4.85        4.35      0.46 o 
   1   1  21       14.26       14.81      0.59 o 
   2   1  21       62.03       52.35      1.18 o 
   3   1  21      103.77      105.34      1.81 o 
   4   1  21       45.65       42.12      1.25 o 
   5   1  21       37.95       39.74      1.43 o 
   6   1  21       16.54       18.39      1.47 o 
   7   1  21        0.29        0.19      1.23 o 
  -6   2  21       21.93       21.52      1.35 o 
  -5   2  21        9.39       16.86      1.14 o 
  -4   2  21       29.68       31.25      1.21 o 
  -3   2  21        3.00        3.37      0.64 o 
  -2   2  21       52.40       52.88      1.97 o 
  -1   2  21       37.70       34.21      0.95 o 
   0   2  21       67.73       64.89      1.38 o 
   1   2  21       13.74       17.82      0.94 o 
   2   2  21       76.62       87.40      1.68 o 
   3   2  21       35.28       40.02      1.23 o 
   4   2  21        9.51        9.75      0.99 o 
   5   2  21       15.15       17.33      1.23 o 
   6   2  21        0.85        0.00      0.86 o 
  -5   3  21        1.16        0.95      0.85 o 
  -4   3  21       51.58       49.49      1.53 o 
  -3   3  21        5.05        5.55      0.78 o 
  -2   3  21        9.30       12.31      0.91 o 
  -1   3  21       96.63       83.83      1.87 o 
   0   3  21        6.83        7.35      0.82 o 
   1   3  21       57.26       50.60      1.53 o 
   2   3  21        1.27        2.11      0.75 o 
   3   3  21       18.81       20.11      1.26 o 
   4   3  21        1.23        3.03      0.90 o 
   5   3  21        5.87        5.67      1.05 o 
  -4   4  21        0.13        1.30      1.53 o 
  -3   4  21        1.28        3.88      0.99 o 
  -2   4  21        0.30        2.15      0.91 o 
  -1   4  21       33.02       32.32      1.49 o 
   0   4  21       41.67       44.91      1.96 o 
   1   4  21       84.80       75.45      2.01 o 
   2   4  21        0.70        1.55      0.87 o 
   3   4  21        1.14        0.00      0.86 o 
   4   4  21        7.67       10.11      1.31 o 
  -6   0  22       38.04       33.87      2.37 o 
  -4   0  22       84.29       84.40      3.77 o 
  -2   0  22       35.46       34.97      1.69 o 
   0   0  22      260.88      232.85      4.04 o 
   2   0  22       71.94       60.45      1.76 o 
   4   0  22        3.31        6.46      2.18 o 
   6   0  22        0.06        0.00      1.77 o 
  -7   1  22        3.29        4.90      1.36 o 
  -6   1  22        3.94        4.41      1.00 o 
  -5   1  22       36.43       35.65      1.56 o 
  -4   1  22      117.11      109.30      2.50 o 
  -3   1  22       28.34       31.41      1.32 o 
  -2   1  22       21.28       20.60      1.35 o 
  -1   1  22      370.87      349.28      3.99 o 
   0   1  22       12.89        9.77      0.71 o 
   1   1  22        1.37        1.05      0.42 o 
   2   1  22        4.21        4.54      0.57 o 
   3   1  22       12.42       20.88      1.48 o 
   4   1  22       39.48       41.79      1.28 o 
   5   1  22       18.38       22.01      1.16 o 
   6   1  22       13.13       15.79      1.69 o 
   7   1  22        3.55        4.39      1.34 o 
  -6   2  22        8.60       10.52      1.14 o 
  -5   2  22        0.98        0.22      0.76 o 
  -4   2  22      139.62      128.21      2.12 o 
  -3   2  22       15.10       15.58      1.06 o 
  -2   2  22      139.23      138.03      2.26 o 
  -1   2  22        0.04        0.59      0.48 o 
   0   2  22        9.26       10.52      0.76 o 
   1   2  22       14.57       13.67      0.82 o 
   2   2  22        0.36        0.28      0.50 o 
   3   2  22        0.40        1.62      0.68 o 
   4   2  22        6.80        5.75      1.17 o 
   5   2  22       26.33       25.03      1.40 o 
   6   2  22        4.76        4.77      1.00 o 
  -5   3  22        0.29        1.46      0.92 o 
  -4   3  22        0.01        1.48      0.78 o 
  -3   3  22       13.10       10.88      0.94 o 
  -2   3  22       41.69       40.90      1.33 o 
  -1   3  22       75.39       66.41      2.06 o 
   0   3  22        0.18        0.09      0.60 o 
   1   3  22       14.86       15.66      1.54 o 
   2   3  22       74.52       62.04      1.74 o 
   3   3  22       16.31       14.73      1.15 o 
   4   3  22       23.80       21.57      1.71 o 
   5   3  22        0.72        0.94      0.91 o 
  -4   4  22        3.02        4.10      1.07 o 
  -3   4  22        8.48       10.11      1.19 o 
  -2   4  22        0.25        1.51      0.85 o 
  -1   4  22       16.07       17.41      1.25 o 
   0   4  22        0.60        1.41      1.56 o 
   1   4  22        3.86        8.15      1.02 o 
   2   4  22       13.26       10.01      1.14 o 
   3   4  22        6.71        6.51      1.12 o 
   4   4  22        2.90        2.59      1.15 o 
  -7   0  23       13.02       19.35      2.79 o 
  -5   0  23        9.53        9.04      1.47 o 
  -3   0  23        1.19        2.48      1.07 o 
  -1   0  23        6.25        6.40      0.99 o 
   1   0  23       26.42       20.78      1.22 o 
   3   0  23      534.47      511.55      8.08 o 
   5   0  23       14.55       18.63      3.11 o 
   7   0  23        0.84        0.00      2.00 o 
  -6   1  23        0.01        0.85      0.86 o 
  -5   1  23        4.87        5.92      0.97 o 
  -4   1  23        9.61       10.03      1.18 o 
  -3   1  23       19.93       18.49      1.15 o 
  -2   1  23        4.68        4.95      0.76 o 
  -1   1  23       56.48       62.04      1.48 o 
   0   1  23        6.14        3.67      0.66 o 
   1   1  23        2.15        3.24      0.57 o 
   2   1  23       13.93       13.16      1.26 o 
   3   1  23        0.19        0.00      0.67 o 
   4   1  23       21.36       23.99      1.41 o 
   5   1  23        0.02        0.98      0.81 o 
   6   1  23       22.52       20.45      2.31 o 
  -6   2  23        0.15        0.18      1.02 o 
  -5   2  23        0.31        0.50      0.83 o 
  -4   2  23        0.47        1.14      0.73 o 
  -3   2  23       20.47       20.22      0.98 o 
  -2   2  23      146.17      143.33      2.04 o 
  -1   2  23      104.10      108.07      1.66 o 
   0   2  23        1.77        1.54      0.60 o 
   1   2  23       16.88       13.64      0.84 o 
   2   2  23        0.22        0.00      0.41 o 
   3   2  23        0.07        0.00      0.64 o 
   4   2  23        7.19        6.24      0.92 o 
   5   2  23       10.83       11.25      1.14 o 
   6   2  23        9.30       10.22      1.48 o 
  -5   3  23       60.28       65.88      1.88 o 
  -4   3  23       23.93       22.80      1.26 o 
  -3   3  23       38.77       36.01      1.53 o 
  -2   3  23       39.43       37.06      1.29 o 
  -1   3  23       59.53       57.84      1.49 o 
   0   3  23       42.35       45.26      1.60 o 
   1   3  23        5.31        5.52      0.96 o 
   2   3  23        1.94        0.81      0.75 o 
   3   3  23       15.37       14.71      1.18 o 
   4   3  23        3.76        4.38      0.97 o 
   5   3  23        1.48        0.13      0.93 o 
  -3   4  23        4.44        5.68      1.07 o 
  -2   4  23       19.54       22.32      1.44 o 
  -1   4  23        0.07        1.76      0.87 o 
   0   4  23        8.42       10.26      1.07 o 
   1   4  23      106.73       96.12      2.29 o 
   2   4  23        2.49        1.40      0.90 o 
   3   4  23        3.43        3.71      1.04 o 
  -6   0  24        0.80        0.00      1.17 o 
  -4   0  24      520.23      474.79      8.01 o 
  -2   0  24        2.12        1.17      0.93 o 
   0   0  24       39.45       35.74      1.56 o 
   2   0  24        1.38        0.86      0.70 o 
   4   0  24       83.83       93.87      5.34 o 
   6   0  24        1.72        1.90      2.23 o 
  -6   1  24        0.02        0.28      0.96 o 
  -5   1  24       28.14       28.65      1.52 o 
  -4   1  24       37.05       31.98      1.61 o 
  -3   1  24        0.05        0.00      0.69 o 
  -2   1  24        7.34        8.06      0.85 o 
  -1   1  24      295.22      291.98      3.61 o 
   0   1  24       22.76       20.15      0.97 o 
   1   1  24       14.69       20.97      1.05 o 
   2   1  24       60.82       48.49      1.62 o 
   3   1  24        2.59        3.43      0.82 o 
   4   1  24        0.46        0.11      0.79 o 
   5   1  24       12.95       18.43      2.66 o 
   6   1  24        0.67        1.72      2.14 o 
  -6   2  24        0.09        0.00      1.28 o 
  -5   2  24        3.28        3.53      1.08 o 
  -4   2  24        0.42        1.80      0.81 o 
  -3   2  24        5.01        7.32      1.09 o 
  -2   2  24        8.61       10.87      1.27 o 
  -1   2  24      391.80      356.22      4.72 o 
   0   2  24       30.56       25.11      1.56 o 
   1   2  24        6.43        4.79      0.67 o 
   2   2  24        0.00        0.00      0.49 o 
   3   2  24       12.81       11.40      0.97 o 
   4   2  24       57.29       50.18      1.63 o 
   5   2  24       19.00       19.70      1.34 o 
   6   2  24        3.87        3.05      1.12 o 
  -5   3  24       12.58       22.41      1.53 o 
  -4   3  24        3.19        2.99      0.84 o 
  -3   3  24       44.21       42.51      1.48 o 
  -2   3  24       28.76       25.86      1.22 o 
  -1   3  24       11.03       10.49      0.85 o 
   0   3  24       35.11       34.57      1.76 o 
   1   3  24       43.26       40.79      1.70 o 
   2   3  24        0.94        0.36      0.73 o 
   3   3  24        8.16        7.13      1.02 o 
   4   3  24        5.19        4.08      0.99 o 
   5   3  24        3.94        2.22      1.00 o 
  -3   4  24        5.05        6.03      1.10 o 
  -2   4  24        0.56        2.61      0.92 o 
  -1   4  24        0.10        0.29      0.86 o 
   0   4  24        8.51        8.12      1.06 o 
   1   4  24        4.04        8.53      1.03 o 
   2   4  24        9.88        5.92      1.07 o 
   3   4  24        2.67        2.28      1.11 o 
  -5   0  25       20.09       21.20      1.95 o 
  -3   0  25        1.30        0.52      1.01 o 
  -1   0  25       18.91       14.96      1.30 o 
   1   0  25        4.11        2.83      0.83 o 
   3   0  25       53.89       54.25      3.99 o 
   5   0  25        0.12        0.00      1.81 o 
  -6   1  25        3.23        4.12      1.08 o 
  -5   1  25        1.73        0.91      0.85 o 
  -4   1  25        0.18        0.07      0.90 o 
  -3   1  25       20.07       20.28      1.22 o 
  -2   1  25      230.66      220.98      3.16 o 
  -1   1  25        0.42        3.53      0.71 o 
   0   1  25        1.60        5.08      0.69 o 
   1   1  25        9.53       10.65      1.01 o 
   2   1  25        2.38        2.83      0.77 o 
   3   1  25       41.90       38.79      1.56 o 
   4   1  25        8.90        8.76      1.09 o 
   5   1  25        0.41        0.00      2.14 o 
   6   1  25        0.00        0.00      1.95 o 
  -6   2  25        0.45        0.54      1.21 o 
  -5   2  25        0.75        2.36      1.03 o 
  -4   2  25       38.56       40.22      1.67 o 
  -3   2  25      215.80      204.92      3.22 o 
  -2   2  25        2.20        1.65      0.72 o 
  -1   2  25       27.00       38.93      1.65 o 
   0   2  25        3.79        3.02      0.85 o 
   1   2  25        4.61        5.01      0.89 o 
   2   2  25        0.00        0.00      0.69 o 
   3   2  25        9.42        5.68      1.20 o 
   4   2  25        1.52        2.29      1.14 o 
   5   2  25        0.87        0.67      1.25 o 
   6   2  25        8.61       10.48      4.76 o 
  -5   3  25        0.00        0.00      1.21 o 
  -4   3  25        0.24        0.00      0.94 o 
  -3   3  25       18.77       20.03      1.79 o 
  -2   3  25        2.81        3.81      0.87 o 
  -1   3  25        4.12        5.93      0.87 o 
   0   3  25       30.80       28.69      1.23 o 
   1   3  25        6.35        4.97      0.79 o 
   2   3  25        9.01        6.92      0.96 o 
   3   3  25        6.17        5.23      0.97 o 
   4   3  25        0.00        0.00      0.87 o 
   5   3  25        0.31        0.00      1.01 o 
  -3   4  25        0.00        0.44      0.89 o 
  -2   4  25        4.92        3.55      1.03 o 
  -1   4  25        2.85        5.36      1.70 o 
   0   4  25        6.72        9.18      1.06 o 
   1   4  25        7.39        8.80      1.07 o 
   2   4  25        6.13        6.44      1.12 o 
   3   4  25       15.34       13.55      1.49 o 
  -6   0  26       17.12       23.50      2.18 o 
  -4   0  26        1.97        2.73      1.25 o 
  -2   0  26        3.42        1.89      1.05 o 
   0   0  26      157.32      159.73      3.38 o 
   2   0  26       43.26       46.71      1.72 o 
   4   0  26       18.62       26.34      3.44 o 
   6   0  26       32.15       28.05      3.95 o 
  -6   1  26        1.04        1.32      1.00 o 
  -5   1  26        1.92        1.65      1.00 o 
  -4   1  26       65.10       52.95      1.90 o 
  -3   1  26       29.98       33.37      1.45 o 
  -2   1  26        2.52        2.68      0.75 o 
  -1   1  26       39.20       45.47      1.40 o 
   0   1  26        7.25       11.10      0.95 o 
   1   1  26       30.95       35.50      1.47 o 
   2   1  26        0.11        0.00      0.64 o 
   3   1  26        0.76        0.00      0.74 o 
   4   1  26       54.75       52.42      1.86 o 
   5   1  26        0.14        0.00      1.29 o 
   6   1  26        0.00        2.97      2.23 o 
  -5   2  26        2.26        1.84      1.03 o 
  -4   2  26        1.89        4.46      0.95 o 
  -3   2  26       27.78       32.20      1.44 o 
  -2   2  26        0.69        0.31      0.70 o 
  -1   2  26       31.55       36.16      1.62 o 
   0   2  26       17.86       16.81      1.25 o 
   1   2  26        0.98        1.09      0.79 o 
   2   2  26        2.83        5.82      0.96 o 
   3   2  26        2.85        4.25      1.15 o 
   4   2  26       15.66       13.54      1.56 o 
   5   2  26        1.88        2.10      2.15 o 
  -4   3  26       32.90       33.49      1.83 o 
  -3   3  26        0.46        1.26      1.15 o 
  -2   3  26        0.05        0.00      0.85 o 
  -1   3  26       18.67       15.98      1.35 o 
   0   3  26       22.54       17.75      1.57 o 
   1   3  26       23.56       25.46      1.90 o 
   2   3  26        1.14        0.46      0.92 o 
   3   3  26       12.12       10.30      1.32 o 
   4   3  26        0.42        0.73      1.04 o 
  -2   4  26        2.56        2.86      1.13 o 
  -1   4  26       23.17       19.68      1.65 o 
   0   4  26        0.21        1.25      0.89 o 
   1   4  26        1.92        4.46      0.94 o 
   2   4  26        1.36        0.00      1.23 o 
  -5   0  27       17.28       18.09      1.88 o 
  -3   0  27       45.42       46.24      3.84 o 
  -1   0  27       28.05       24.29      1.63 o 
   1   0  27        0.30        0.00      0.77 o 
   3   0  27        2.45        0.00      1.67 o 
   5   0  27        6.15        2.51      2.37 o 
  -6   1  27        1.83        3.71      1.41 o 
  -5   1  27        3.79        2.68      0.96 o 
  -4   1  27        1.66        2.63      0.94 o 
  -3   1  27      101.41       91.07      2.12 o 
  -2   1  27       27.81       25.96      1.28 o 
  -1   1  27       20.66       22.63      1.15 o 
   0   1  27       17.54       14.94      0.95 o 
   1   1  27        2.31        3.85      0.85 o 
   2   1  27        0.12        0.00      0.82 o 
   3   1  27        1.94        1.48      0.78 o 
   4   1  27        8.44        8.77      1.62 o 
   5   1  27        3.59        2.16      1.54 o 
   6   1  27        0.49        0.23      2.18 o 
  -5   2  27       14.73       19.58      1.62 o 
  -4   2  27        1.21        1.14      0.87 o 
  -3   2  27        4.21        3.98      0.90 o 
  -2   2  27        1.24        0.00      0.72 o 
  -1   2  27        0.04        0.42      0.80 o 
   0   2  27       31.72       29.93      1.51 o 
   1   2  27        7.00        9.18      1.09 o 
   2   2  27       12.48       16.28      1.31 o 
   3   2  27        0.57        0.62      1.00 o 
   4   2  27        1.96        0.79      1.10 o 
   5   2  27        4.56        2.89      1.30 o 
  -4   3  27        2.35        3.46      1.35 o 
  -3   3  27       10.63        8.20      1.46 o 
  -2   3  27        0.29        0.44      0.92 o 
  -1   3  27       13.27       13.96      1.31 o 
   0   3  27        0.04        1.13      1.01 o 
   1   3  27        2.08        0.09      1.02 o 
   2   3  27        0.72        0.00      1.03 o 
   3   3  27        3.49        2.88      1.29 o 
   4   3  27        0.49        0.00      1.13 o 
  -1   4  27        4.16        7.17      1.72 o 
   0   4  27        2.35        2.88      1.44 o 
   1   4  27        0.05        0.00      1.30 o 
  -6   0  28        0.75        2.65      2.51 o 
  -4   0  28        5.77        8.41      1.53 o 
  -2   0  28       21.28       29.05      1.86 o 
   0   0  28      191.60      194.91      4.91 o 
   2   0  28       20.83       21.74      1.61 o 
   4   0  28       22.87       32.14      3.81 o 
   6   0  28        6.63        4.13      2.60 o 
  -5   1  28        6.81        8.26      1.15 o 
  -4   1  28        5.61        5.45      1.10 o 
  -3   1  28       38.18       47.39      1.63 o 
  -2   1  28        0.40        0.42      0.73 o 
  -1   1  28       63.86       69.34      1.69 o 
   0   1  28       30.82       32.17      1.22 o 
   1   1  28        2.24        2.79      0.82 o 
   2   1  28        0.52        0.91      0.72 o 
   3   1  28       32.51       24.93      1.44 o 
   4   1  28       26.84       25.42      2.71 o 
   5   1  28        3.13        2.63      2.14 o 
  -5   2  28       13.98       16.92      1.58 o 
  -4   2  28        2.54        5.83      1.04 o 
  -3   2  28        0.03        0.86      0.79 o 
  -2   2  28       11.50       10.58      1.48 o 
  -1   2  28        5.66        9.37      1.78 o 
   0   2  28        3.15        1.71      0.86 o 
   1   2  28       28.93       27.71      1.57 o 
   2   2  28        0.66        1.39      0.85 o 
   3   2  28        1.36        2.61      1.12 o 
   4   2  28        0.01        0.00      1.09 o 
   5   2  28        0.13        0.00      1.41 o 
  -4   3  28        0.10        1.34      1.62 o 
  -3   3  28       22.17       26.15      2.05 o 
  -2   3  28        9.68        9.50      1.28 o 
  -1   3  28       25.94       26.73      2.25 o 
   0   3  28        6.84        7.23      3.42 o 
   1   3  28       13.11       13.12      1.55 o 
   2   3  28       15.61       12.35      1.60 o 
   3   3  28        0.24        0.78      1.21 o 
   4   3  28        0.89        0.05      1.60 o 
   0   4  28       11.09       12.31      2.69 o 
  -5   0  29       16.21       11.35      1.81 o 
  -3   0  29       32.52       35.38      2.22 o 
  -1   0  29        0.61        0.47      0.95 o 
   1   0  29       39.21       32.34      1.64 o 
   3   0  29       10.58        8.59      2.37 o 
   5   0  29       24.59       25.13      3.76 o 
  -5   1  29        3.36        5.06      1.07 o 
  -4   1  29        0.01        1.10      1.01 o 
  -3   1  29       75.89       76.88      2.04 o 
  -2   1  29        5.40        9.74      1.00 o 
  -1   1  29       82.95       80.63      1.85 o 
   0   1  29       96.56       87.87      2.05 o 
   1   1  29        1.04        1.07      0.78 o 
   2   1  29        0.72        0.79      0.76 o 
   3   1  29        3.63        2.53      0.91 o 
   4   1  29        9.56       13.03      2.04 o 
   5   1  29       11.59       12.09      2.08 o 
  -5   2  29        0.38        0.00      1.17 o 
  -4   2  29        0.22        1.27      0.93 o 
  -3   2  29        7.34        7.48      1.02 o 
  -2   2  29       11.12       11.19      1.31 o 
  -1   2  29       43.26       38.75      2.32 o 
   0   2  29        3.67        3.22      0.97 o 
   1   2  29        2.72        4.28      1.21 o 
   2   2  29        0.01        0.00      0.78 o 
   3   2  29        5.54        4.17      1.22 o 
   4   2  29        0.43        0.00      1.14 o 
  -3   3  29        0.24        0.65      1.23 o 
  -2   3  29       12.95       10.14      1.33 o 
  -1   3  29       41.35       42.89      2.37 o 
   0   3  29        6.71        6.77      1.30 o 
   1   3  29        0.00        1.96      1.17 o 
   2   3  29        3.61        6.00      1.60 o 
   3   3  29        8.03        6.79      2.63 o 
  -4   0  30       29.19       30.46      2.28 o 
  -2   0  30       26.63       24.78      2.30 o 
   0   0  30        0.44        1.25      0.89 o 
   2   0  30        0.30        1.72      1.81 o 
   4   0  30       34.54       32.37      3.90 o 
  -5   1  30        1.37        1.42      0.97 o 
  -4   1  30        1.60        3.53      1.07 o 
  -3   1  30       42.90       45.00      1.69 o 
  -2   1  30       49.81       46.85      1.59 o 
  -1   1  30        0.38        1.74      0.74 o 
   0   1  30       49.50       47.47      2.80 o 
   1   1  30        0.53        0.00      0.90 o 
   2   1  30        2.71        2.17      0.85 o 
   3   1  30        0.31        0.90      0.82 o 
   4   1  30        0.40        0.00      1.60 o 
   5   1  30        0.34        2.16      1.61 o 
  -4   2  30        0.84        0.40      0.90 o 
  -3   2  30        1.40        2.86      0.92 o 
  -2   2  30       26.56       27.52      1.76 o 
  -1   2  30       31.11       32.65      1.81 o 
   0   2  30       20.93       24.07      1.57 o 
   1   2  30        4.90        4.69      1.05 o 
   2   2  30        2.53        1.99      0.94 o 
   3   2  30        7.52        4.63      1.26 o 
   4   2  30        0.31        0.15      1.17 o 
  -3   3  30        7.92        3.04      1.67 o 
  -2   3  30        8.19        8.05      1.28 o 
  -1   3  30        1.13        2.25      1.18 o 
   0   3  30        7.20       10.30      1.47 o 
   1   3  30        9.19       11.72      1.84 o 
   2   3  30        0.01        0.95      1.30 o 
   3   3  30        2.17        3.39      1.39 o 
  -5   0  31        1.08        2.72      1.71 o 
  -3   0  31      114.06      105.03      3.60 o 
  -1   0  31       64.66       61.91      2.39 o 
   1   0  31        0.59        0.29      1.01 o 
   3   0  31        0.01        2.37      1.90 o 
   5   0  31       18.47       15.14      3.25 o 
  -5   1  31        1.14        0.00      1.36 o 
  -4   1  31        0.11        0.00      0.88 o 
  -3   1  31        0.30        1.62      0.86 o 
  -2   1  31        2.56        3.19      0.89 o 
  -1   1  31        7.48        7.60      0.93 o 
   0   1  31       39.77       41.34      1.78 o 
   1   1  31       15.28       13.97      1.27 o 
   2   1  31        5.41        5.93      1.03 o 
   3   1  31        5.27        2.68      0.93 o 
   4   1  31        0.02        2.11      1.54 o 
  -4   2  31        1.75        0.46      1.03 o 
  -3   2  31        4.98        5.32      1.13 o 
  -2   2  31        3.89        4.57      1.18 o 
  -1   2  31        0.05        0.12      0.93 o 
   0   2  31       52.76       44.15      1.88 o 
   1   2  31        5.16        3.32      1.01 o 
   2   2  31        0.83        1.44      0.92 o 
   3   2  31        0.76        1.01      1.92 o 
   4   2  31        0.93        0.00      1.36 o 
  -2   3  31       24.63       29.41      2.25 o 
  -1   3  31        1.07        0.07      1.14 o 
   0   3  31       19.05       16.17      1.77 o 
   1   3  31       10.61        8.22      1.49 o 
   2   3  31        7.75        7.50      1.53 o 
  -4   0  32       15.24       16.63      1.97 o 
  -2   0  32       38.66       35.78      2.59 o 
   0   0  32       24.40       25.71      2.63 o 
   2   0  32        0.88        2.69      1.90 o 
   4   0  32        6.27        3.44      2.32 o 
  -4   1  32        2.71        1.15      1.05 o 
  -3   1  32        4.32        4.07      1.00 o 
  -2   1  32        0.13        0.31      0.79 o 
  -1   1  32       29.75       28.99      1.53 o 
   0   1  32        5.27        4.94      1.07 o 
   1   1  32        1.02        2.14      0.92 o 
   2   1  32        2.82        2.52      0.90 o 
   3   1  32        2.23        2.30      1.21 o 
   4   1  32        1.06        0.05      1.47 o 
  -3   2  32        2.24        3.07      1.14 o 
  -2   2  32       41.66       41.54      2.02 o 
  -1   2  32        0.85        1.09      1.00 o 
   0   2  32        2.38        4.64      1.07 o 
   1   2  32        1.95        2.14      1.27 o 
   2   2  32        0.01        1.65      1.13 o 
   3   2  32        0.09        0.00      1.07 o 
  -1   3  32        3.07        4.10      1.59 o 
   0   3  32        3.08        2.96      1.28 o 
   1   3  32        6.35        7.33      1.51 o 
  -3   0  33        3.74        5.62      1.48 o 
  -1   0  33       54.87       56.54      2.41 o 
   1   0  33       28.97       23.50      3.30 o 
   3   0  33        0.99        0.56      2.04 o 
  -4   1  33        1.12        0.61      1.16 o 
  -3   1  33       19.80       19.70      1.39 o 
  -2   1  33        0.59        1.77      0.93 o 
  -1   1  33        0.00        0.00      0.77 o 
   0   1  33        1.18        1.95      0.96 o 
   1   1  33        6.99        7.33      1.28 o 
   2   1  33        4.33        4.10      1.03 o 
   3   1  33        0.27        1.27      1.43 o 
   4   1  33        0.13        3.62      2.37 o 
  -3   2  33        0.47        0.00      1.20 o 
  -2   2  33        7.47        8.75      1.37 o 
  -1   2  33        8.57       11.70      1.41 o 
   0   2  33       22.12       22.93      1.65 o 
   1   2  33        7.98        5.80      1.16 o 
   2   2  33        1.21        1.56      1.39 o 
   3   2  33        0.01        0.00      1.28 o 
   0   3  33        2.25        0.14      1.46 o 
  -4   0  34        1.57        1.86      2.58 o 
  -2   0  34        6.46        7.36      1.51 o 
   0   0  34       83.64       77.49      4.77 o 
   2   0  34        0.11        0.05      1.86 o 
   4   0  34        0.89        0.65      2.23 o 
  -3   1  34        0.08        0.10      0.88 o 
  -2   1  34       34.47       35.47      1.82 o 
  -1   1  34        1.30        1.13      1.00 o 
   0   1  34        1.00        0.00      0.92 o 
   1   1  34        0.12        0.93      1.27 o 
   2   1  34        2.45        3.51      1.00 o 
   3   1  34        0.22        0.00      1.37 o 
  -2   2  34        9.67        9.72      1.42 o 
  -1   2  34        0.06        1.10      1.04 o 
   0   2  34        4.29        6.97      1.25 o 
   1   2  34        5.18        5.47      1.18 o 
   2   2  34        2.55        2.49      1.24 o 
  -3   0  35        0.07        1.73      1.33 o 
  -1   0  35       25.61       30.63      2.14 o 
   1   0  35       73.11       57.27      4.64 o 
   3   0  35        0.86        1.90      2.09 o 
  -3   1  35        1.95        0.84      1.06 o 
  -2   1  35       20.08       25.15      1.83 o 
  -1   1  35        3.55        3.31      1.16 o 
   0   1  35        6.84        8.94      1.31 o 
   1   1  35        4.48        4.24      1.13 o 
   2   1  35        3.42        3.53      1.26 o 
   3   1  35        0.08        0.00      1.81 o 
  -2   2  35        0.57        0.64      1.79 o 
  -1   2  35        1.94        2.69      1.27 o 
   0   2  35        0.97        0.57      1.13 o 
   1   2  35        0.16        1.37      1.06 o 
  -2   0  36       10.21       10.51      2.09 o 
   0   0  36        1.16        1.78      1.67 o 
   2   0  36        9.07        1.90      2.09 o 
  -2   1  36       17.97       22.03      1.84 o 
  -1   1  36        1.13        1.45      1.08 o 
   0   1  36       35.69       31.24      1.89 o 
   1   1  36        7.75        5.54      1.19 o 
   2   1  36        0.49        1.08      1.44 o 
   0   2  36        0.36        0.27      1.27 o 
  -1   0  37       22.57       23.71      2.72 o 
   1   0  37        0.12        0.00      1.77 o 
  -1   1  37       23.92       24.12      2.10 o 
   0   1  37        0.93        2.52      1.55 o 
   1   1  37        9.73       10.62      1.65 o 
                                                 
